# Supplementary material for: EGFR Signal-Network Reconstruction Demonstrates Metabolic Crosstalk in EMT
Source: PLoS Comput Biol. 2016 Jun 2;12(6):e1004924. doi: 10.1371/journal.pcbi.1004924 (PMC4890760; doi:10.1371/journal.pcbi.1004924)
Supplement: S1 Dataset — (ZIP) [file pcbi.1004924.s001.zip]

Archive with 19 entries (17 files):
- S1_Dataset/code/
- S1_Dataset/code/affectedRxns_inhibition.m
- S1_Dataset/code/createE&M.m
- S1_Dataset/code/example.m
- S1_Dataset/code/readme.txt
- S1_Dataset/code/relax_rxns.m
- S1_Dataset/results/
- S1_Dataset/results/D492.mat
- S1_Dataset/results/ecoli_core_model.mat
- S1_Dataset/results/EGFR_SN.mat
- S1_Dataset/results/example.xlsx
- S1_Dataset/results/HMLE_slug.mat
- S1_Dataset/results/HMLE_snail.mat
- S1_Dataset/results/HMLE_twist.mat
- S1_Dataset/results/MCF10A_snail.mat
- S1_Dataset/results/MCF10A_tgfb.mat
- S1_Dataset/results/MCF7_mirna.mat
- S1_Dataset/results/MCF7_snail.mat
- S1_Dataset/results/Readme.txt
