# Supplementary material for: EGFR Signal-Network Reconstruction Demonstrates Metabolic Crosstalk in EMT
Source: PLoS Comput Biol. 2016 Jun 2;12(6):e1004924. doi: 10.1371/journal.pcbi.1004924 (PMC4890760; doi:10.1371/journal.pcbi.1004924)
Supplement: S1 Dataset — (ZIP) [file pcbi.1004924.s001.zip › S1_Dataset/results/example.xlsx]

## Sheet: Sheet1
P60484	4.69751	0
Q92934	4.47771	0
Q92934	4.47771	0
P28062	4.44882	0
P06241	4.38066	0
P06241	4.38066	0
O60674	4.31724	0
O60674	4.31724	0
P27361	4.21461	0
P27361	4.21461	0
P27361	4.21461	0
P27361	4.21461	0
Q05655	4.15263	0
Q05655	4.15263	0
Q05655	4.15263	0
Q6IAA8	4.12155	0
Q6IAA8	4.12155	0
Q6IAA8	4.12155	0
Q6IAA8	4.12155	0
Q6IAA8	4.12155	0
P29353	-2.20214	0
P29353	-2.20214	0
P29353	-2.20214	0
P29353	-2.20214	0
P29353	-2.20214	0
P29353	-2.20214	0
P18433	-2.49534	0
Q5T1C6	-2.60142	0
Q5T1C6	-2.60142	0
Q5T1C6	-2.60142	0
Q5T1C6	-2.60142	0
Q8NDV7	-2.6147	0
Q8NDV7	-2.6147	0
