# Supplementary material for: EGFR Signal-Network Reconstruction Demonstrates Metabolic Crosstalk in EMT
Source: PLoS Comput Biol. 2016 Jun 2;12(6):e1004924. doi: 10.1371/journal.pcbi.1004924 (PMC4890760; doi:10.1371/journal.pcbi.1004924)
Supplement: S1 File — (XLS) [file pcbi.1004924.s002.xls]

## Sheet: Reactions
Reaction Name	Reaction Formula
RAF phosphorylates MAP2K dimer	activated_RAF:scaffold:MAP2K:MAPK_complex[p] + 2 ATP[c] => activated_RAF:scaffold:p-2S_MAP2K:MAPK_complex[p] + 2 ADP[c]
Dissociation of RAS:RAF complex	activated_RAF:scaffold:p-2S_MAP2K:p-2T_MAPK_complex[p] => p-T,Y_MAPKs[c] + p-2S_MAP2K_homo/heterodimers[c] + RAF/MAPK_scaffolds[c] + p21RAS:GTP:activated_RAF_homo/heterodimers[p]
CaMK IV autophosphorylation	ATP[n] + Calmodulin:CaMK_IV[n] => phospho-CaMK_IV:Calmodulin[n] + ADP[n]
Calmodulin binds CaMK IV	4xCa2+:CaM[c] + CAMK4[c] => Calmodulin:CaMK_IV[c]
AKT phosphorylates CREB1	ATP[n] + CREB1[n] + Active_AKT[n] => ADP[n] + p-S133-CREB1[n]
PKA phosphorylates CREB	ATP[n] + CREB1[n] + Protein_Kinase_A,_catalytic_subunits[n] => ADP[n] + p-S133-CREB1[n]
AKT can phosphorylate forkhead box transcription factors	3 ATP[n] + Forkhead_box_transcription_factor[n] + Active_AKT[n] => 3 ADP[n] + Phospho-Forkhead_box_transcription_factor[n]
Dimerisation of CREB	2 p-S133-CREB1[n] => phospho-CREB_dimer[n]
YWHAB dimer dissociates from dephosphorylated RAF	dephosphorylated_inactive_RAFS:YWHAB_dimer[c] => YWHAB_dimer[c] + dephosphorylated_inactive_RAFs[c]
PP2A dephosphorylates inactive RAFs	H2O[c] + inactive_RAFs:YWHAB_dimer[c] + PP2A[c] => dephosphorylated_inactive_RAFS:YWHAB_dimer[c] + Pi[c]
RAS GEFs promote RAS nucleotide exchange	GTP[c] + p21_RAS:GDP[p] + RAS_GEFs[p] => p21_RAS:GTP[p] + GDP[c]
RAS:GTP:'activator' RAF homo/heterodimerizes with other RAF monomers	dephosphorylated_'receiver'_RAF/KSR1[c] + p21_RAS:GTP:'activator'_RAF:YWHAB_dimer[p] => p21_RAS:GTP:homo/heterodimerized_RAF_complex[p]
cAMP induces dissociation of inactive PKA tetramers	4 cAMP[c] + PKA_tetramer[c] => 2 PKA_catalytic_subunit[c] + cAMP:PKA_regulatory_subunit[c]
PKA catalytic subunit translocates to the nucleus	PKA_catalytic_subunit[c] => Protein_Kinase_A,_catalytic_subunits[n]
Adenylate cyclase produces cAMP	ATP[c] + Adenylate_cyclase_(Mg2+_cofactor)[p] => cAMP[c] + PPi[c]
Phosphorylation of RAF	4 ATP[c] + p21_RAS:GTP:homo/heterodimerized_RAF_complex[p] + RAF_activating_kinases[p] => 4 ADP[c] + p21_RAS:GTP:activated_RAF_homo/heterodimer_complexes[p]
MAP2Ks and MAPKs bind to the activated RAF complex	RAF/MAPK_scaffolds[c] + p21_RAS:GTP:activated_RAF_homo/heterodimer_complexes[p] + MAP2K_homo/heterodimers[c] + MAPKs[c] => activated_RAF:scaffold:MAP2K:MAPK_complex[p]
MAP2Ks phosphorylate MAPKs	2 ATP[c] + activated_RAF:scaffold:p-2S_MAP2K:MAPK_complex[p] => 2 ADP[c] + activated_RAF:scaffold:p-2S_MAP2K:p-2T_MAPK_complex[p]
EGFR binds EGF ligand	EGFR[p] + EGF[e] => EGF:EGFR[p]
GRB2:SOS1 complex binds to EGF:EGFR complex	EGF:p-6Y-EGFR[p] + GRB2-1:SOS1[c] => EGF:p-6Y-EGFR:GRB2:SOS1[p]
Gab1:Grb2 binds to EGF:Phospho-EGFR	EGF:p-6Y-EGFR[p] + GRB2:GAB1:PIP3[p] => PI(3,4,5)P3[p] + EGF:p-6Y-EGFR:GRB2:GAB1[p]
GRB2:GAB1:PIK3R1 binds to phosphorylated EGFR	EGF:p-6Y-EGFR[p] + GRB2:GAB1:PIK3R1[c] => EGF:p-6Y-EGFR:GRB2:GAB1:PIK3R1[p]
SOS1-mediated nucleotide exchange of RAS (EGF:EGFR:GRB2:SOS1)	GTP[c] + p21_RAS:GDP[p] + EGF:p-6Y-EGFR:GRB2:SOS1[p] => p21_RAS:GTP[p] + GDP[c]
MARK3 phosphorylates KSR1	2 ATP[c] + KSR1:MARK3[c] => 2 ADP[c] + p-S311,S406_KSR1:MARK3[c]
PIK3 converts phosphatidylinositol-4,5-bisphosphate (PIP2) to phosphatidylinositol-3,4,5-trisphosphate (PIP3)	ATP[c] + PI(4,5)P2[p] + EGF:p-6Y-EGFR:GRB2:GAB1:PIK3[p] => ADP[c] + PI(3,4,5)P3[p]
PDPK1 phosphorylates AKT at T308	ATP[c] + p-S-AKT:PDPK1:PIP3[p] => ADP[c] + PDPK1:PIP3[p] + Active_AKT[c]
Inactive RAFs bind YWHAB	YWHAB_dimer[c] + inactive_RAFs[c] => inactive_RAFs:YWHAB_dimer[c]
Activator' RAF:YWHAB dimer binds RAS:GTP	p21_RAS:GTP[p] + 'activator'_RAF:YWHAB_dimer[c] => p21_RAS:GTP:'activator'_RAF:YWHAB_dimer[p]
Phosphorylation of EGFR by SRC kinase	12 ATP[c] + EGF:EGFR_dimer[p] + SRC-1[p] => 12 ADP[c] + EGF:p-6Y-EGFR[p]
p-S311,S406 KSR1:MARK3 binds YWHAB dimer	YWHAB_dimer[c] + p-S311,S406_KSR1:MARK3[c] => p-S311,S406_KSR1:MARK3:YWHAB_dimer[c]
PP2A dephosphorylates KSR1	H2O[c] + p-S311,S406_KSR1:MARK3:YWHAB_dimer[c] + PP2A[c] => Pi[c] + p-S311_KSR1:MARK3:YWHAB_dimer[p]
Pro-EGF is cleaved to form mature EGF	Pro-EGF[p] + ADAM:Zn2+[p] => EGF[e]
Activation of SHP2 through the binding to phospho-Gab1	PTPN11[c] + EGF:p-6Y-EGFR:GRB2:p-5Y-GAB1[p] => EGF:p-6Y-EGFR:GRB2:p-5Y-GAB1:SHP2[p]
YWHAB dimer dissociates from KSR1:MARK3	p-S311_KSR1:MARK3:YWHAB_dimer[p] => YWHAB_dimer[c] + p-S311_KSR1:MARK3[c]
Activated MAPK phosphorylates RAF1	6 ATP[c] + p-S338,Y341,T491,S494,S621_RAF1[p] + p-T,Y_MAPK_dimers[c] => 6 ADP[c] + hyperphosphorylated_RAF1[p]
PIK3 catalytic subunit binds to EGF:EGFR:GRB2:GAB1:PIK3R1	EGF:p-6Y-EGFR:GRB2:GAB1:PIK3R1[p] + PIK3CA[c] => EGF:p-6Y-EGFR:GRB2:GAB1:PIK3[p]
Dephosphorylation of PAG by SHP2	H2O[c] + EGF:p-6Y-EGFR:GRB2:p-5Y-GAB1:SHP2[p] + p-Y317-PAG1[p] => Pi[c] + PAG1[p]
Dephosphorylation of Gab1 by SHP2	3 H2O[c] + EGF:p-6Y-EGFR:GRB2:p-5Y-GAB1:SHP2[p] => 3 Pi[c] + EGF:p-6Y-EGFR:GRB2:p-Y627,659-GAB1:SHP2[p]
IL17RD binds p-2S MAP2Ks and MAPKs	p-2S_MAP2K_homo/heterodimers[c] + MAPKs[c] + IL17RD[g] => IL17RD:p-2S_MAP2Ks:MAPKs[g]
Activated MAPKs phosphorylate BRAF	4 ATP[c] + p-S445,T599,S602,S729_BRAF[p] + p-T,Y_MAPK_dimers[c] => 4 ADP[c] + hyperphosphorylated_BRAF[p]
Sustained activation of SRC kinase by SHP2	H2O[c] + EGF:p-6Y-EGFR:GRB2:p-5Y-GAB1:SHP2[p] + PXN:CSK:SRC[p] => Pi[c] + CSK[p] + PXN:SRC[p]
EGFR dimerization	2 EGF:EGFR[p] => EGF:EGFR_dimer[p]
Binding of GRB2 to GAB1	GRB2-1[c] + GAB1[c] => GRB2:GAB1[c]
SHP2 dephosphorylates Tyr 992 on EGFR	H2O[c] + EGF:p-6Y-EGFR:GRB2:p-5Y-GAB1:SHP2[p] => Pi[c] + EGF:p-5Y-EGFR:GRB2:p-5Y-GAB1:SHP2[p]
EGFR autophosphorylation	12 ATP[c] + EGF:EGFR_dimer[p] => 12 ADP[c] + EGF:p-6Y-EGFR[p]
AKT phosphorylates AKT1S1 (PRAS40)	2 ATP[c] + Active_AKT[c] + AKT1S1[c] => 2 ADP[c] + p-S183,T246-AKT1S1[c]
Binding of PIK3 regulatory alpha subunit to GRB2:GAB1	GRB2:GAB1[c] + PIK3R1[c] => GRB2:GAB1:PIK3R1[c]
Gab1 phosphorylation by EGFR kinase	5 ATP[c] + EGF:p-6Y-EGFR:GRB2:GAB1[p] => 5 ADP[c] + EGF:p-6Y-EGFR:GRB2:p-5Y-GAB1[p]
Phospholipase C-gamma1 binds to the activated EGF receptor	EGF:p-6Y-EGFR[p] + PLCG1[c] => EGF:p-6Y-EGFR:PLCG1[p]
PKC phosphorylates GRK2	ATP[c] + ADRBK1[p] + active_PKC_(alpha,_gamma,_delta)[c] => ADP[c] + p-S29-ADRBK1[c]
EGFR activates PLC-gamma1 by phosphorylation	4 ATP[c] + EGF:p-6Y-EGFR:PLCG1[p] => 4 ADP[c] + EGF:p-6Y-EGFR:p-Y472,771,783,1254-PLCG1[p]
Active PLC-gamma1 dissociates from EGFR	EGF:p-6Y-EGFR:p-Y472,771,783,1254-PLCG1[p] => EGF:p-6Y-EGFR[p] + p-4Y-PLCG1[p]
PEA15 binds MAPK monomers and dimers	PEA15[c] + p-T,Y_MAPK_dimers[c] => p-T,Y_MAPK_monomers_and_dimers:PEA15[c]
AKT can phosphorylate NR4A1 (NUR77)	ATP[n] + NR4A1[n] + Active_AKT[n] => ADP[n] + p-S351-NR4A1[n]
AKT binds PDPK1	PDPK1:PIP3[p] + p-S-AKT:PIP3[p] => p-S-AKT:PDPK1:PIP3[p]
Calmodulin activates Cam-PDE 1	Cam-PDE_1_homodimer[c] => active_Cam-PDE_1[c]
cAMP hydrolysis by Cam-PDE 1	H2O[c] + cAMP[c] + active_Cam-PDE_1[c] => AMP[c]
GRB2-1 binds SOS1	GRB2-1[c] + SOS1[c] => GRB2-1:SOS1[c]
Inhibition of GRK2 by calmodulin	ADRBK1[p] + CALM1[c] => GRK2:calmodulin[p]
AKT can phosphorylate RSK	2 ATP[n] + RPS6KB2[n] + Active_AKT[n] => 2 ADP[n] + p-S15,S356-RPS6KB2[n]
Activated MAPKs phosphorylate MAP2K1	ATP[c] + p-2S_MAP2K1:p-2S_MAPK2K2_heterodimer[c] + p-T,Y_MAPK_dimers[c] => ADP[c] + p-2S,T_MAP2K1:p-2S_MAPK2K2_heterodimer[c]
PIP3 recruits AKT to the membrane	PI(3,4,5)P3[p] + AKT[c] => AKT:PIP3[p]
CamKIV enters the nucleus	Calmodulin:CaMK_IV[c] => Calmodulin:CaMK_IV[n]
AKT phosphorylates MDM2	2 ATP[c] + Active_AKT[c] + MDM2[c] => 2 ADP[c] + p-S166,S188-MDM2[c]
Gab1 binds phosphatidylinositol-3,4,5-trisphosphate	PI(3,4,5)P3[p] + GRB2:GAB1[c] => GRB2:GAB1:PIP3[p]
AKT phosphorylates TSC2, inhibiting it	2 ATP[c] + Active_AKT[c] + TSC2[c] => 2 ADP[c] + p-S939,T1462-TSC2[c]
AKT phosphorylates IKKalpha	ATP[c] + Active_AKT[c] + IKKA[c] => ADP[c] + p-T23-CHUK[c]
AKT phosphorylates p21Cip1 and p27Kip1	ATP[c] + Active_AKT[c] + CDKN1A/B[c] => ADP[c] + p-T-CDKN1A/B[c]
AKT phosphorylates BAD	ATP[c] + Active_AKT[c] + BAD[c] => ADP[c] + p-S99-BAD[c]
AKT phosphorylates caspase-9	ATP[c] + Active_AKT[c] + CASP9(1-416)[c] => ADP[c] + p-S196-CASP9(1-416)[c]
PIP3 recruits PDPK1 to the membrane	PI(3,4,5)P3[p] + PDPK1[c] => PDPK1:PIP3[p]
Calcium binds calmodulin	CALM1[c] + 4 Ca2+[c] => 4xCa2+:CaM[c]
TORC2 (mTOR) phosphorylates AKT at S473	ATP[c] + AKT:PIP3[p] + TORC2_complex[c] => ADP[c] + p-S-AKT:PIP3[p]
AKT phosphorylates GSK3	ATP[c] + Active_AKT[c] + GSK3[c] => ADP[c] + p-S9/21-GSK3[c]
IP3R:I(1,4,5)P3 tetramer transports Ca2+ from ER lumen to cytosol	Ca2+[r] + ITPR:I(1,4,5)P3_tetramer[r] => Ca2+[c]
IP3 binds to the IP3 receptor, opening the endoplasmic reticulum Ca2+ channel	IP3_receptor_homotetramer[r] + 4 I(1,4,5)P3[c] => ITPR:I(1,4,5)P3_tetramer[r]
Active PLCG1 hydrolyses PIP2	H2O[c] + PI(4,5)P2[p] + p-4Y-PLCG1[p] => I(1,4,5)P3[c] + DAGs[p]
MAP2Ks and MAPKs are phosphorylated at the endosome membrane	4 ATP[c] + WDR83:LAMTOR2:LAMTOR3:activated_RAF:MAP2K:MAPK_complex[em] => 4 ADP[c] + WDR83:LAMTOR2:LAMTOR3:activated_RAF:p-2S_MAP2K:p-T,Y_MAPK_complex[em]
WDR83:LAMTOR2:LAMTOR3 binds MAPK components	MAP2K_homo/heterodimers[c] + MAPKs[c] + WDR83:LAMTOR2:LAMTOR3[em] + activated_RAF_homo/heterodimer[c] => WDR83:LAMTOR2:LAMTOR3:activated_RAF:MAP2K:MAPK_complex[em]
MAP2Ks phosphorylate MAPK at the Golgi membrane	2 ATP[c] + IL17RD:p-2S_MAP2Ks:MAPKs[g] => 2 ADP[c] + IL17RD:p-2S_MAP2Ks:p-T,Y_MAPKs[g]
AKT translocates to the nucleus	Active_AKT[c] => Active_AKT[n]
p-T,Y MAPKs dimerize	2 p-T,Y_MAPKs[c] => p-T,Y_MAPK_dimers[c]
DAG stimulates protein kinase C-delta	3 ATP[c] + PKC-delta/epsilon[c] => 3 ADP[c] + Phospho-PKC-delta/epsilon[p]
Ex_ATP[c]	=> ATP[c]
Ex_ADP[c]	ADP[c] =>
Ex_GRB2-1[c]	=> GRB2-1[c]
Ex_p21RAS:GTP:activated_RAF_homo/heterodimers[p]	p21RAS:GTP:activated_RAF_homo/heterodimers[p] =>
Ex_phospho-CaMK_IV:Calmodulin[n]	phospho-CaMK_IV:Calmodulin[n] =>
Ex_ATP[n]	=> ATP[n]
Ex_ADP[n]	ADP[n] =>
Ex_CAMK4[c]	=> CAMK4[c]
Ex_CREB1[n]	=> CREB1[n]
Ex_Forkhead_box_transcription_factor[n]	=> Forkhead_box_transcription_factor[n]
Ex_Phospho-Forkhead_box_transcription_factor[n]	Phospho-Forkhead_box_transcription_factor[n] =>
Ex_phospho-CREB_dimer[n]	phospho-CREB_dimer[n] =>
Ex_dephosphorylated_inactive_RAFs[c]	dephosphorylated_inactive_RAFs[c] =>
Ex_H2O[c]	=> H2O[c]
Ex_Pi[c]	Pi[c] =>
Ex_GTP[c]	=> GTP[c]
Ex_p21_RAS:GDP[p]	=> p21_RAS:GDP[p]
Ex_GDP[c]	GDP[c] =>
Ex_dephosphorylated_'receiver'_RAF/KSR1[c]	=> dephosphorylated_'receiver'_RAF/KSR1[c]
Ex_PKA_tetramer[c]	=> PKA_tetramer[c]
Ex_cAMP:PKA_regulatory_subunit[c]	cAMP:PKA_regulatory_subunit[c] =>
Ex_PPi[c]	PPi[c] =>
Ex_MAP2K_homo/heterodimers[c]	=> MAP2K_homo/heterodimers[c]
Ex_MAPKs[c]	=> MAPKs[c]
Ex_EGFR[p]	=> EGFR[p]
Ex_KSR1:MARK3[c]	=> KSR1:MARK3[c]
Ex_PI(4,5)P2[p]	=> PI(4,5)P2[p]
Ex_PDPK1:PIP3[p]	PDPK1:PIP3[p] =>
Ex_inactive_RAFs[c]	=> inactive_RAFs[c]
Ex_'activator'_RAF:YWHAB_dimer[c]	=> 'activator'_RAF:YWHAB_dimer[c]
Ex_Pro-EGF[p]	=> Pro-EGF[p]
Ex_PTPN11[c]	=> PTPN11[c]
Ex_p-S311_KSR1:MARK3[c]	p-S311_KSR1:MARK3[c] =>
Ex_p-S338,Y341,T491,S494,S621_RAF1[p]	=> p-S338,Y341,T491,S494,S621_RAF1[p]
Ex_hyperphosphorylated_RAF1[p]	hyperphosphorylated_RAF1[p] =>
Ex_PIK3CA[c]	=> PIK3CA[c]
Ex_p-Y317-PAG1[p]	=> p-Y317-PAG1[p]
Ex_PAG1[p]	PAG1[p] =>
Ex_EGF:p-6Y-EGFR:GRB2:p-Y627,659-GAB1:SHP2[p]	EGF:p-6Y-EGFR:GRB2:p-Y627,659-GAB1:SHP2[p] =>
Ex_IL17RD[g]	=> IL17RD[g]
Ex_p-S445,T599,S602,S729_BRAF[p]	=> p-S445,T599,S602,S729_BRAF[p]
Ex_hyperphosphorylated_BRAF[p]	hyperphosphorylated_BRAF[p] =>
Ex_CSK[p]	CSK[p] =>
Ex_PXN:CSK:SRC[p]	=> PXN:CSK:SRC[p]
Ex_PXN:SRC[p]	PXN:SRC[p] =>
Ex_GAB1[c]	=> GAB1[c]
Ex_EGF:p-5Y-EGFR:GRB2:p-5Y-GAB1:SHP2[p]	EGF:p-5Y-EGFR:GRB2:p-5Y-GAB1:SHP2[p] =>
Ex_AKT1S1[c]	=> AKT1S1[c]
Ex_p-S183,T246-AKT1S1[c]	p-S183,T246-AKT1S1[c] =>
Ex_PIK3R1[c]	=> PIK3R1[c]
Ex_PLCG1[c]	=> PLCG1[c]
Ex_p-S29-ADRBK1[c]	p-S29-ADRBK1[c] =>
Ex_ADRBK1[p]	=> ADRBK1[p]
Ex_p-T,Y_MAPK_monomers_and_dimers:PEA15[c]	p-T,Y_MAPK_monomers_and_dimers:PEA15[c] =>
Ex_PEA15[c]	=> PEA15[c]
Ex_p-S351-NR4A1[n]	p-S351-NR4A1[n] =>
Ex_NR4A1[n]	=> NR4A1[n]
Ex_PDPK1[c]	=> PDPK1[c]
Ex_Cam-PDE_1_homodimer[c]	=> Cam-PDE_1_homodimer[c]
Ex_AMP[c]	AMP[c] =>
Ex_SOS1[c]	=> SOS1[c]
Ex_GRK2:calmodulin[p]	GRK2:calmodulin[p] =>
Ex_CALM1[c]	=> CALM1[c]
Ex_RPS6KB2[n]	=> RPS6KB2[n]
Ex_p-S15,S356-RPS6KB2[n]	p-S15,S356-RPS6KB2[n] =>
Ex_p-2S_MAP2K1:p-2S_MAPK2K2_heterodimer[c]	=> p-2S_MAP2K1:p-2S_MAPK2K2_heterodimer[c]
Ex_p-2S,T_MAP2K1:p-2S_MAPK2K2_heterodimer[c]	p-2S,T_MAP2K1:p-2S_MAPK2K2_heterodimer[c] =>
Ex_AKT[c]	=> AKT[c]
Ex_p-S166,S188-MDM2[c]	p-S166,S188-MDM2[c] =>
Ex_MDM2[c]	=> MDM2[c]
Ex_p-S939,T1462-TSC2[c]	p-S939,T1462-TSC2[c] =>
Ex_TSC2[c]	=> TSC2[c]
Ex_p-T23-CHUK[c]	p-T23-CHUK[c] =>
Ex_IKKA[c]	=> IKKA[c]
Ex_CDKN1A/B[c]	=> CDKN1A/B[c]
Ex_p-T-CDKN1A/B[c]	p-T-CDKN1A/B[c] =>
Ex_BAD[c]	=> BAD[c]
Ex_p-S99-BAD[c]	p-S99-BAD[c] =>
Ex_CASP9(1-416)[c]	=> CASP9(1-416)[c]
Ex_p-S196-CASP9(1-416)[c]	p-S196-CASP9(1-416)[c] =>
Ex_p-S9/21-GSK3[c]	p-S9/21-GSK3[c] =>
Ex_GSK3[c]	=> GSK3[c]
Ex_Ca2+[r]	=> Ca2+[r]
Ex_IP3_receptor_homotetramer[r]	=> IP3_receptor_homotetramer[r]
Ex_DAGs[p]	DAGs[p] =>
Ex_WDR83:LAMTOR2:LAMTOR3:activated_RAF:p-2S_MAP2K:p-T,Y_MAPK_complex[em]	WDR83:LAMTOR2:LAMTOR3:activated_RAF:p-2S_MAP2K:p-T,Y_MAPK_complex[em] =>
Ex_WDR83:LAMTOR2:LAMTOR3[em]	=> WDR83:LAMTOR2:LAMTOR3[em]
Ex_activated_RAF_homo/heterodimer[c]	=> activated_RAF_homo/heterodimer[c]
Ex_IL17RD:p-2S_MAP2Ks:p-T,Y_MAPKs[g]	IL17RD:p-2S_MAP2Ks:p-T,Y_MAPKs[g] =>
Ex_PKC-delta/epsilon[c]	=> PKC-delta/epsilon[c]
Ex_Phospho-PKC-delta/epsilon[p]	Phospho-PKC-delta/epsilon[p] =>
Ex_PP2A[c]	=> PP2A[c]
Ex_RAS_GEFs[p]	=> RAS_GEFs[p]
Ex_Adenylate_cyclase_(Mg2+_cofactor)[p]	=> Adenylate_cyclase_(Mg2+_cofactor)[p]
Ex_RAF_activating_kinases[p]	=> RAF_activating_kinases[p]
Ex_SRC-1[p]	=> SRC-1[p]
Ex_ADAM:Zn2+[p]	=> ADAM:Zn2+[p]
Ex_active_PKC_(alpha,_gamma,_delta)[c]	=> active_PKC_(alpha,_gamma,_delta)[c]
Ex_TORC2_complex[c]	=> TORC2_complex[c]
	Exchange reactions added to the signaling network

## Sheet: ReactomeIDs_reactions
Reactions	Reactome_Ids
Calcium binds calmodulin	R-HSA-74448
GRB2-1 binds SOS1	R-HSA-109813
Calmodulin binds CaMK IV	R-HSA-111913
CaMK IV autophosphorylation	R-HSA-111915
Dimerisation of CREB	R-HSA-111916
PKA phosphorylates CREB	R-HSA-111919
PKA catalytic subunit translocates to the nucleus	R-HSA-111924
cAMP induces dissociation of inactive PKA tetramers	R-HSA-111925
Adenylate cyclase produces cAMP	R-HSA-111930
cAMP hydrolysis by Cam-PDE 1	R-HSA-111955
Calmodulin activates Cam-PDE 1	R-HSA-111956
Inhibition of GRK2 by calmodulin	R-HSA-111966
PKC phosphorylates GRK2	R-HSA-111970
CamKIV enters the nucleus	R-HSA-112282
Active PLCG1 hydrolyses PIP2	R-HSA-167686
IP3 binds to the IP3 receptor, opening the endoplasmic reticulum Ca2+ channel	R-HSA-169680
IP3R:I(1,4,5)P3 tetramer transports Ca2+ from ER lumen to cytosol	R-HSA-169683
Binding of GRB2 to GAB1	R-HSA-177920
EGFR dimerization	R-HSA-177922
Sustained activation of SRC kinase by SHP2	R-HSA-177923
Dephosphorylation of Gab1 by SHP2	R-HSA-177924
Dephosphorylation of PAG by SHP2	R-HSA-177926
PIK3 catalytic subunit binds to EGF:EGFR:GRB2:GAB1:PIK3R1	R-HSA-177927
Gab1 phosphorylation by EGFR kinase	R-HSA-177930
Binding of PIK3 regulatory alpha subunit to GRB2:GAB1	R-HSA-177931
EGFR autophosphorylation	R-HSA-177934
SHP2 dephosphorylates Tyr 992 on EGFR	R-HSA-177935
Phosphorylation of EGFR by SRC kinase	R-HSA-177937
SOS1-mediated nucleotide exchange of RAS (EGF:EGFR:GRB2:SOS1)	R-HSA-177938
PIK3 converts phosphatidylinositol-4,5-bisphosphate (PIP2) to phosphatidylinositol-3,4,5-trisphosphate (PIP3)	R-HSA-177939
Gab1:Grb2 binds to EGF:Phospho-EGFR	R-HSA-177940
GRB2:GAB1:PIK3R1 binds to phosphorylated EGFR	R-HSA-177941
EGFR binds EGF ligand	R-HSA-177942
GRB2:SOS1 complex binds to EGF:EGFR complex	R-HSA-177943
Activation of SHP2 through the binding to phospho-Gab1	R-HSA-177944
Pro-EGF is cleaved to form mature EGF	R-HSA-177946
Gab1 binds phosphatidylinositol-3,4,5-trisphosphate	R-HSA-179467
PDPK1 phosphorylates AKT at T308	R-HSA-198270
AKT translocates to the nucleus	R-HSA-198298
DAG stimulates protein kinase C-delta	R-HSA-198314
AKT phosphorylates BAD	R-HSA-198347
AKT phosphorylates GSK3	R-HSA-198371
AKT phosphorylates MDM2	R-HSA-198599
AKT phosphorylates TSC2, inhibiting it	R-HSA-198609
AKT phosphorylates IKKalpha	R-HSA-198611
AKT phosphorylates p21Cip1 and p27Kip1	R-HSA-198613
AKT phosphorylates caspase-9	R-HSA-198621
TORC2 (mTOR) phosphorylates AKT at S473	R-HSA-198640
AKT phosphorylates CREB1	R-HSA-199298
AKT can phosphorylate forkhead box transcription factors	R-HSA-199299
AKT can phosphorylate RSK	R-HSA-199839
AKT can phosphorylate NR4A1 (NUR77)	R-HSA-199863
AKT phosphorylates AKT1S1 (PRAS40)	R-HSA-200143
Phospholipase C-gamma1 binds to the activated EGF receptor	R-HSA-212706
EGFR activates PLC-gamma1 by phosphorylation	R-HSA-212710
Active PLC-gamma1 dissociates from EGFR	R-HSA-212713
PIP3 recruits PDPK1 to the membrane	R-HSA-2316429
AKT binds PDPK1	R-HSA-2317314
PIP3 recruits AKT to the membrane	R-HSA-2317332
MARK3 phosphorylates KSR1	R-HSA-5672948
Inactive RAFs bind YWHAB	R-HSA-5672951
p-S311,S406 KSR1:MARK3 binds YWHAB dimer	R-HSA-5672954
PP2A dephosphorylates KSR1	R-HSA-5672957
YWHAB dimer dissociates from KSR1:MARK3	R-HSA-5672958
YWHAB dimer dissociates from dephosphorylated RAF	R-HSA-5672960
PP2A dephosphorylates inactive RAFs	R-HSA-5672961
RAS GEFs promote RAS nucleotide exchange	R-HSA-5672965
RAS:GTP:'activator' RAF homo/heterodimerizes with other RAF monomers	R-HSA-5672966
Phosphorylation of RAF	R-HSA-5672969
MAP2Ks and MAPKs bind to the activated RAF complex	R-HSA-5672972
MAP2Ks phosphorylate MAPKs	R-HSA-5672973
RAF phosphorylates MAP2K dimer	R-HSA-5672978
Dissociation of RAS:RAF complex	R-HSA-5672980
MAP2Ks and MAPKs are phosphorylated at the endosome membrane	R-HSA-5674130
WDR83:LAMTOR2:LAMTOR3 binds MAPK components	R-HSA-5674132
IL17RD binds p-2S MAP2Ks and MAPKs	R-HSA-5674366
MAP2Ks phosphorylate MAPK at the Golgi membrane	R-HSA-5674373
p-T,Y MAPKs dimerize	R-HSA-5674385
Activated MAPKs phosphorylate MAP2K1	R-HSA-5674496
Activated MAPK phosphorylates RAF1	R-HSA-5675194
Activated MAPKs phosphorylate BRAF	R-HSA-5675198
PEA15 binds MAPK monomers and dimers	R-HSA-5675206
Activator' RAF:YWHAB dimer binds RAS:GTP	R-HSA-5672950

## Sheet: Flux_D492
Reactions	VE=mean flux distribution in EGFR_E	VM=mean flux distribution in EGFR_M
RAF phosphorylates MAP2K dimer	7.42052	0.802508
Dissociation of RAS:RAF complex	7.42052	0.802508
CaMK IV autophosphorylation	0.0773564	0.0774236
Calmodulin binds CaMK IV	0.0773564	0.0774236
AKT phosphorylates CREB1	0.0436378	0.000516716
PKA phosphorylates CREB	1.66463	2.41338
AKT can phosphorylate forkhead box transcription factors	0.0390939	0.000534528
Dimerisation of CREB	0.854136	1.20695
YWHAB dimer dissociates from dephosphorylated RAF	437.64	369.66
PP2A dephosphorylates inactive RAFs	437.64	369.66
RAS GEFs promote RAS nucleotide exchange	7.37957	0.638905
RAS:GTP:'activator' RAF homo/heterodimerizes with other RAF monomers	7.42052	0.802508
cAMP induces dissociation of inactive PKA tetramers	0.832317	1.20669
PKA catalytic subunit translocates to the nucleus	1.66463	2.41338
Adenylate cyclase produces cAMP	6.68444	179.119
Phosphorylation of RAF	7.42052	0.802508
MAP2Ks and MAPKs bind to the activated RAF complex	7.42052	0.802508
MAP2Ks phosphorylate MAPKs	7.42052	0.802508
EGFR binds EGF ligand	1.46285	1.24949
GRB2:SOS1 complex binds to EGF:EGFR complex	0.0409485	0.163603
Gab1:Grb2 binds to EGF:Phospho-EGFR	0.162879	0.454008
GRB2:GAB1:PIK3R1 binds to phosphorylated EGFR	0.5276	0.00713269
SOS1-mediated nucleotide exchange of RAS (EGF:EGFR:GRB2:SOS1)	0.0409485	0.163603
MARK3 phosphorylates KSR1	135.338	92.8039
PIK3 converts phosphatidylinositol-4,5-bisphosphate (PIP2) to phosphatidylinositol-3,4,5-trisphosphate (PIP3)	0.5276	0.00713269
PDPK1 phosphorylates AKT at T308	0.485501	0.00657999
Inactive RAFs bind YWHAB	437.64	369.66
Activator' RAF:YWHAB dimer binds RAS:GTP	7.42052	0.802508
Phosphorylation of EGFR by SRC kinase	0.368607	0.313993
p-S311,S406 KSR1:MARK3 binds YWHAB dimer	135.338	92.8039
PP2A dephosphorylates KSR1	135.338	92.8039
Pro-EGF is cleaved to form mature EGF	1.46285	1.24949
Activation of SHP2 through the binding to phospho-Gab1	0.162879	0.454008
YWHAB dimer dissociates from KSR1:MARK3	135.338	92.8039
Activated MAPK phosphorylates RAF1	1.09772	0.0998983
PIK3 catalytic subunit binds to EGF:EGFR:GRB2:GAB1:PIK3R1	0.5276	0.00713269
Dephosphorylation of PAG by SHP2	0.0408817	0.115488
Dephosphorylation of Gab1 by SHP2	0.0382591	0.11413
IL17RD binds p-2S MAP2Ks and MAPKs	7.42052	0.802508
Activated MAPKs phosphorylate BRAF	1.1879	0.105395
Sustained activation of SRC kinase by SHP2	0.0422632	0.113278
EGFR dimerization	0.731427	0.624744
Binding of GRB2 to GAB1	0.690479	0.461141
SHP2 dephosphorylates Tyr 992 on EGFR	0.0414754	0.111112
EGFR autophosphorylation	0.36282	0.310751
AKT phosphorylates AKT1S1 (PRAS40)	0.0386591	0.000569727
Binding of PIK3 regulatory alpha subunit to GRB2:GAB1	0.5276	0.00713269
Gab1 phosphorylation by EGFR kinase	0.162879	0.454008
Phospholipase C-gamma1 binds to the activated EGF receptor	1.2377	1.23878
PKC phosphorylates GRK2	4.91785	176.818
EGFR activates PLC-gamma1 by phosphorylation	1.2377	1.23878
Active PLC-gamma1 dissociates from EGFR	1.2377	1.23878
PEA15 binds MAPK monomers and dimers	0.239517	0.0937083
AKT can phosphorylate NR4A1 (NUR77)	0.0431322	0.000557953
AKT binds PDPK1	0.485501	0.00657999
Calmodulin activates Cam-PDE 1	3.35517	174.292
cAMP hydrolysis by Cam-PDE 1	3.35517	174.292
GRB2-1 binds SOS1	0.0409485	0.163603
Inhibition of GRK2 by calmodulin	5.02468	431.457
AKT can phosphorylate RSK	0.0402412	0.000541062
Activated MAPKs phosphorylate MAP2K1	1.18513	0.102252
PIP3 recruits AKT to the membrane	0.485501	0.00657999
CamKIV enters the nucleus	0.0773564	0.0774236
AKT phosphorylates MDM2	0.0381741	0.000542115
Gab1 binds phosphatidylinositol-3,4,5-trisphosphate	0.162879	0.454008
AKT phosphorylates TSC2, inhibiting it	0.0393977	0.000534933
AKT phosphorylates IKKalpha	0.0402743	0.00051571
AKT phosphorylates p21Cip1 and p27Kip1	0.0402978	0.00055771
AKT phosphorylates BAD	0.0399364	0.000559779
AKT phosphorylates caspase-9	0.0413061	0.000585322
PIP3 recruits PDPK1 to the membrane	0.0420986	0.000552702
Calcium binds calmodulin	0.0773564	0.0774236
TORC2 (mTOR) phosphorylates AKT at S473	0.485501	0.00657999
AKT phosphorylates GSK3	0.0413504	0.000564433
IP3R:I(1,4,5)P3 tetramer transports Ca2+ from ER lumen to cytosol	0.309426	0.309694
IP3 binds to the IP3 receptor, opening the endoplasmic reticulum Ca2+ channel	0.309426	0.309694
Active PLCG1 hydrolyses PIP2	1.2377	1.23878
MAP2Ks and MAPKs are phosphorylated at the endosome membrane	1.21368	1.23293
WDR83:LAMTOR2:LAMTOR3 binds MAPK components	1.21368	1.23293
MAP2Ks phosphorylate MAPK at the Golgi membrane	7.42052	0.802508
AKT translocates to the nucleus	0.166105	0.00215026
p-T,Y MAPKs dimerize	3.71026	0.401254
DAG stimulates protein kinase C-delta	100.114	68.776
Ex_ATP[c]	-690.678	-776.701
Ex_ADP[c]	683.993	597.582
Ex_GRB2-1[c]	-0.731427	-0.624744
Ex_p21RAS:GTP:activated_RAF_homo/heterodimers[p]	7.42052	0.802508
Ex_phospho-CaMK_IV:Calmodulin[n]	0.0773564	0.0774236
Ex_ATP[n]	-2.02653	-2.49457
Ex_ADP[n]	2.02653	2.49457
Ex_CAMK4[c]	-0.0773564	-0.0774236
Ex_CREB1[n]	-1.70827	-2.4139
Ex_Forkhead_box_transcription_factor[n]	-0.0390939	-0.000534528
Ex_Phospho-Forkhead_box_transcription_factor[n]	0.0390939	0.000534528
Ex_phospho-CREB_dimer[n]	0.854136	1.20695
Ex_dephosphorylated_inactive_RAFs[c]	437.64	369.66
Ex_H2O[c]	-577.81	-638.678
Ex_Pi[c]	573.217	463.147
Ex_GTP[c]	-7.42052	-0.802508
Ex_p21_RAS:GDP[p]	-7.42052	-0.802508
Ex_GDP[c]	7.42052	0.802508
Ex_dephosphorylated_'receiver'_RAF/KSR1[c]	-7.42052	-0.802508
Ex_PKA_tetramer[c]	-0.832317	-1.20669
Ex_cAMP:PKA_regulatory_subunit[c]	0.832317	1.20669
Ex_PPi[c]	6.68444	179.119
Ex_MAP2K_homo/heterodimers[c]	-8.6342	-2.03544
Ex_MAPKs[c]	-16.0547	-2.83794
Ex_EGFR[p]	-1.46285	-1.24949
Ex_KSR1:MARK3[c]	-135.338	-92.8039
Ex_PI(4,5)P2[p]	-1.7653	-1.24591
Ex_PDPK1:PIP3[p]	0.0420986	0.000552702
Ex_inactive_RAFs[c]	-437.64	-369.66
Ex_'activator'_RAF:YWHAB_dimer[c]	-7.42052	-0.802508
Ex_Pro-EGF[p]	-1.46285	-1.24949
Ex_PTPN11[c]	-0.162879	-0.454008
Ex_p-S311_KSR1:MARK3[c]	135.338	92.8039
Ex_p-S338,Y341,T491,S494,S621_RAF1[p]	-1.09772	-0.0998983
Ex_hyperphosphorylated_RAF1[p]	1.09772	0.0998983
Ex_PIK3CA[c]	-0.5276	-0.00713269
Ex_p-Y317-PAG1[p]	-0.0408817	-0.115488
Ex_PAG1[p]	0.0408817	0.115488
Ex_EGF:p-6Y-EGFR:GRB2:p-Y627,659-GAB1:SHP2[p]	0.0382591	0.11413
Ex_IL17RD[g]	-7.42052	-0.802508
Ex_p-S445,T599,S602,S729_BRAF[p]	-1.1879	-0.105395
Ex_hyperphosphorylated_BRAF[p]	1.1879	0.105395
Ex_CSK[p]	0.0422632	0.113278
Ex_PXN:CSK:SRC[p]	-0.0422632	-0.113278
Ex_PXN:SRC[p]	0.0422632	0.113278
Ex_GAB1[c]	-0.690479	-0.461141
Ex_EGF:p-5Y-EGFR:GRB2:p-5Y-GAB1:SHP2[p]	0.0414754	0.111112
Ex_AKT1S1[c]	-0.0386591	-0.000569727
Ex_p-S183,T246-AKT1S1[c]	0.0386591	0.000569727
Ex_PIK3R1[c]	-0.5276	-0.00713269
Ex_PLCG1[c]	-1.2377	-1.23878
Ex_p-S29-ADRBK1[c]	4.91785	176.818
Ex_ADRBK1[p]	-9.94253	-608.275
Ex_p-T,Y_MAPK_monomers_and_dimers:PEA15[c]	0.239517	0.0937083
Ex_PEA15[c]	-0.239517	-0.0937083
Ex_p-S351-NR4A1[n]	0.0431322	0.000557953
Ex_NR4A1[n]	-0.0431322	-0.000557953
Ex_PDPK1[c]	-0.0420986	-0.000552702
Ex_Cam-PDE_1_homodimer[c]	-3.35517	-174.292
Ex_AMP[c]	3.35517	174.292
Ex_SOS1[c]	-0.0409485	-0.163603
Ex_GRK2:calmodulin[p]	5.02468	431.457
Ex_CALM1[c]	-5.10204	-431.535
Ex_RPS6KB2[n]	-0.0402412	-0.000541062
Ex_p-S15,S356-RPS6KB2[n]	0.0402412	0.000541062
Ex_p-2S_MAP2K1:p-2S_MAPK2K2_heterodimer[c]	-1.18513	-0.102252
Ex_p-2S,T_MAP2K1:p-2S_MAPK2K2_heterodimer[c]	1.18513	0.102252
Ex_AKT[c]	-0.485501	-0.00657999
Ex_p-S166,S188-MDM2[c]	0.0381741	0.000542115
Ex_MDM2[c]	-0.0381741	-0.000542115
Ex_p-S939,T1462-TSC2[c]	0.0393977	0.000534933
Ex_TSC2[c]	-0.0393977	-0.000534933
Ex_p-T23-CHUK[c]	0.0402743	0.00051571
Ex_IKKA[c]	-0.0402743	-0.00051571
Ex_CDKN1A/B[c]	-0.0402978	-0.00055771
Ex_p-T-CDKN1A/B[c]	0.0402978	0.00055771
Ex_BAD[c]	-0.0399364	-0.000559779
Ex_p-S99-BAD[c]	0.0399364	0.000559779
Ex_CASP9(1-416)[c]	-0.0413061	-0.000585322
Ex_p-S196-CASP9(1-416)[c]	0.0413061	0.000585322
Ex_p-S9/21-GSK3[c]	0.0413504	0.000564433
Ex_GSK3[c]	-0.0413504	-0.000564433
Ex_Ca2+[r]	-0.309426	-0.309694
Ex_IP3_receptor_homotetramer[r]	-0.309426	-0.309694
Ex_DAGs[p]	1.2377	1.23878
Ex_WDR83:LAMTOR2:LAMTOR3:activated_RAF:p-2S_MAP2K:p-T,Y_MAPK_complex[em]	1.21368	1.23293
Ex_WDR83:LAMTOR2:LAMTOR3[em]	-1.21368	-1.23293
Ex_activated_RAF_homo/heterodimer[c]	-1.21368	-1.23293
Ex_IL17RD:p-2S_MAP2Ks:p-T,Y_MAPKs[g]	7.42052	0.802508
Ex_PKC-delta/epsilon[c]	-100.114	-68.776
Ex_Phospho-PKC-delta/epsilon[p]	100.114	68.776
Ex_PP2A[c]	-572.978	-462.464
Ex_RAS_GEFs[p]	-7.37957	-0.638905
Ex_Adenylate_cyclase_(Mg2+_cofactor)[p]	-6.68444	-179.119
Ex_RAF_activating_kinases[p]	-7.42052	-0.802508
Ex_SRC-1[p]	-0.368607	-0.313993
Ex_ADAM:Zn2+[p]	-1.46285	-1.24949
Ex_active_PKC_(alpha,_gamma,_delta)[c]	-4.91785	-176.818
Ex_TORC2_complex[c]	-0.485501	-0.00657999

## Sheet: Reacting species
activated_RAF:scaffold:MAP2K:MAPK_complex[p]
ATP[c]
activated_RAF:scaffold:p-2S_MAP2K:MAPK_complex[p]
ADP[c]
GRB2-1[c]
activated_RAF:scaffold:p-2S_MAP2K:p-2T_MAPK_complex[p]
p-T,Y_MAPKs[c]
p-2S_MAP2K_homo/heterodimers[c]
RAF/MAPK_scaffolds[c]
p21RAS:GTP:activated_RAF_homo/heterodimers[p]
EGF:p-6Y-EGFR[p]
phospho-CaMK_IV:Calmodulin[n]
ATP[n]
ADP[n]
Calmodulin:CaMK_IV[n]
4xCa2+:CaM[c]
Calmodulin:CaMK_IV[c]
CAMK4[c]
CREB1[n]
p-S133-CREB1[n]
Forkhead_box_transcription_factor[n]
Phospho-Forkhead_box_transcription_factor[n]
phospho-CREB_dimer[n]
YWHAB_dimer[c]
dephosphorylated_inactive_RAFS:YWHAB_dimer[c]
dephosphorylated_inactive_RAFs[c]
H2O[c]
Pi[c]
inactive_RAFs:YWHAB_dimer[c]
p21_RAS:GTP[p]
GTP[c]
p21_RAS:GDP[p]
GDP[c]
p21_RAS:GTP:homo/heterodimerized_RAF_complex[p]
dephosphorylated_'receiver'_RAF/KSR1[c]
p21_RAS:GTP:'activator'_RAF:YWHAB_dimer[p]
PKA_catalytic_subunit[c]
cAMP[c]
PKA_tetramer[c]
cAMP:PKA_regulatory_subunit[c]
Protein_Kinase_A,_catalytic_subunits[n]
PPi[c]
p21_RAS:GTP:activated_RAF_homo/heterodimer_complexes[p]
MAP2K_homo/heterodimers[c]
MAPKs[c]
EGF:EGFR[p]
EGFR[p]
EGF[e]
EGF:p-6Y-EGFR:GRB2:SOS1[p]
GRB2-1:SOS1[c]
GRB2:GAB1:PIP3[p]
PI(3,4,5)P3[p]
EGF:p-6Y-EGFR:GRB2:GAB1[p]
EGF:p-6Y-EGFR:GRB2:GAB1:PIK3R1[p]
GRB2:GAB1:PIK3R1[c]
p-S311,S406_KSR1:MARK3[c]
KSR1:MARK3[c]
PI(4,5)P2[p]
p-S-AKT:PDPK1:PIP3[p]
PDPK1:PIP3[p]
Active_AKT[c]
inactive_RAFs[c]
activator'_RAF:YWHAB_dimer[c]
EGF:EGFR_dimer[p]
p-S311,S406_KSR1:MARK3:YWHAB_dimer[c]
p-S311_KSR1:MARK3:YWHAB_dimer[p]
Pro-EGF[p]
EGF:p-6Y-EGFR:GRB2:p-5Y-GAB1:SHP2[p]
PTPN11[c]
EGF:p-6Y-EGFR:GRB2:p-5Y-GAB1[p]
p-S311_KSR1:MARK3[c]
p-S338,Y341,T491,S494,S621_RAF1[p]
hyperphosphorylated_RAF1[p]
PIK3CA[c]
EGF:p-6Y-EGFR:GRB2:GAB1:PIK3[p]
p-Y317-PAG1[p]
PAG1[p]
EGF:p-6Y-EGFR:GRB2:p-Y627,659-GAB1:SHP2[p]
IL17RD:p-2S_MAP2Ks:MAPKs[g]
IL17RD[g]
p-S445,T599,S602,S729_BRAF[p]
hyperphosphorylated_BRAF[p]
CSK[p]
PXN:CSK:SRC[p]
PXN:SRC[p]
GRB2:GAB1[c]
GAB1[c]
EGF:p-5Y-EGFR:GRB2:p-5Y-GAB1:SHP2[p]
AKT1S1[c]
p-S183,T246-AKT1S1[c]
PIK3R1[c]
EGF:p-6Y-EGFR:PLCG1[p]
PLCG1[c]
p-S29-ADRBK1[c]
ADRBK1[p]
EGF:p-6Y-EGFR:p-Y472,771,783,1254-PLCG1[p]
p-4Y-PLCG1[p]
p-T,Y_MAPK_monomers_and_dimers:PEA15[c]
PEA15[c]
p-S351-NR4A1[n]
NR4A1[n]
PDPK1[c]
p-S-AKT:PIP3[p]
Cam-PDE_1_homodimer[c]
active_Cam-PDE_1[c]
AMP[c]
SOS1[c]
GRK2:calmodulin[p]
CALM1[c]
RPS6KB2[n]
p-S15,S356-RPS6KB2[n]
p-2S_MAP2K1:p-2S_MAPK2K2_heterodimer[c]
p-2S,T_MAP2K1:p-2S_MAPK2K2_heterodimer[c]
AKT[c]
AKT:PIP3[p]
p-S166,S188-MDM2[c]
MDM2[c]
p-S939,T1462-TSC2[c]
TSC2[c]
p-T23-CHUK[c]
IKKA[c]
CDKN1A/B[c]
p-T-CDKN1A/B[c]
BAD[c]
p-S99-BAD[c]
CASP9(1-416)[c]
p-S196-CASP9(1-416)[c]
Ca2+[c]
p-S9/21-GSK3[c]
GSK3[c]
Ca2+[r]
IP3_receptor_homotetramer[r]
I(1,4,5)P3[c]
ITPR:I(1,4,5)P3_tetramer[r]
DAGs[p]
WDR83:LAMTOR2:LAMTOR3:activated_RAF:MAP2K:MAPK_complex[em]
WDR83:LAMTOR2:LAMTOR3:activated_RAF:p-2S_MAP2K:p-T,Y_MAPK_complex[em]
WDR83:LAMTOR2:LAMTOR3[em]
activated_RAF_homo/heterodimer[c]
IL17RD:p-2S_MAP2Ks:p-T,Y_MAPKs[g]
Active_AKT[n]
p-T,Y_MAPK_dimers[c]
PKC-delta/epsilon[c]
Phospho-PKC-delta/epsilon[p]
PP2A[c]
RAS_GEFs[p]
Adenylate_cyclase_(Mg2+_cofactor)[p]
RAF_activating_kinases[p]
SRC-1[p]
ADAM:Zn2+[p]
active_PKC_(alpha,_gamma,_delta)[c]
TORC2_complex[c]

## Sheet: Reacting_species_ReactomeIDs
Species name	Reactome ID
activated_RAF:scaffold:MAP2K:MAPK_complex[p]	R-HSA-5672720
ATP[c]	R-ALL-113592.1
activated_RAF:scaffold:p-2S_MAP2K:MAPK_complex[p]	R-HSA-5672723
ADP[c]	R-ALL-29370.1
GRB2-1[c]	R-HSA-74686
activated_RAF:scaffold:p-2S_MAP2K:p-2T_MAPK_complex[p]	R-HSA-5672724
p-T,Y_MAPKs[c]	R-HSA-169289
p-2S_MAP2K_homo/heterodimers[c]	R-HSA-5672721
RAF/MAPK_scaffolds[c]	R-HSA-5672717
p21RAS:GTP:activated_RAF_homo/heterodimers[p]	R-HSA-5672712
EGF:p-6Y-EGFR[p]	R-HSA-179882.1
phospho-CaMK_IV:Calmodulin[n]	R-HSA-111904
ATP[n]	R-ALL-29358.1
Calmodulin:CaMK_IV[n]	R-HSA-112281
4xCa2+:CaM[c]	R-HSA-74294.2
Calmodulin:CaMK_IV[c]	R-HSA-111900
CAMK4[c]	R-HSA-57900
CREB1[n]	R-HSA-52777
p-S133-CREB1[n]	R-HSA-111910
phospho-CREB_dimer[n]	R-HSA-111911
YWHAB_dimer[c]	R-HSA-2028645
dephosphorylated_inactive_RAFS:YWHAB_dimer[c]	R-HSA-5672728
dephosphorylated_inactive_RAFs[c]	R-HSA-5672726
inactive_RAFs:YWHAB_dimer[c]	R-HSA-5672707
p21_RAS:GTP[p]	R-HSA-109783
GTP[c]	R-ALL-29438.1
p21_RAS:GDP[p]	R-HSA-109796
p21_RAS:GTP:homo/heterodimerized_RAF_complex[p]	R-HSA-5672733
p21_RAS:GTP:'activator'_RAF:YWHAB_dimer[p]	R-HSA-5672729
PKA_catalytic_subunit[c]	R-HSA-111920
cAMP[c]	R-ALL-30389.1
PKA_tetramer[c]	R-HSA-111922
cAMP:PKA_regulatory_subunit[c]	R-HSA-111923
Protein_Kinase_A,_catalytic_subunits[n]	R-HSA-111917
p21_RAS:GTP:activated_RAF_homo/heterodimer_complexes[p]	R-HSA-5672718
MAP2K_homo/heterodimers[c]	R-HSA-5672716
MAPKs[c]	R-HSA-169291
EGF:EGFR[p]	R-HSA-179847
EGFR[p]	R-HSA-179837
EGF[e]	R-HSA-179863
EGF:p-6Y-EGFR:GRB2:SOS1[p]	R-HSA-179820
GRB2-1:SOS1[c]	R-HSA-109797
GRB2:GAB1:PIP3[p]	R-HSA-180282
EGF:p-6Y-EGFR:GRB2:GAB1[p]	R-HSA-180348
EGF:p-6Y-EGFR:GRB2:GAB1:PIK3R1[p]	R-HSA-179867
GRB2:GAB1:PIK3R1[c]	R-HSA-179864
p-S311,S406_KSR1:MARK3[c]	R-HSA-5672695
KSR1:MARK3[c]	R-HSA-5672689
PI(4,5)P2[p]	R-ALL-179856.1
p-S-AKT:PDPK1:PIP3[p]	R-HSA-2317313
PDPK1:PIP3[p]	R-HSA-377179
Active_AKT[c]	R-HSA-202074
inactive_RAFs[c]	R-HSA-5672708
activator'_RAF:YWHAB_dimer[c]	R-HSA-5672710
EGF:EGFR_dimer[p]	R-HSA-179845
p-S311,S406_KSR1:MARK3:YWHAB_dimer[c]	R-HSA-5672696
p-S311_KSR1:MARK3:YWHAB_dimer[p]	R-HSA-5672692
Pro-EGF[p]	R-HSA-179888
EGF:p-6Y-EGFR:GRB2:p-5Y-GAB1:SHP2[p]	R-HSA-180269
PTPN11[c]	R-HSA-162563
EGF:p-6Y-EGFR:GRB2:p-5Y-GAB1[p]	R-HSA-180286
p-S311_KSR1:MARK3[c]	R-HSA-5672691
p-S338,Y341,T491,S494,S621_RAF1[p]	R-HSA-5672665
hyperphosphorylated_RAF1[p]	R-HSA-5675193
PIK3CA[c]	R-HSA-74787
EGF:p-6Y-EGFR:GRB2:GAB1:PIK3[p]	R-HSA-179791
p-Y317-PAG1[p]	R-HSA-180494
PAG1[p]	R-HSA-180500
EGF:p-6Y-EGFR:GRB2:p-Y627,659-GAB1:SHP2[p]	R-HSA-180503
p-S445,T599,S602,S729_BRAF[p]	R-HSA-5672679
hyperphosphorylated_BRAF[p]	R-HSA-5675199
CSK[p]	R-HSA-180499
PXN:CSK:SRC[p]	R-HSA-180522
PXN:SRC[p]	R-HSA-180523
GRB2:GAB1[c]	R-HSA-179849
GAB1[c]	R-HSA-179795
EGF:p-5Y-EGFR:GRB2:p-5Y-GAB1:SHP2[p]	R-HSA-180326
AKT1S1[c]	R-HSA-200155
p-S183,T246-AKT1S1[c]	R-HSA-5672863
PIK3R1[c]	R-HSA-74789
EGF:p-6Y-EGFR:PLCG1[p]	R-HSA-212717
PLCG1[c]	R-HSA-202320
p-S29-ADRBK1[c]	R-HSA-111969
ADRBK1[p]	R-HSA-50270
EGF:p-6Y-EGFR:p-Y472,771,783,1254-PLCG1[p]	R-HSA-212703
p-4Y-PLCG1[p]	R-HSA-167679
p-T,Y_MAPK_monomers_and_dimers:PEA15[c]	R-HSA-5675205
PEA15[c]	R-HSA-5675204
p-S351-NR4A1[n]	R-HSA-199846
NR4A1[n]	R-HSA-199831
PDPK1[c]	R-HSA-202210
p-S-AKT:PIP3[p]	R-HSA-2317310
Cam-PDE_1_homodimer[c]	R-HSA-111952
active_Cam-PDE_1[c]	R-HSA-111953
AMP[c]	R-ALL-76577.1
SOS1[c]	R-HSA-64847
GRK2:calmodulin[p]	R-HSA-111965
CALM1[c]	R-HSA-71519
RPS6KB2[n]	R-HSA-199877
p-S15,S356-RPS6KB2[n]	R-HSA-199844
p-2S_MAP2K1:p-2S_MAPK2K2_heterodimer[c]	R-HSA-5672705
p-2S,T_MAP2K1:p-2S_MAPK2K2_heterodimer[c]	R-HSA-5674489
AKT[c]	R-HSA-202088
AKT:PIP3[p]	R-HSA-2317329
p-S166,S188-MDM2[c]	R-HSA-198638
MDM2[c]	R-HSA-198644
p-S939,T1462-TSC2[c]	R-HSA-199484
TSC2[c]	R-HSA-2980548
p-T23-CHUK[c]	R-HSA-198615
IKKA[c]	R-HSA-168104.2
CDKN1A/B[c]	R-HSA-198625
p-T-CDKN1A/B[c]	R-HSA-198605
BAD[c]	R-HSA-50662
p-S99-BAD[c]	R-HSA-198335
CASP9(1-416)[c]	R-HSA-114257
p-S196-CASP9(1-416)[c]	R-HSA-198636
Ca2+[c]	R-ALL-74016.1
p-S9/21-GSK3[c]	R-HSA-198373
GSK3[c]	R-HSA-198358
activated_RAF_homo/heterodimer[c]	R-HSA-5674136
Active_AKT[n]	R-HSA-202072
p-T,Y_MAPK_dimers[c]	R-HSA-1268261
PKC-delta/epsilon[c]	R-HSA-198276
Phospho-PKC-delta/epsilon[p]	R-HSA-198265
PP2A[c]	R-HSA-196206
RAS_GEFs[p]	R-HSA-5672601
Adenylate_cyclase_(Mg2+_cofactor)[p]	R-HSA-170665
RAF_activating_kinases[p]	R-HSA-5672734
SRC-1[p]	R-HSA-65043
ADAM:Zn2+[p]	R-HSA-179842
active_PKC_(alpha,_gamma,_delta)[c]	R-HSA-112002
TORC2_complex[c]	R-HSA-198626
ADP[n]	R-ALL-113582.1
Forkhead_box_transcription_factor[n]	R-HSA-199272.2
Phospho-Forkhead_box_transcription_factor[n]	R-HSA-199269.2
H2O[c]	R-ALL-29356.1
Pi[c]	R-ALL-29372.1
GDP[c]	R-ALL-29420.1
dephosphorylated_'receiver'_RAF/KSR1[c]	R-HSA-5672731.1
PPi[c]	R-ALL-111294.1
PI(3,4,5)P3[p]	R-ALL-179838.1
IL17RD:p-2S_MAP2Ks:MAPKs[g]	R-HSA-5674360
IL17RD[g]	R-HSA-5674277
Ca2+[r]	R-ALL-111875.1
IP3_receptor_homotetramer[r]	R-HSA-169686.1
I(1,4,5)P3[c]	R-ALL-114520.1
ITPR:I(1,4,5)P3_tetramer[r]	R-HSA-169696.1
DAGs[p]	R-ALL-112275.1
WDR83:LAMTOR2:LAMTOR3:activated_RAF:MAP2K:MAPK_complex[em]	R-HSA-5674138
WDR83:LAMTOR2:LAMTOR3:activated_RAF:p-2S_MAP2K:p-T,Y_MAPK_complex[em]	R-HSA-5674131
WDR83:LAMTOR2:LAMTOR3[em]	R-HSA-5674133
IL17RD:p-2S_MAP2Ks:p-T,Y_MAPKs[g]	R-HSA-5674362

## Sheet: Genes
Uniprot ID	Protein names	Gene names
O14511	Pro-neuregulin-2, membrane-bound isoform (Pro-NRG2) [Cleaved into: Neuregulin-2 (NRG-2) (Divergent of neuregulin-1) (DON-1) (Neural- and thymus-derived activator for ERBB kinases) (NTAK)]	NRG2 NTAK
O14672	Disintegrin and metalloproteinase domain-containing protein 10 (ADAM 10) (EC 3.4.24.81) (CDw156) (Kuzbanian protein homolog) (Mammalian disintegrin-metalloprotease) (CD antigen CD156c)	ADAM10 KUZ MADM
O14827	Ras-specific guanine nucleotide-releasing factor 2 (Ras-GRF2) (Ras guanine nucleotide exchange factor 2)	RASGRF2 GRF2
O14944	Proepiregulin [Cleaved into: Epiregulin (EPR)]	EREG
O15020	Spectrin beta chain, non-erythrocytic 2 (Beta-III spectrin) (Spinocerebellar ataxia 5 protein)	SPTBN2 KIAA0302 SCA5
O15111	Inhibitor of nuclear factor kappa-B kinase subunit alpha (I-kappa-B kinase alpha) (IKK-A) (IKK-alpha) (IkBKA) (IkappaB kinase) (EC 2.7.11.10) (Conserved helix-loop-helix ubiquitous kinase) (I-kappa-B kinase 1) (IKK1) (Nuclear factor NF-kappa-B inhibitor kinase alpha) (NFKBIKA) (Transcription factor 16) (TCF-16)	CHUK IKKA TCF16
O15399	Glutamate receptor ionotropic, NMDA 2D (GluN2D) (EB11) (Glutamate [NMDA] receptor subunit epsilon-4) (N-methyl D-aspartate receptor subtype 2D) (NMDAR2D) (NR2D)	GRIN2D GluN2D NMDAR2D
O15520	Fibroblast growth factor 10 (FGF-10) (Keratinocyte growth factor 2)	FGF10
O15530	3-phosphoinositide-dependent protein kinase 1 (hPDK1) (EC 2.7.11.1)	PDPK1 PDK1
O43184	Disintegrin and metalloproteinase domain-containing protein 12 (ADAM 12) (EC 3.4.24.-) (Meltrin-alpha)	ADAM12 MLTN UNQ346/PRO545
O43306	Adenylate cyclase type 6 (EC 4.6.1.1) (ATP pyrophosphate-lyase 6) (Adenylate cyclase type VI) (Adenylyl cyclase 6) (Ca(2+)-inhibitable adenylyl cyclase)	ADCY6 KIAA0422
O43320	Fibroblast growth factor 16 (FGF-16)	FGF16
O43374	Ras GTPase-activating protein 4 (Calcium-promoted Ras inactivator) (Ras p21 protein activator 4) (RasGAP-activating-like protein 2)	RASA4 CAPRI GAPL KIAA0538
O43524	Forkhead box protein O3 (AF6q21 protein) (Forkhead in rhabdomyosarcoma-like 1)	FOXO3 FKHRL1 FOXO3A
O43559	Fibroblast growth factor receptor substrate 3 (FGFR substrate 3) (FGFR-signaling adaptor SNT2) (Suc1-associated neurotrophic factor target 2) (SNT-2)	FRS3
O43561	Linker for activation of T-cells family member 1 (36 kDa phospho-tyrosine adapter protein) (pp36) (p36-38)	LAT
O60258	Fibroblast growth factor 17 (FGF-17)	FGF17 UNQ161/PRO187
O60266	Adenylate cyclase type 3 (EC 4.6.1.1) (ATP pyrophosphate-lyase 3) (Adenylate cyclase type III) (AC-III) (Adenylate cyclase, olfactive type) (Adenylyl cyclase 3) (AC3)	ADCY3 KIAA0511
O60346	PH domain leucine-rich repeat-containing protein phosphatase 1 (EC 3.1.3.16) (Pleckstrin homology domain-containing family E member 1) (PH domain-containing family E member 1) (Suprachiasmatic nucleus circadian oscillatory protein) (hSCOP)	PHLPP1 KIAA0606 PHLPP PLEKHE1 SCOP
O60503	Adenylate cyclase type 9 (EC 4.6.1.1) (ATP pyrophosphate-lyase 9) (Adenylate cyclase type IX) (ACIX) (Adenylyl cyclase 9) (AC9)	ADCY9 KIAA0520
O60674	Tyrosine-protein kinase JAK2 (EC 2.7.10.2) (Janus kinase 2) (JAK-2)	JAK2
O76093	Fibroblast growth factor 18 (FGF-18) (zFGF5)	FGF18 UNQ420/PRO856
O95267	RAS guanyl-releasing protein 1 (Calcium and DAG-regulated guanine nucleotide exchange factor II) (CalDAG-GEFII) (Ras guanyl-releasing protein)	RASGRP1 RASGRP
O95294	RasGAP-activating-like protein 1 (RAS protein activator like 1) (Ras GTPase-activating-like protein)	RASAL1 RASAL
O95622	Adenylate cyclase type 5 (EC 4.6.1.1) (ATP pyrophosphate-lyase 5) (Adenylate cyclase type V) (Adenylyl cyclase 5) (AC5)	ADCY5
O95750	Fibroblast growth factor 19 (FGF-19)	FGF19 UNQ334/PRO533
P00533	Epidermal growth factor receptor (EC 2.7.10.1) (Proto-oncogene c-ErbB-1) (Receptor tyrosine-protein kinase erbB-1)	EGFR ERBB ERBB1 HER1
P01111	GTPase NRas (Transforming protein N-Ras)	NRAS HRAS1
P01112	GTPase HRas (H-Ras-1) (Ha-Ras) (Transforming protein p21) (c-H-ras) (p21ras) [Cleaved into: GTPase HRas, N-terminally processed]	HRAS HRAS1
P01116	GTPase KRas (K-Ras 2) (Ki-Ras) (c-K-ras) (c-Ki-ras) [Cleaved into: GTPase KRas, N-terminally processed]	KRAS KRAS2 RASK2
P01127	Platelet-derived growth factor subunit B (PDGF subunit B) (PDGF-2) (Platelet-derived growth factor B chain) (Platelet-derived growth factor beta polypeptide) (Proto-oncogene c-Sis) (Becaplermin)	PDGFB PDGF2 SIS
P01133	Pro-epidermal growth factor (EGF) [Cleaved into: Epidermal growth factor (Urogastrone)]	EGF
P01589	Interleukin-2 receptor subunit alpha (IL-2 receptor subunit alpha) (IL-2-RA) (IL-2R subunit alpha) (IL2-RA) (TAC antigen) (p55) (CD antigen CD25)	IL2RA
P02549	Spectrin alpha chain, erythrocytic 1 (Erythroid alpha-spectrin)	SPTA1 SPTA
P04049	RAF proto-oncogene serine/threonine-protein kinase (EC 2.7.11.1) (Proto-oncogene c-RAF) (cRaf) (Raf-1)	RAF1 RAF
P04085	Platelet-derived growth factor subunit A (PDGF subunit A) (PDGF-1) (Platelet-derived growth factor A chain) (Platelet-derived growth factor alpha polypeptide)	PDGFA PDGF1
P04141	Granulocyte-macrophage colony-stimulating factor (GM-CSF) (Colony-stimulating factor) (CSF) (Molgramostin) (Sargramostim)	CSF2 GMCSF
P04626	Receptor tyrosine-protein kinase erbB-2 (EC 2.7.10.1) (Metastatic lymph node gene 19 protein) (MLN 19) (Proto-oncogene Neu) (Proto-oncogene c-ErbB-2) (Tyrosine kinase-type cell surface receptor HER2) (p185erbB2) (CD antigen CD340)	ERBB2 HER2 MLN19 NEU NGL
P05113	Interleukin-5 (IL-5) (B-cell differentiation factor I) (Eosinophil differentiation factor) (T-cell replacing factor) (TRF)	IL5
P05129	Protein kinase C gamma type (PKC-gamma) (EC 2.7.11.13)	PRKCG PKCG
P05230	Fibroblast growth factor 1 (FGF-1) (Acidic fibroblast growth factor) (aFGF) (Endothelial cell growth factor) (ECGF) (Heparin-binding growth factor 1) (HBGF-1)	FGF1 FGFA
P06241	Tyrosine-protein kinase Fyn (EC 2.7.10.2) (Proto-oncogene Syn) (Proto-oncogene c-Fyn) (Src-like kinase) (SLK) (p59-Fyn)	FYN
P07196	Neurofilament light polypeptide (NF-L) (68 kDa neurofilament protein) (Neurofilament triplet L protein)	NEFL NF68 NFL
P08620	Fibroblast growth factor 4 (FGF-4) (Heparin secretory-transforming protein 1) (HST) (HST-1) (HSTF-1) (Heparin-binding growth factor 4) (HBGF-4) (Transforming protein KS3)	FGF4 HST HSTF1 KS3
P08700	Interleukin-3 (IL-3) (Hematopoietic growth factor) (Mast cell growth factor) (MCGF) (Multipotential colony-stimulating factor) (P-cell-stimulating factor)	IL3
P09038	Fibroblast growth factor 2 (FGF-2) (Basic fibroblast growth factor) (bFGF) (Heparin-binding growth factor 2) (HBGF-2)	FGF2 FGFB
P09619	Platelet-derived growth factor receptor beta (PDGF-R-beta) (PDGFR-beta) (EC 2.7.10.1) (Beta platelet-derived growth factor receptor) (Beta-type platelet-derived growth factor receptor) (CD140 antigen-like family member B) (Platelet-derived growth factor receptor 1) (PDGFR-1) (CD antigen CD140b)	PDGFRB PDGFR PDGFR1
P10398	Serine/threonine-protein kinase A-Raf (EC 2.7.11.1) (Proto-oncogene A-Raf) (Proto-oncogene A-Raf-1) (Proto-oncogene Pks)	ARAF ARAF1 PKS PKS2
P10644	cAMP-dependent protein kinase type I-alpha regulatory subunit (Tissue-specific extinguisher 1) (TSE1) [Cleaved into: cAMP-dependent protein kinase type I-alpha regulatory subunit, N-terminally processed]	PRKAR1A PKR1 PRKAR1 TSE1
P10721	Mast/stem cell growth factor receptor Kit (SCFR) (EC 2.7.10.1) (Piebald trait protein) (PBT) (Proto-oncogene c-Kit) (Tyrosine-protein kinase Kit) (p145 c-kit) (v-kit Hardy-Zuckerman 4 feline sarcoma viral oncogene homolog) (CD antigen CD117)	KIT SCFR
P10767	Fibroblast growth factor 6 (FGF-6) (Heparin secretory-transforming protein 2) (HST-2) (HSTF-2) (Heparin-binding growth factor 6) (HBGF-6)	FGF6 HST2 HSTF2
P11277	Spectrin beta chain, erythrocytic (Beta-I spectrin)	SPTB SPTB1
P11362	Fibroblast growth factor receptor 1 (FGFR-1) (EC 2.7.10.1) (Basic fibroblast growth factor receptor 1) (BFGFR) (bFGF-R-1) (Fms-like tyrosine kinase 2) (FLT-2) (N-sam) (Proto-oncogene c-Fgr) (CD antigen CD331)	FGFR1 BFGFR CEK FGFBR FLG FLT2 HBGFR
P11487	Fibroblast growth factor 3 (FGF-3) (Heparin-binding growth factor 3) (HBGF-3) (Proto-oncogene Int-2)	FGF3 INT2
P12034	Fibroblast growth factor 5 (FGF-5) (Heparin-binding growth factor 5) (HBGF-5) (Smag-82)	FGF5
P12931	Proto-oncogene tyrosine-protein kinase Src (EC 2.7.10.2) (Proto-oncogene c-Src) (pp60c-src) (p60-Src)	SRC SRC1
P13591	Neural cell adhesion molecule 1 (N-CAM-1) (NCAM-1) (CD antigen CD56)	NCAM1 NCAM
P13861	cAMP-dependent protein kinase type II-alpha regulatory subunit	PRKAR2A PKR2 PRKAR2
P14784	Interleukin-2 receptor subunit beta (IL-2 receptor subunit beta) (IL-2R subunit beta) (IL-2RB) (High affinity IL-2 receptor subunit beta) (p70-75) (p75) (CD antigen CD122)	IL2RB
P15056	Serine/threonine-protein kinase B-raf (EC 2.7.11.1) (Proto-oncogene B-Raf) (p94) (v-Raf murine sarcoma viral oncogene homolog B1)	BRAF BRAF1 RAFB1
P15509	Granulocyte-macrophage colony-stimulating factor receptor subunit alpha (GM-CSF-R-alpha) (GMCSFR-alpha) (GMR-alpha) (CDw116) (CD antigen CD116)	CSF2RA CSF2R CSF2RY
P16220	Cyclic AMP-responsive element-binding protein 1 (CREB-1) (cAMP-responsive element-binding protein 1)	CREB1
P16234	Platelet-derived growth factor receptor alpha (PDGF-R-alpha) (PDGFR-alpha) (EC 2.7.10.1) (Alpha platelet-derived growth factor receptor) (Alpha-type platelet-derived growth factor receptor) (CD140 antigen-like family member A) (CD140a antigen) (Platelet-derived growth factor alpha receptor) (Platelet-derived growth factor receptor 2) (PDGFR-2) (CD antigen CD140a)	PDGFRA PDGFR2 RHEPDGFRA
P17252	Protein kinase C alpha type (PKC-A) (PKC-alpha) (EC 2.7.11.13)	PRKCA PKCA PRKACA
P17612	cAMP-dependent protein kinase catalytic subunit alpha (PKA C-alpha) (EC 2.7.11.11)	PRKACA PKACA
P18433	Receptor-type tyrosine-protein phosphatase alpha (Protein-tyrosine phosphatase alpha) (R-PTP-alpha) (EC 3.1.3.48)	PTPRA PTPA PTPRL2
P19174	1-phosphatidylinositol 4,5-bisphosphate phosphodiesterase gamma-1 (EC 3.1.4.11) (PLC-148) (Phosphoinositide phospholipase C-gamma-1) (Phospholipase C-II) (PLC-II) (Phospholipase C-gamma-1) (PLC-gamma-1)	PLCG1 PLC1
P20936	Ras GTPase-activating protein 1 (GAP) (GTPase-activating protein) (RasGAP) (Ras p21 protein activator) (p120GAP)	RASA1 GAP RASA
P21359	Neurofibromin (Neurofibromatosis-related protein NF-1) [Cleaved into: Neurofibromin truncated]	NF1
P21583	Kit ligand (Mast cell growth factor) (MGF) (Stem cell factor) (SCF) (c-Kit ligand) [Cleaved into: Soluble KIT ligand (sKITLG)]	KITLG MGF SCF
P21781	Fibroblast growth factor 7 (FGF-7) (Heparin-binding growth factor 7) (HBGF-7) (Keratinocyte growth factor)	FGF7 KGF
P21802	Fibroblast growth factor receptor 2 (FGFR-2) (EC 2.7.10.1) (K-sam) (KGFR) (Keratinocyte growth factor receptor) (CD antigen CD332)	FGFR2 BEK KGFR KSAM
P21860	Receptor tyrosine-protein kinase erbB-3 (EC 2.7.10.1) (Proto-oncogene-like protein c-ErbB-3) (Tyrosine kinase-type cell surface receptor HER3)	ERBB3 HER3
P22455	Fibroblast growth factor receptor 4 (FGFR-4) (EC 2.7.10.1) (CD antigen CD334)	FGFR4 JTK2 TKF
P22607	Fibroblast growth factor receptor 3 (FGFR-3) (EC 2.7.10.1) (CD antigen CD333)	FGFR3 JTK4
P22612	cAMP-dependent protein kinase catalytic subunit gamma (PKA C-gamma) (EC 2.7.11.11)	PRKACG
P22681	E3 ubiquitin-protein ligase CBL (EC 6.3.2.-) (Casitas B-lineage lymphoma proto-oncogene) (Proto-oncogene c-Cbl) (RING finger protein 55) (Signal transduction protein CBL)	CBL CBL2 RNF55
P22694	cAMP-dependent protein kinase catalytic subunit beta (PKA C-beta) (EC 2.7.11.11)	PRKACB
P22736	Nuclear receptor subfamily 4 group A member 1 (Early response protein NAK1) (Nuclear hormone receptor NUR/77) (Nur77) (Orphan nuclear receptor HMR) (Orphan nuclear receptor TR3) (ST-59) (Testicular receptor 3)	NR4A1 GFRP1 HMR NAK1
P23458	Tyrosine-protein kinase JAK1 (EC 2.7.10.2) (Janus kinase 1) (JAK-1)	JAK1 JAK1A JAK1B
P25098	Beta-adrenergic receptor kinase 1 (Beta-ARK-1) (EC 2.7.11.15) (G-protein coupled receptor kinase 2)	ADRBK1 BARK BARK1 GRK2
P26951	Interleukin-3 receptor subunit alpha (IL-3 receptor subunit alpha) (IL-3R subunit alpha) (IL-3R-alpha) (IL-3RA) (CD antigen CD123)	IL3RA IL3R
P27361	Mitogen-activated protein kinase 3 (MAP kinase 3) (MAPK 3) (EC 2.7.11.24) (ERT2) (Extracellular signal-regulated kinase 1) (ERK-1) (Insulin-stimulated MAP2 kinase) (MAP kinase isoform p44) (p44-MAPK) (Microtubule-associated protein 2 kinase) (p44-ERK1)	MAPK3 ERK1 PRKM3
P27448	MAP/microtubule affinity-regulating kinase 3 (EC 2.7.11.1) (C-TAK1) (cTAK1) (Cdc25C-associated protein kinase 1) (ELKL motif kinase 2) (EMK-2) (Protein kinase STK10) (Ser/Thr protein kinase PAR-1) (Par-1a) (Serine/threonine-protein kinase p78)	MARK3 CTAK1 EMK2
P27986	Phosphatidylinositol 3-kinase regulatory subunit alpha (PI3-kinase regulatory subunit alpha) (PI3K regulatory subunit alpha) (PtdIns-3-kinase regulatory subunit alpha) (Phosphatidylinositol 3-kinase 85 kDa regulatory subunit alpha) (PI3-kinase subunit p85-alpha) (PtdIns-3-kinase regulatory subunit p85-alpha)	PIK3R1 GRB1
P28482	Mitogen-activated protein kinase 1 (MAP kinase 1) (MAPK 1) (EC 2.7.11.24) (ERT1) (Extracellular signal-regulated kinase 2) (ERK-2) (MAP kinase isoform p42) (p42-MAPK) (Mitogen-activated protein kinase 2) (MAP kinase 2) (MAPK 2)	MAPK1 ERK2 PRKM1 PRKM2
P29353	SHC-transforming protein 1 (SHC-transforming protein 3) (SHC-transforming protein A) (Src homology 2 domain-containing-transforming protein C1) (SH2 domain protein C1)	SHC1 SHC SHCA
P30086	Phosphatidylethanolamine-binding protein 1 (PEBP-1) (HCNPpp) (Neuropolypeptide h3) (Prostatic-binding protein) (Raf kinase inhibitor protein) (RKIP) [Cleaved into: Hippocampal cholinergic neurostimulating peptide (HCNP)]	PEBP1 PBP PEBP
P30153	Serine/threonine-protein phosphatase 2A 65 kDa regulatory subunit A alpha isoform (Medium tumor antigen-associated 61 kDa protein) (PP2A subunit A isoform PR65-alpha) (PP2A subunit A isoform R1-alpha)	PPP2R1A
P30154	Serine/threonine-protein phosphatase 2A 65 kDa regulatory subunit A beta isoform (PP2A subunit A isoform PR65-beta) (PP2A subunit A isoform R1-beta)	PPP2R1B
P31321	cAMP-dependent protein kinase type I-beta regulatory subunit	PRKAR1B
P31323	cAMP-dependent protein kinase type II-beta regulatory subunit	PRKAR2B
P31371	Fibroblast growth factor 9 (FGF-9) (Glia-activating factor) (GAF) (Heparin-binding growth factor 9) (HBGF-9)	FGF9
P31749	RAC-alpha serine/threonine-protein kinase (EC 2.7.11.1) (Protein kinase B) (PKB) (Protein kinase B alpha) (PKB alpha) (Proto-oncogene c-Akt) (RAC-PK-alpha)	AKT1 PKB RAC
P31785	Cytokine receptor common subunit gamma (Interleukin-2 receptor subunit gamma) (IL-2 receptor subunit gamma) (IL-2R subunit gamma) (IL-2RG) (gammaC) (p64) (CD antigen CD132)	IL2RG
P31946	14-3-3 protein beta/alpha (Protein 1054) (Protein kinase C inhibitor protein 1) (KCIP-1) [Cleaved into: 14-3-3 protein beta/alpha, N-terminally processed]	YWHAB
P32927	Cytokine receptor common subunit beta (CDw131) (GM-CSF/IL-3/IL-5 receptor common beta subunit) (CD antigen CD131)	CSF2RB IL3RB IL5RB
P35070	Probetacellulin [Cleaved into: Betacellulin (BTC)]	BTC
P35232	Prohibitin	PHB
P35568	Insulin receptor substrate 1 (IRS-1)	IRS1
P35609	Alpha-actinin-2 (Alpha-actinin skeletal muscle isoform 2) (F-actin cross-linking protein)	ACTN2
P36507	Dual specificity mitogen-activated protein kinase kinase 2 (MAP kinase kinase 2) (MAPKK 2) (EC 2.7.12.2) (ERK activator kinase 2) (MAPK/ERK kinase 2) (MEK 2)	MAP2K2 MEK2 MKK2 PRKMK2
P38936	Cyclin-dependent kinase inhibitor 1 (CDK-interacting protein 1) (Melanoma differentiation-associated protein 6) (MDA-6) (p21)	CDKN1A CAP20 CDKN1 CIP1 MDA6 PIC1 SDI1 WAF1
P40145	Adenylate cyclase type 8 (EC 4.6.1.1) (ATP pyrophosphate-lyase 8) (Adenylate cyclase type VIII) (Adenylyl cyclase 8) (AC8) (Ca(2+)/calmodulin-activated adenylyl cyclase)	ADCY8
P41240	Tyrosine-protein kinase CSK (EC 2.7.10.2) (C-Src kinase) (Protein-tyrosine kinase CYL)	CSK
P42336	Phosphatidylinositol 4,5-bisphosphate 3-kinase catalytic subunit alpha isoform (PI3-kinase subunit alpha) (PI3K-alpha) (PI3Kalpha) (PtdIns-3-kinase subunit alpha) (EC 2.7.1.153) (Phosphatidylinositol 4,5-bisphosphate 3-kinase 110 kDa catalytic subunit alpha) (PtdIns-3-kinase subunit p110-alpha) (p110alpha) (Phosphoinositide-3-kinase catalytic alpha polypeptide) (Serine/threonine protein kinase PI…	PIK3CA
P42345	Serine/threonine-protein kinase mTOR (EC 2.7.11.1) (FK506-binding protein 12-rapamycin complex-associated protein 1) (FKBP12-rapamycin complex-associated protein) (Mammalian target of rapamycin) (mTOR) (Mechanistic target of rapamycin) (Rapamycin and FKBP12 target 1) (Rapamycin target protein 1)	MTOR FRAP FRAP1 FRAP2 RAFT1 RAPT1
P46527	Cyclin-dependent kinase inhibitor 1B (Cyclin-dependent kinase inhibitor p27) (p27Kip1)	CDKN1B KIP1
P49023	Paxillin	PXN
P49815	Tuberin (Tuberous sclerosis 2 protein)	TSC2 TSC4
P49840	Glycogen synthase kinase-3 alpha (GSK-3 alpha) (EC 2.7.11.26) (Serine/threonine-protein kinase GSK3A) (EC 2.7.11.1)	GSK3A
P49841	Glycogen synthase kinase-3 beta (GSK-3 beta) (EC 2.7.11.26) (Serine/threonine-protein kinase GSK3B) (EC 2.7.11.1)	GSK3B
P51828	Adenylate cyclase type 7 (EC 4.6.1.1) (ATP pyrophosphate-lyase 7) (Adenylate cyclase type VII) (Adenylyl cyclase 7)	ADCY7 KIAA0037
P52333	Tyrosine-protein kinase JAK3 (EC 2.7.10.2) (Janus kinase 3) (JAK-3) (Leukocyte janus kinase) (L-JAK)	JAK3
P53041	Serine/threonine-protein phosphatase 5 (PP5) (EC 3.1.3.16) (Protein phosphatase T) (PP-T) (PPT)	PPP5C PPP5
P54750	Calcium/calmodulin-dependent 3',5'-cyclic nucleotide phosphodiesterase 1A (Cam-PDE 1A) (EC 3.1.4.17) (61 kDa Cam-PDE) (hCam-1)	PDE1A
P55075	Fibroblast growth factor 8 (FGF-8) (Androgen-induced growth factor) (AIGF) (Heparin-binding growth factor 8) (HBGF-8)	FGF8 AIGF
P55211	Caspase-9 (CASP-9) (EC 3.4.22.62) (Apoptotic protease Mch-6) (Apoptotic protease-activating factor 3) (APAF-3) (ICE-like apoptotic protease 6) (ICE-LAP6) [Cleaved into: Caspase-9 subunit p35; Caspase-9 subunit p10]	CASP9 MCH6
P60484	Phosphatidylinositol 3,4,5-trisphosphate 3-phosphatase and dual-specificity protein phosphatase PTEN (EC 3.1.3.16) (EC 3.1.3.48) (EC 3.1.3.67) (Mutated in multiple advanced cancers 1) (Phosphatase and tensin homolog)	PTEN MMAC1 TEP1
P60568	Interleukin-2 (IL-2) (T-cell growth factor) (TCGF) (Aldesleukin)	IL2
P62158	Calmodulin (CaM)	CALM1 CALM CAM CAM1; CALM2 CAM2 CAMB; CALM3 CALML2 CAM3 CAMC CAMIII
P62714	Serine/threonine-protein phosphatase 2A catalytic subunit beta isoform (PP2A-beta) (EC 3.1.3.16)	PPP2CB
P62993	Growth factor receptor-bound protein 2 (Adapter protein GRB2) (Protein Ash) (SH2/SH3 adapter GRB2)	GRB2 ASH
P67775	Serine/threonine-protein phosphatase 2A catalytic subunit alpha isoform (PP2A-alpha) (EC 3.1.3.16) (Replication protein C) (RP-C)	PPP2CA
P78352	Disks large homolog 4 (Postsynaptic density protein 95) (PSD-95) (Synapse-associated protein 90) (SAP-90) (SAP90)	DLG4 PSD95
P78536	Disintegrin and metalloproteinase domain-containing protein 17 (ADAM 17) (EC 3.4.24.86) (Snake venom-like protease) (TNF-alpha convertase) (TNF-alpha-converting enzyme) (CD antigen CD156b)	ADAM17 CSVP TACE
P98077	SHC-transforming protein 2 (Protein Sck) (SHC-transforming protein B) (Src homology 2 domain-containing-transforming protein C2) (SH2 domain protein C2)	SHC2 SCK SHCB
P98177	Forkhead box protein O4 (Fork head domain transcription factor AFX1)	FOXO4 AFX AFX1 MLLT7
Q00987	E3 ubiquitin-protein ligase Mdm2 (EC 6.3.2.-) (Double minute 2 protein) (Hdm2) (Oncoprotein Mdm2) (p53-binding protein Mdm2)	MDM2
Q01064	Calcium/calmodulin-dependent 3',5'-cyclic nucleotide phosphodiesterase 1B (Cam-PDE 1B) (EC 3.1.4.17) (63 kDa Cam-PDE)	PDE1B PDE1B1 PDES1B
Q01082	Spectrin beta chain, non-erythrocytic 1 (Beta-II spectrin) (Fodrin beta chain) (Spectrin, non-erythroid beta chain 1)	SPTBN1 SPTB2
Q01344	Interleukin-5 receptor subunit alpha (IL-5 receptor subunit alpha) (IL-5R subunit alpha) (IL-5R-alpha) (IL-5RA) (CDw125) (CD antigen CD125)	IL5RA IL5R
Q02156	Protein kinase C epsilon type (EC 2.7.11.13) (nPKC-epsilon)	PRKCE PKCE
Q02297	Pro-neuregulin-1, membrane-bound isoform (Pro-NRG1) [Cleaved into: Neuregulin-1 (Acetylcholine receptor-inducing activity) (ARIA) (Breast cancer cell differentiation factor p45) (Glial growth factor) (Heregulin) (HRG) (Neu differentiation factor) (Sensory and motor neuron-derived factor)]	NRG1 GGF HGL HRGA NDF SMDF
Q02750	Dual specificity mitogen-activated protein kinase kinase 1 (MAP kinase kinase 1) (MAPKK 1) (MKK1) (EC 2.7.12.2) (ERK activator kinase 1) (MAPK/ERK kinase 1) (MEK 1)	MAP2K1 MEK1 PRKMK1
Q02763	Angiopoietin-1 receptor (EC 2.7.10.1) (Endothelial tyrosine kinase) (Tunica interna endothelial cell kinase) (Tyrosine kinase with Ig and EGF homology domains-2) (Tyrosine-protein kinase receptor TEK) (Tyrosine-protein kinase receptor TIE-2) (hTIE2) (p140 TEK) (CD antigen CD202b)	TEK TIE2 VMCM VMCM1
Q05397	Focal adhesion kinase 1 (FADK 1) (EC 2.7.10.2) (Focal adhesion kinase-related nonkinase) (FRNK) (Protein phosphatase 1 regulatory subunit 71) (PPP1R71) (Protein-tyrosine kinase 2) (p125FAK) (pp125FAK)	PTK2 FAK FAK1
Q05586	Glutamate receptor ionotropic, NMDA 1 (GluN1) (Glutamate [NMDA] receptor subunit zeta-1) (N-methyl-D-aspartate receptor subunit NR1) (NMD-R1)	GRIN1 NMDAR1
Q05655	Protein kinase C delta type (EC 2.7.11.13) (Tyrosine-protein kinase PRKCD) (EC 2.7.10.2) (nPKC-delta) [Cleaved into: Protein kinase C delta type regulatory subunit; Protein kinase C delta type catalytic subunit (Sphingosine-dependent protein kinase-1) (SDK1)]	PRKCD
Q06124	Tyrosine-protein phosphatase non-receptor type 11 (EC 3.1.3.48) (Protein-tyrosine phosphatase 1D) (PTP-1D) (Protein-tyrosine phosphatase 2C) (PTP-2C) (SH-PTP2) (SHP-2) (Shp2) (SH-PTP3)	PTPN11 PTP2C SHPTP2
Q07889	Son of sevenless homolog 1 (SOS-1)	SOS1
Q08462	Adenylate cyclase type 2 (EC 4.6.1.1) (ATP pyrophosphate-lyase 2) (Adenylate cyclase type II) (Adenylyl cyclase 2)	ADCY2 KIAA1060
Q08828	Adenylate cyclase type 1 (EC 4.6.1.1) (ATP pyrophosphate-lyase 1) (Adenylate cyclase type I) (Adenylyl cyclase 1) (Ca(2+)/calmodulin-activated adenylyl cyclase)	ADCY1
Q12778	Forkhead box protein O1 (Forkhead box protein O1A) (Forkhead in rhabdomyosarcoma)	FOXO1 FKHR FOXO1A
Q12879	Glutamate receptor ionotropic, NMDA 2A (GluN2A) (Glutamate [NMDA] receptor subunit epsilon-1) (N-methyl D-aspartate receptor subtype 2A) (NMDAR2A) (NR2A) (hNR2A)	GRIN2A NMDAR2A
Q13224	Glutamate receptor ionotropic, NMDA 2B (GluN2B) (Glutamate [NMDA] receptor subunit epsilon-2) (N-methyl D-aspartate receptor subtype 2B) (NMDAR2B) (NR2B) (N-methyl-D-aspartate receptor subunit 3) (NR3) (hNR3)	GRIN2B NMDAR2B
Q13362	Serine/threonine-protein phosphatase 2A 56 kDa regulatory subunit gamma isoform (PP2A B subunit isoform B'-gamma) (PP2A B subunit isoform B56-gamma) (PP2A B subunit isoform PR61-gamma) (PP2A B subunit isoform R5-gamma) (Renal carcinoma antigen NY-REN-29)	PPP2R5C KIAA0044
Q13480	GRB2-associated-binding protein 1 (GRB2-associated binder 1) (Growth factor receptor bound protein 2-associated protein 1)	GAB1
Q13554	Calcium/calmodulin-dependent protein kinase type II subunit beta (CaM kinase II subunit beta) (CaMK-II subunit beta) (EC 2.7.11.17)	CAMK2B CAM2 CAMK2 CAMKB
Q13555	Calcium/calmodulin-dependent protein kinase type II subunit gamma (CaM kinase II subunit gamma) (CaMK-II subunit gamma) (EC 2.7.11.17)	CAMK2G CAMK CAMK-II CAMKG
Q13557	Calcium/calmodulin-dependent protein kinase type II subunit delta (CaM kinase II subunit delta) (CaMK-II subunit delta) (EC 2.7.11.17)	CAMK2D CAMKD
Q13813	Spectrin alpha chain, non-erythrocytic 1 (Alpha-II spectrin) (Fodrin alpha chain) (Spectrin, non-erythroid alpha subunit)	SPTAN1 NEAS SPTA2
Q13972	Ras-specific guanine nucleotide-releasing factor 1 (Ras-GRF1) (Guanine nucleotide-releasing protein) (GNRP) (Ras-specific nucleotide exchange factor CDC25)	RASGRF1 CDC25 GNRP GRF1
Q14123	Calcium/calmodulin-dependent 3',5'-cyclic nucleotide phosphodiesterase 1C (Cam-PDE 1C) (EC 3.1.4.17) (hCam-3)	PDE1C
Q14571	Inositol 1,4,5-trisphosphate receptor type 2 (IP3 receptor isoform 2) (IP3R 2) (InsP3R2) (Type 2 inositol 1,4,5-trisphosphate receptor) (Type 2 InsP3 receptor)	ITPR2
Q14573	Inositol 1,4,5-trisphosphate receptor type 3 (IP3 receptor isoform 3) (IP3R 3) (InsP3R3) (Type 3 inositol 1,4,5-trisphosphate receptor) (Type 3 InsP3 receptor)	ITPR3
Q14643	Inositol 1,4,5-trisphosphate receptor type 1 (IP3 receptor isoform 1) (IP3R 1) (InsP3R1) (Type 1 inositol 1,4,5-trisphosphate receptor) (Type 1 InsP3 receptor)	ITPR1 INSP3R1
Q14644	Ras GTPase-activating protein 3 (GAP1(IP4BP)) (Ins P4-binding protein)	RASA3
Q14738	Serine/threonine-protein phosphatase 2A 56 kDa regulatory subunit delta isoform (PP2A B subunit isoform B'-delta) (PP2A B subunit isoform B56-delta) (PP2A B subunit isoform PR61-delta) (PP2A B subunit isoform R5-delta)	PPP2R5D
Q14957	Glutamate receptor ionotropic, NMDA 2C (GluN2C) (Glutamate [NMDA] receptor subunit epsilon-3) (N-methyl D-aspartate receptor subtype 2C) (NMDAR2C) (NR2C)	GRIN2C NMDAR2C
Q15121	Astrocytic phosphoprotein PEA-15 (15 kDa phosphoprotein enriched in astrocytes) (Phosphoprotein enriched in diabetes) (PED)	PEA15
Q15172	Serine/threonine-protein phosphatase 2A 56 kDa regulatory subunit alpha isoform (PP2A B subunit isoform B'-alpha) (PP2A B subunit isoform B56-alpha) (PP2A B subunit isoform PR61-alpha) (PR61alpha) (PP2A B subunit isoform R5-alpha)	PPP2R5A
Q15173	Serine/threonine-protein phosphatase 2A 56 kDa regulatory subunit beta isoform (PP2A B subunit isoform B'-beta) (PP2A B subunit isoform B56-beta) (PP2A B subunit isoform PR61-beta) (PP2A B subunit isoform R5-beta)	PPP2R5B
Q15283	Ras GTPase-activating protein 2 (GTPase-activating protein 1m) (GAP1m)	RASA2 GAP1M RASGAP
Q15303	Receptor tyrosine-protein kinase erbB-4 (EC 2.7.10.1) (Proto-oncogene-like protein c-ErbB-4) (Tyrosine kinase-type cell surface receptor HER4) (p180erbB4) [Cleaved into: ERBB4 intracellular domain (4ICD) (E4ICD) (s80HER4)]	ERBB4 HER4
Q15389	Angiopoietin-1 (ANG-1)	ANGPT1 KIAA0003
Q16537	Serine/threonine-protein phosphatase 2A 56 kDa regulatory subunit epsilon isoform (PP2A B subunit isoform B'-epsilon) (PP2A B subunit isoform B56-epsilon) (PP2A B subunit isoform PR61-epsilon) (PP2A B subunit isoform R5-epsilon)	PPP2R5E
Q16566	Calcium/calmodulin-dependent protein kinase type IV (CaMK IV) (EC 2.7.11.17) (CaM kinase-GR)	CAMK4 CAMK CAMK-GR CAMKIV
Q16584	Mitogen-activated protein kinase kinase kinase 11 (EC 2.7.11.25) (Mixed lineage kinase 3) (Src-homology 3 domain-containing proline-rich kinase)	MAP3K11 MLK3 PTK1 SPRK
Q16828	Dual specificity protein phosphatase 6 (EC 3.1.3.16) (EC 3.1.3.48) (Dual specificity protein phosphatase PYST1) (Mitogen-activated protein kinase phosphatase 3) (MAP kinase phosphatase 3) (MKP-3)	DUSP6 MKP3 PYST1
Q16829	Dual specificity protein phosphatase 7 (EC 3.1.3.16) (EC 3.1.3.48) (Dual specificity protein phosphatase PYST2)	DUSP7 PYST2
Q2MJR0	Sprouty-related, EVH1 domain-containing protein 3 (Spred-3)	SPRED3 EVE-3
Q5T1C6	Acyl-coenzyme A thioesterase THEM4 (Acyl-CoA thioesterase THEM4) (EC 3.1.2.2) (Carboxyl-terminal modulator protein) (Thioesterase superfamily member 4)	THEM4 CTMP
Q5VWQ8	Disabled homolog 2-interacting protein (DAB2 interaction protein) (DAB2-interacting protein) (ASK-interacting protein 1) (AIP-1) (DOC-2/DAB-2 interactive protein)	DAB2IP AF9Q34 AIP1 KIAA1743
Q6R327	Rapamycin-insensitive companion of mTOR (AVO3 homolog) (hAVO3)	RICTOR KIAA1999
Q6TCH7	Progestin and adipoQ receptor family member 3 (Progestin and adipoQ receptor family member III) (Raf kinase trapping to Golgi) (RKTG)	PAQR3
Q6ZVD8	PH domain leucine-rich repeat-containing protein phosphatase 2 (EC 3.1.3.16) (PH domain leucine-rich repeat-containing protein phosphatase-like) (PHLPP-like)	PHLPP2 KIAA0931 PHLPPL
Q7Z569	BRCA1-associated protein (EC 6.3.2.-) (BRAP2) (Impedes mitogenic signal propagation) (IMP) (RING finger protein 52) (Renal carcinoma antigen NY-REN-63)	BRAP RNF52
Q7Z698	Sprouty-related, EVH1 domain-containing protein 2 (Spred-2)	SPRED2
Q7Z699	Sprouty-related, EVH1 domain-containing protein 1 (Spred-1) (hSpred1)	SPRED1
Q86YV0	RAS protein activator like-3	RASAL3
Q86Z14	Beta-klotho (BKL) (BetaKlotho) (Klotho beta-like protein)	KLB
Q8IV61	Ras guanyl-releasing protein 3 (Calcium and DAG-regulated guanine nucleotide exchange factor III) (Guanine nucleotide exchange factor for Rap1)	RASGRP3 GRP3 KIAA0846
Q8IVT5	Kinase suppressor of Ras 1	KSR1 KSR
Q8N9B8	Ras-GEF domain-containing family member 1A	RASGEF1A
Q8NFM4	Adenylate cyclase type 4 (EC 4.6.1.1) (ATP pyrophosphate-lyase 4) (Adenylate cyclase type IV) (Adenylyl cyclase 4)	ADCY4
Q8NFM7	Interleukin-17 receptor D (IL-17 receptor D) (IL-17RD) (IL17Rhom) (Interleukin-17 receptor-like protein) (Sef homolog) (hSef)	IL17RD IL17RLM SEF UNQ6115/PRO20026
Q8TDF6	RAS guanyl-releasing protein 4	RASGRP4
Q8WU20	Fibroblast growth factor receptor substrate 2 (FGFR substrate 2) (FGFR-signaling adaptor SNT) (Suc1-associated neurotrophic factor target 1) (SNT-1)	FRS2
Q8WWG1	Pro-neuregulin-4, membrane-bound isoform (Pro-NRG4) [Cleaved into: Neuregulin-4 (NRG-4)]	NRG4
Q92529	SHC-transforming protein 3 (Neuronal Shc) (N-Shc) (Protein Rai) (SHC-transforming protein C) (Src homology 2 domain-containing-transforming protein C3) (SH2 domain protein C3)	SHC3 NSHC SHCC
Q92934	Bcl2-associated agonist of cell death (BAD) (Bcl-2-binding component 6) (Bcl-2-like protein 8) (Bcl2-L-8) (Bcl-xL/Bcl-2-associated death promoter) (Bcl2 antagonist of cell death)	BAD BBC6 BCL2L8
Q96B36	Proline-rich AKT1 substrate 1 (40 kDa proline-rich AKT substrate)	AKT1S1 PRAS40
Q96JA1	Leucine-rich repeats and immunoglobulin-like domains protein 1 (LIG-1)	LRIG1 LIG1
Q96PV0	Ras/Rap GTPase-activating protein SynGAP (Neuronal RasGAP) (Synaptic Ras GTPase-activating protein 1) (Synaptic Ras-GAP 1)	SYNGAP1 KIAA1938
Q96RU7	Tribbles homolog 3 (TRB-3) (Neuronal cell death-inducible putative kinase) (SINK) (p65-interacting inhibitor of NF-kappa-B)	TRIB3 C20orf97 NIPK SKIP3 TRB3
Q99075	Proheparin-binding EGF-like growth factor [Cleaved into: Heparin-binding EGF-like growth factor (HB-EGF) (HBEGF) (Diphtheria toxin receptor) (DT-R)]	HBEGF DTR DTS HEGFL
Q99956	Dual specificity protein phosphatase 9 (EC 3.1.3.16) (EC 3.1.3.48) (Mitogen-activated protein kinase phosphatase 4) (MAP kinase phosphatase 4) (MKP-4)	DUSP9 MKP4
Q99996	A-kinase anchor protein 9 (AKAP-9) (A-kinase anchor protein 350 kDa) (AKAP 350) (hgAKAP 350) (A-kinase anchor protein 450 kDa) (AKAP 450) (AKAP 120-like protein) (Centrosome- and Golgi-localized PKN-associated protein) (CG-NAP) (Protein hyperion) (Protein kinase A-anchoring protein 9) (PRKA9) (Protein yotiao)	AKAP9 AKAP350 AKAP450 KIAA0803
Q9BPZ7	Target of rapamycin complex 2 subunit MAPKAP1 (TORC2 subunit MAPKAP1) (Mitogen-activated protein kinase 2-associated protein 1) (Stress-activated map kinase-interacting protein 1) (SAPK-interacting protein 1) (mSIN1)	MAPKAP1 MIP1 SIN1
Q9BRX9	WD repeat domain-containing protein 83 (Mitogen-activated protein kinase organizer 1) (MAPK organizer 1)	WDR83 MORG1
Q9BVC4	Target of rapamycin complex subunit LST8 (TORC subunit LST8) (G protein beta subunit-like) (Gable) (Protein GbetaL) (Mammalian lethal with SEC13 protein 8) (mLST8)	MLST8 GBL LST8
Q9GZV9	Fibroblast growth factor 23 (FGF-23) (Phosphatonin) (Tumor-derived hypophosphatemia-inducing factor) [Cleaved into: Fibroblast growth factor 23 N-terminal peptide; Fibroblast growth factor 23 C-terminal peptide]	FGF23 HYPF UNQ3027/PRO9828
Q9H254	Spectrin beta chain, non-erythrocytic 4 (Beta-IV spectrin) (Spectrin, non-erythroid beta chain 3)	SPTBN4 KIAA1642 SPTBN3
Q9HCT0	Fibroblast growth factor 22 (FGF-22)	FGF22 UNQ2500/PRO5800
Q9NP95	Fibroblast growth factor 20 (FGF-20)	FGF20
Q9NRC6	Spectrin beta chain, non-erythrocytic 5 (Beta-V spectrin)	SPTBN5 BSPECV HUBSPECV HUSPECV
Q9NWQ8	Phosphoprotein associated with glycosphingolipid-enriched microdomains 1 (Csk-binding protein) (Transmembrane adapter protein PAG) (Transmembrane phosphoprotein Cbp)	PAG1 CBP PAG
Q9UBS0	Ribosomal protein S6 kinase beta-2 (S6K-beta-2) (S6K2) (EC 2.7.11.1) (70 kDa ribosomal protein S6 kinase 2) (P70S6K2) (p70-S6K 2) (S6 kinase-related kinase) (SRK) (Serine/threonine-protein kinase 14B) (p70 ribosomal S6 kinase beta) (S6K-beta) (p70 S6 kinase beta) (p70 S6K-beta) (p70 S6KB) (p70-beta)	RPS6KB2 STK14B
Q9UEF7	Klotho (EC 3.2.1.31) [Cleaved into: Klotho peptide]	KL
Q9UHA4	Ragulator complex protein LAMTOR3 (Late endosomal/lysosomal adaptor and MAPK and MTOR activator 3) (MEK-binding partner 1) (Mp1) (Mitogen-activated protein kinase kinase 1-interacting protein 1) (Mitogen-activated protein kinase scaffold protein 1)	LAMTOR3 MAP2K1IP1 MAPKSP1 PRO2783
Q9UJF2	Ras GTPase-activating protein nGAP (RAS protein activator-like 2)	RASAL2 NGAP
Q9UQM7	Calcium/calmodulin-dependent protein kinase type II subunit alpha (CaM kinase II subunit alpha) (CaMK-II subunit alpha) (EC 2.7.11.17)	CAMK2A CAMKA KIAA0968
Q9Y2Q5	Ragulator complex protein LAMTOR2 (Endosomal adaptor protein p14) (Late endosomal/lysosomal Mp1-interacting protein) (Late endosomal/lysosomal adaptor and MAPK and MTOR activator 2) (Mitogen-activated protein-binding protein-interacting protein) (MAPBP-interacting protein) (Roadblock domain-containing protein 3)	LAMTOR2 MAPBPIP ROBLD3 HSPC003
Q9Y4G8	Rap guanine nucleotide exchange factor 2 (Cyclic nucleotide ras GEF) (CNrasGEF) (Neural RAP guanine nucleotide exchange protein) (nRap GEP) (PDZ domain-containing guanine nucleotide exchange factor 1) (PDZ-GEF1) (RA-GEF-1) (Ras/Rap1-associating GEF-1)	RAPGEF2 KIAA0313 NRAPGEP PDZGEF1
Q9Y4H2	Insulin receptor substrate 2 (IRS-2)	IRS2

## Sheet: GPRs
Reaction Name	GPRs
RAF phosphorylates MAP2K dimer	(P28482 OR P27361) AND (Q02750 OR P36507) AND P31946 AND (Q8IVT5 OR P27448) AND P01112 AND P01111 AND P01116 AND (P15056 OR P04049) NOT (Q16828 OR Q16829 OR Q99956)
Dissociation of RAS:RAF complex
CaMK IV autophosphorylation	Q16566 AND P62158
Calmodulin binds CaMK IV
AKT phosphorylates CREB1	( P31749 )
PKA phosphorylates CREB	( P22612 OR P17612 OR P22694 )
AKT can phosphorylate forkhead box transcription factors	( P31749 )
Dimerisation of CREB
YWHAB dimer dissociates from dephosphorylated RAF
PP2A dephosphorylates inactive RAFs	(Q15172 OR Q16537 OR Q13362 OR Q14738 OR Q15173) AND (P30153 OR P30154) AND (P67775 OR P62714)
RAS GEFs promote RAS nucleotide exchange	( P18433 OR Q9UEF7 OR P60568 OR O95267 OR Q14957 OR P35609 OR Q15303 OR P62993 OR O15520 OR Q15389 OR P16234 OR Q8WU20 OR Q05397 OR P12034 OR P15509 OR P31371 OR P04085 OR O76093 OR P02549 OR P13591 OR P11362 OR O60674 OR Q8IV61 OR Q9H254 OR Q9NRC6 OR O15399 OR O95750 OR P11487 OR P21583 OR P55075 OR O43320 OR Q8TDF6 OR P35070 OR P01127 OR P08620 OR P78352 OR P14784 OR Q02763 OR Q01344 OR Q8N9B8 …
RAS:GTP:'activator' RAF homo/heterodimerizes with other RAF monomers	Q16584 NOT ((Q8IVT5 OR P27448) AND Q7Z569)
cAMP induces dissociation of inactive PKA tetramers
PKA catalytic subunit translocates to the nucleus
Adenylate cyclase produces cAMP	P40145 AND O60503 AND Q08828 AND O95622 AND P51828 AND O43306 AND Q8NFM4 AND Q08462 AND O60266
Phosphorylation of RAF
MAP2Ks and MAPKs bind to the activated RAF complex	NOT ((Q15172 OR Q16537 OR Q13362 OR Q14738 OR Q15173) AND (P30153 OR P30154) AND (P67775 OR P62714)) OR (P30086) OR (P53041)
MAP2Ks phosphorylate MAPKs	(P28482 OR P27361) AND (Q02750 OR P36507) AND P31946 AND (Q8IVT5 OR P27448) AND (P04049 OR P15056) AND P01112 AND P01111 AND P01116
EGFR binds EGF ligand	NOT Q96JA1
GRB2:SOS1 complex binds to EGF:EGFR complex
Gab1:Grb2 binds to EGF:Phospho-EGFR
GRB2:GAB1:PIK3R1 binds to phosphorylated EGFR
SOS1-mediated nucleotide exchange of RAS (EGF:EGFR:GRB2:SOS1)	P00533 AND P01133 AND P62993 AND Q07889
MARK3 phosphorylates KSR1	Q8IVT5 OR P27448
PIK3 converts phosphatidylinositol-4,5-bisphosphate (PIP2) to phosphatidylinositol-3,4,5-trisphosphate (PIP3)	P00533 AND P27986 AND P62993 AND P42336 AND P01133 AND Q13480 NOT P60484
PDPK1 phosphorylates AKT at T308	P31749 AND O15530 NOT Q6ZVD8 AND O60346
Inactive RAFs bind YWHAB
Activator' RAF:YWHAB dimer binds RAS:GTP	P35232 NOT (((Q8IVT5 OR P27448) AND Q7Z569) OR (Q6TCH7))
Phosphorylation of EGFR by SRC kinase	P12931 NOT P22681
p-S311,S406 KSR1:MARK3 binds YWHAB dimer
PP2A dephosphorylates KSR1	(Q15172 OR Q16537 OR Q13362 OR Q14738 OR Q15173) AND (P30153 OR P30154) AND (P67775 OR P62714)
Pro-EGF is cleaved to form mature EGF	O43184 AND O14672 AND P78536
Activation of SHP2 through the binding to phospho-Gab1
YWHAB dimer dissociates from KSR1:MARK3
Activated MAPK phosphorylates RAF1	( P28482 OR P27361 )
PIK3 catalytic subunit binds to EGF:EGFR:GRB2:GAB1:PIK3R1
Dephosphorylation of PAG by SHP2	Q06124 AND P00533 AND P01133 AND P62993 AND Q13480
Dephosphorylation of Gab1 by SHP2	Q06124 AND P00533 AND P01133 AND P62993 AND Q13480
IL17RD binds p-2S MAP2Ks and MAPKs
Activated MAPKs phosphorylate BRAF	( P28482 OR P27361 )
Sustained activation of SRC kinase by SHP2	Q06124 AND P00533 AND P01133 AND P62993 AND Q13480
EGFR dimerization
Binding of GRB2 to GAB1
SHP2 dephosphorylates Tyr 992 on EGFR	Q06124 AND P00533 AND P01133 AND P62993 AND Q13480
EGFR autophosphorylation	P00533 AND P01133
AKT phosphorylates AKT1S1 (PRAS40)	( P31749 )
Binding of PIK3 regulatory alpha subunit to GRB2:GAB1
Gab1 phosphorylation by EGFR kinase	P00533 AND P01133 AND P62993 AND Q13480
Phospholipase C-gamma1 binds to the activated EGF receptor
PKC phosphorylates GRK2	P17252 AND Q05655 AND P05129
EGFR activates PLC-gamma1 by phosphorylation	P00533 AND P01133 AND P19174
Active PLC-gamma1 dissociates from EGFR
PEA15 binds MAPK monomers and dimers
AKT can phosphorylate NR4A1 (NUR77)	( P31749 )
AKT binds PDPK1
Calmodulin activates Cam-PDE 1
cAMP hydrolysis by Cam-PDE 1	Q14123 OR Q01064 OR P54750
GRB2-1 binds SOS1	NOT P22681
Inhibition of GRK2 by calmodulin
AKT can phosphorylate RSK	( P31749 )
Activated MAPKs phosphorylate MAP2K1	( P28482 OR P27361 )
PIP3 recruits AKT to the membrane
CamKIV enters the nucleus
AKT phosphorylates MDM2	( P31749 )
Gab1 binds phosphatidylinositol-3,4,5-trisphosphate
AKT phosphorylates TSC2, inhibiting it	( P31749 )
AKT phosphorylates IKKalpha	( P31749 )
AKT phosphorylates p21Cip1 and p27Kip1	( P31749 )
AKT phosphorylates BAD	( P31749 )
AKT phosphorylates caspase-9	( P31749 )
PIP3 recruits PDPK1 to the membrane
Calcium binds calmodulin
TORC2 (mTOR) phosphorylates AKT at S473	Q9BPZ7 AND Q6R327 AND P42345 AND Q9BVC4 NOT (Q96RU7 OR Q5T1C6)
AKT phosphorylates GSK3	( P31749 )
IP3R:I(1,4,5)P3 tetramer transports Ca2+ from ER lumen to cytosol	Q14643 AND Q14571 AND Q14573
IP3 binds to the IP3 receptor, opening the endoplasmic reticulum Ca2+ channel
Active PLCG1 hydrolyses PIP2	P19174
MAP2Ks and MAPKs are phosphorylated at the endosome membrane
WDR83:LAMTOR2:LAMTOR3 binds MAPK components
MAP2Ks phosphorylate MAPK at the Golgi membrane	(P36507 OR Q02750) AND (P28482 OR P27361) AND Q8NFM7
AKT translocates to the nucleus
p-T,Y MAPKs dimerize
DAG stimulates protein kinase C-delta	( Q05655 OR Q02156 )
Ex_ATP[c]
Ex_ADP[c]
Ex_GRB2-1[c]	P62993
Ex_p21RAS:GTP:activated_RAF_homo/heterodimers[p]	P01112 AND P01111 AND P01116 AND (P15056 OR P04049) AND P31946
Ex_phospho-CaMK_IV:Calmodulin[n]	Q16566 AND P62158
Ex_ATP[n]
Ex_ADP[n]
Ex_CAMK4[c]	Q16566
Ex_CREB1[n]	P16220
Ex_Forkhead_box_transcription_factor[n]	P98177 OR Q12778 OR O43524
Ex_Phospho-Forkhead_box_transcription_factor[n]	P98177 OR Q12778 OR O43524
Ex_phospho-CREB_dimer[n]	P16220
Ex_dephosphorylated_inactive_RAFs[c]	P15056 OR P10398 OR P04049
Ex_H2O[c]
Ex_Pi[c]
Ex_GTP[c]
Ex_p21_RAS:GDP[p]	P01112 AND P01111 AND P01116
Ex_GDP[c]
Ex_dephosphorylated_'receiver'_RAF/KSR1[c]	Q8IVT5 OR P27448 OR P10398 OR P15056 OR P04049 OR P10398
Ex_PKA_tetramer[c]	(P10644 OR P31321) AND (P31323 OR P13861) AND ( P22612 OR P17612 OR P22694 )
Ex_cAMP:PKA_regulatory_subunit[c]	P10644 AND P31323 AND P13861 AND P31321
Ex_PPi[c]
Ex_MAP2K_homo/heterodimers[c]	P36507 OR Q02750
Ex_MAPKs[c]	P28482 OR P27361
Ex_EGFR[p]	P00533
Ex_KSR1:MARK3[c]	Q8IVT5 OR P27448
Ex_PI(4,5)P2[p]
Ex_PDPK1:PIP3[p]	O15530
Ex_inactive_RAFs[c]	P15056 OR P10398 OR P04049
Ex_'activator'_RAF:YWHAB_dimer[c]
Ex_Pro-EGF[p]	P01133
Ex_PTPN11[c]	Q06124
Ex_p-S311_KSR1:MARK3[c]	Q8IVT5 OR P27448
Ex_p-S338,Y341,T491,S494,S621_RAF1[p]	P04049
Ex_hyperphosphorylated_RAF1[p]	P04049
Ex_PIK3CA[c]	P42336
Ex_p-Y317-PAG1[p]	Q9NWQ8
Ex_PAG1[p]	Q9NWQ8
Ex_EGF:p-6Y-EGFR:GRB2:p-Y627,659-GAB1:SHP2[p]	Q06124 AND P00533 AND P01133 AND P62993 AND Q13480
Ex_IL17RD[g]	Q8NFM7
Ex_p-S445,T599,S602,S729_BRAF[p]	P15056
Ex_hyperphosphorylated_BRAF[p]	P15056
Ex_CSK[p]	P41240
Ex_PXN:CSK:SRC[p]	P12931 AND P49023 AND P41240
Ex_PXN:SRC[p]	P12931 AND P49023
Ex_GAB1[c]	Q13480
Ex_EGF:p-5Y-EGFR:GRB2:p-5Y-GAB1:SHP2[p]	Q06124 AND P00533 AND P01133 AND P62993 AND Q13480
Ex_AKT1S1[c]	Q96B36
Ex_p-S183,T246-AKT1S1[c]	Q96B36
Ex_PIK3R1[c]	P27986
Ex_PLCG1[c]	P19174
Ex_p-S29-ADRBK1[c]	P25098
Ex_ADRBK1[p]	P25098
Ex_p-T,Y_MAPK_monomers_and_dimers:PEA15[c]	Q15121 AND (P28482 OR P27361)
Ex_PEA15[c]	Q15121
Ex_p-S351-NR4A1[n]	P22736
Ex_NR4A1[n]	P22736
Ex_PDPK1[c]	O15530
Ex_Cam-PDE_1_homodimer[c]	Q14123 OR Q01064 OR P54750
Ex_AMP[c]
Ex_SOS1[c]	Q07889
Ex_GRK2:calmodulin[p]	P25098 AND P62158
Ex_CALM1[c]	P62158
Ex_RPS6KB2[n]	Q9UBS0
Ex_p-S15,S356-RPS6KB2[n]	Q9UBS0
Ex_p-2S_MAP2K1:p-2S_MAPK2K2_heterodimer[c]	P36507 OR Q02750
Ex_p-2S,T_MAP2K1:p-2S_MAPK2K2_heterodimer[c]	P36507 OR Q02750
Ex_AKT[c]	P31749
Ex_p-S166,S188-MDM2[c]	Q00987
Ex_MDM2[c]	Q00987
Ex_p-S939,T1462-TSC2[c]	P49815
Ex_TSC2[c]	P49815
Ex_p-T23-CHUK[c]	O15111
Ex_IKKA[c]	O15111
Ex_CDKN1A/B[c]	P46527 OR P38936
Ex_p-T-CDKN1A/B[c]	P46527 OR P38936
Ex_BAD[c]	Q92934
Ex_p-S99-BAD[c]	Q92934
Ex_CASP9(1-416)[c]	P55211
Ex_p-S196-CASP9(1-416)[c]	P55211
Ex_p-S9/21-GSK3[c]	P49841 OR P49840
Ex_GSK3[c]	P49841 OR P49840
Ex_Ca2+[r]
Ex_IP3_receptor_homotetramer[r]	Q14643 AND Q14571 AND Q14573
Ex_DAGs[p]
Ex_WDR83:LAMTOR2:LAMTOR3:activated_RAF:p-2S_MAP2K:p-T,Y_MAPK_complex[em]	Q9BRX9 AND (P28482 OR P27361) AND (Q02750 OR P36507) AND (P15056 OR P04049) AND Q9UHA4 AND Q9Y2Q5
Ex_WDR83:LAMTOR2:LAMTOR3[em]	Q9BRX9 AND Q9UHA4 AND Q9Y2Q5
Ex_activated_RAF_homo/heterodimer[c]	P15056 OR P04049 OR P10398
Ex_IL17RD:p-2S_MAP2Ks:p-T,Y_MAPKs[g]	(P36507 OR Q02750) AND (P28482 OR P27361) AND Q8NFM7
Ex_PKC-delta/epsilon[c]	Q05655 OR Q02156
Ex_Phospho-PKC-delta/epsilon[p]	Q05655 OR Q02156
Ex_PP2A[c]	(Q15172 OR Q16537 OR Q13362 OR Q14738 OR Q15173) AND (P30153 OR P30154) AND (P67775 OR P62714)
Ex_RAS_GEFs[p]	P21802 OR P18433 OR P01133 OR Q9UEF7 OR Q9Y4G8 OR P60568 OR O43561 OR O95267 OR Q14957 OR P31785 OR P35609 OR Q15303 OR P35568 OR P62993 OR Q9UQM7 OR P29353 OR Q15389 OR P16234 OR Q01344 OR P08700 OR Q8WU20 OR Q9Y4H2 OR Q86Z14 OR P12034 OR Q05397 OR P15509 OR P31371 OR P04085 OR O15020 OR P09038 OR O43559 OR Q99075 OR Q92529 OR O14511 OR P10721 OR P11277 OR P01589 OR P23458 OR O76093 OR P02549 OR…
Ex_Adenylate_cyclase_(Mg2+_cofactor)[p]	P40145 AND O60503 AND Q08828 AND O95622 AND P51828 AND O43306 AND Q8NFM4 AND Q08462 AND O60266
Ex_RAF_activating_kinases[p]	O60674 OR P10398 OR P15056 OR P04049 OR Q02750 OR P36507 OR P12931
Ex_SRC-1[p]	P12931
Ex_ADAM:Zn2+[p]	P78536 AND O14672 AND O43184
Ex_active_PKC_(alpha,_gamma,_delta)[c]	P17252 AND Q05655 AND P05129
Ex_TORC2_complex[c]	Q9BPZ7 AND Q6R327 AND P42345 AND Q9BVC4

## Sheet: Inhibitors
Gene Name	Uniprot Ids	Reaction Name
PTEN:Mg2+[c]	P60484	PIK3 converts phosphatidylinositol-4,5-bisphosphate (PIP2) to phosphatidylinositol-3,4,5-trisphosphate (PIP3)
THEM4/TRIB3[p]	Q96RU7 OR Q5T1C6	TORC2 (mTOR) phosphorylates AKT at S473
PHLPP_(Mn2+_cofactor)[c]	Q6ZVD8 AND O60346	PDPK1 phosphorylates AKT at T308
BRAP:KSR1:MARK3[c]	(Q8IVT5 OR P27448) AND Q7Z569	RAS:GTP:'activator' RAF homo/heterodimerizes with other RAF monomers
pp2a[c]/PEBP1[c]/PPP5C[c]	((Q15172 OR Q16537 OR Q13362 OR Q14738 OR Q15173) AND (P30153 OR P30154) AND (P67775 OR P62714)) OR (P30086) OR (P53041)	MAP2Ks and MAPKs bind to the activated RAF complex
cytosolic MAPK DUSPs[c]	Q16828 OR Q16829 OR Q99956	RAF phosphorylates MAP2K dimer
LRIG1[p]	Q96JA1	EGFR binds EGF ligand
BRAP/PAQR3[g]	((Q8IVT5 OR P27448) AND Q7Z569) OR (Q6TCH7)	Activator' RAF:YWHAB dimer binds RAS:GTP
SPRED_dimer:NF1[p]/RAS gaps	((Q7Z699 OR Q2MJR0 OR Q7Z698) AND P21359) OR (O43374 OR Q9UJF2 OR Q14644 OR Q86YV0 OR O95294 OR Q15283 OR P20936 OR P21359 OR Q96PV0 OR Q5VWQ8)	RAS GEFs promote RAS nucleotide exchange
CBL[p]	P22681	GRB2-1 binds SOS1
CBL[p]	P22681	Phosphorylation of EGFR by SRC kinase

## Sheet: Activators
Gene Name	Uniprot Ids	Reaction Name
PHB[c]	P35232	Activator' RAF:YWHAB dimer binds RAS:GTP
MAP3K11[c]	Q16584	RAS:GTP:'activator' RAF homo/heterodimerizes with other RAF monomers

## Sheet: Modifiers
Reactions	Modifiers
AKT phosphorylates BAD	Active_AKT[c]
AKT phosphorylates GSK3	Active_AKT[c]
AKT phosphorylates MDM2	Active_AKT[c]
AKT phosphorylates TSC2, inhibiting it	Active_AKT[c]
AKT phosphorylates IKKalpha	Active_AKT[c]
AKT phosphorylates p21Cip1 and p27Kip1	Active_AKT[c]
AKT phosphorylates caspase-9	Active_AKT[c]
AKT phosphorylates AKT1S1 (PRAS40)	Active_AKT[c]
AKT phosphorylates CREB1	Active_AKT[n]
AKT can phosphorylate forkhead box transcription factors	Active_AKT[n]
AKT can phosphorylate RSK	Active_AKT[n]
AKT can phosphorylate NR4A1 (NUR77)	Active_AKT[n]
PKA phosphorylates CREB	Protein_Kinase_A,_catalytic_subunits[n]
cAMP hydrolysis by Cam-PDE 1	active_Cam-PDE_1[c]
PKC phosphorylates GRK2	active_PKC_(alpha,_gamma,_delta)[c]
CaMK IV autophosphorylation	Calmodulin:CaMK_IV[n]
Activated MAPKs phosphorylate MAP2K1	p-T,Y_MAPK_dimers[c]
Activated MAPK phosphorylates RAF1	p-T,Y_MAPK_dimers[c]
Activated MAPKs phosphorylate BRAF	p-T,Y_MAPK_dimers[c]
Active PLCG1 hydrolyses PIP2	p-4Y-PLCG1[p]
IP3R:I(1,4,5)P3 tetramer transports Ca2+ from ER lumen to cytosol	ITPR:I(1,4,5)P3_tetramer[r]
Adenylate cyclase produces cAMP	Adenylate_cyclase_(Mg2+_cofactor)[p]
PIK3 converts phosphatidylinositol-4,5-bisphosphate (PIP2) to phosphatidylinositol-3,4,5-trisphosphate (PIP3)	EGF:p-6Y-EGFR:GRB2:GAB1:PIK3[p]
SOS1-mediated nucleotide exchange of RAS (EGF:EGFR:GRB2:SOS1)	EGF:p-6Y-EGFR:GRB2:SOS1[p]
Pro-EGF is cleaved to form mature EGF	ADAM:Zn2+[p]
EGFR autophosphorylation	EGF:EGFR_dimer[p]
Sustained activation of SRC kinase by SHP2	EGF:p-6Y-EGFR:GRB2:p-5Y-GAB1:SHP2[p]
Dephosphorylation of Gab1 by SHP2	EGF:p-6Y-EGFR:GRB2:p-5Y-GAB1:SHP2[p]
Dephosphorylation of PAG by SHP2	EGF:p-6Y-EGFR:GRB2:p-5Y-GAB1:SHP2[p]
SHP2 dephosphorylates Tyr 992 on EGFR	EGF:p-6Y-EGFR:GRB2:p-5Y-GAB1:SHP2[p]
Gab1 phosphorylation by EGFR kinase	EGF:p-6Y-EGFR:GRB2:GAB1[p]
Phosphorylation of EGFR by SRC kinase	species_182909
EGFR autophosphorylation	species_182917
Phosphorylation of EGFR by SRC kinase	species_182917
PP2A dephosphorylates KSR1	PP2A[c]
PP2A dephosphorylates inactive RAFs	PP2A[c]
DAG stimulates protein kinase C-delta	PKC-delta/epsilon[c]
TORC2 (mTOR) phosphorylates AKT at S473	TORC2_complex[c]
EGFR activates PLC-gamma1 by phosphorylation	EGF:p-6Y-EGFR:PLCG1[p]
PDPK1 phosphorylates AKT at T308	p-S-AKT:PDPK1:PIP3[p]
RAS GEFs promote RAS nucleotide exchange	RAS_GEFs[p]
MARK3 phosphorylates KSR1	KSR1:MARK3[c]
RAF phosphorylates MAP2K dimer	activated_RAF:scaffold:MAP2K:MAPK_complex[p]
MAP2Ks phosphorylate MAPKs	activated_RAF:scaffold:p-2S_MAP2K:MAPK_complex[p]
Phosphorylation of RAF	RAF_activating_kinases[p]
MAP2Ks phosphorylate MAPK at the Golgi membrane	IL17RD:p-2S_MAP2Ks:MAPKs[g]
Phosphorylation of EGFR by SRC kinase	SRC-1[p]
