# Supplementary material for: EGFR Signal-Network Reconstruction Demonstrates Metabolic Crosstalk in EMT
Source: PLoS Comput Biol. 2016 Jun 2;12(6):e1004924. doi: 10.1371/journal.pcbi.1004924 (PMC4890760; doi:10.1371/journal.pcbi.1004924)
Supplement: S2 File — (XLS) [file pcbi.1004924.s003.xls]

## Sheet: Sheet1
Metabolic reactions	Reaction names	Subsystems	lb in Met_E	ub in Met_E	lb in Met_M	ub in Met_M	Mean flux in Met_E	Mean flux in Met_M
10FTHF7GLUtl	7-glutamyl-10FTHF transport, lysosomal	Transport, lysosomal	0	10000	0	10000	13.2169	19.5892
10FTHF7GLUtm	7-glutamyl-10FTHF transport, mitochondrial	Transport, mitochondrial	0	10000	0	10000	5.46322	8.34731
10FTHFtl	10-Formyltetrahydrofolate lysosomal transport via diffusion	Transport, lysosomal	-10000	10000	-10000	10000	-13.2169	-19.5892
10FTHFtm	10-Formyltetrahydrofolate mitochondrial transport via diffusion	Transport, mitochondrial	-10000	10000	-10000	10000	-129.075	-203.53
13DAMPPOX	1,3-Diaminopropane:oxygen oxidoreductase (deaminating)	beta-Alanine metabolism	0	10000	0	10000	8.53535	113.868
1PPDCRp	delta1-piperideine-2-carboxylate reductase, perixosomal	Lysine metabolism	0	10000	0	10000	0.842348	1.20638
25HVITD3t	25-hydroxyvitamin D3 transport from cytoplasm	Transport, extracellular	0	10000	0	10000	23.7981	31.4602
25HVITD3tin	25-hydroxyvitamin D3 transport in cytoplasm	Transport, extracellular	0	10000	0	10000	23.7981	31.4602
2AMADPTm	L-2-aminoadipate shuttle (cytosol/mitochondria)	Lysine metabolism	0	10000	0	10000	296.766	116.802
2DR1PP	2-deoxy-D-ribose 1-phosphate phosphorylase	Pyrimidine catabolism	0	10000	0	10000	36.3146	41.3551
2HBt2	2-hydroxybutyrate cotransport with proton	Transport, extracellular	-10000	10000	-10000	10000	4626.18	-3162.22
2HCO3_NAt	bicarbonate transport (Na/HCO3 1:2 cotransport)	Transport, extracellular	-10000	10000	-10000	10000	5402.67	-7991.19
2OXOADOXm	2-Oxoadipate:lipoamde 2-oxidoreductase(decarboxylating and acceptor-succinylating) (mitochondria)	Lysine metabolism	0	10000	0	10000	75.7126	74.7109
2OXOADPTm	2-oxoadipate shuttle (cytosol/mitochondria)	Tryptophan metabolism	-10000	10000	-10000	10000	-295.851	-115.507
34DHPHEt	3,4-Dihydroxy-L-phenylalanine transport	Transport, extracellular	-10000	10000	-10000	10000	-9940.9	-9429.6
34DHPLACOX	3,4-Dihydroxyphenylacetaldehyde:NAD+ oxidoreductase	Tyrosine metabolism	0	10000	0	10000	56.2192	116.006
34DHPLACOX_NADP_	3,4-Dihydroxyphenylacetaldehyde:NADP+ oxidoreductase	Tyrosine metabolism	-10000	10000	-10000	10000	-56.2192	-116.006
34DHXMANDACOX	3,4-Dihydroxymandelaldehyde:NAD+ oxidoreductase	Tyrosine metabolism	0	10000	0	10000	3621.5	81.8662
34DHXMANDACOX_NADP_	3,4-Dihydroxymandelaldehyde:NADP+ oxidoreductase	Tyrosine metabolism	-10000	10000	-10000	10000	-3621.5	-81.8662
34HPPOR	4-Hydroxyphenylpyruvate:oxygen oxidoreductase	Tyrosine metabolism	0	10000	0	10000	2.30241	2.59672
35CGMPtn	35cGMP nuclear transport	Transport, nuclear	-10000	10000	-10000	10000	48.1069	56.6175
3DSPHR	3-Dehydrosphinganine reductase	Sphingolipid metabolism	0	10000	0	10000	0.000902056	0.000905048
3HAO	3-hydroxyanthranilate 3,4-dioxygenase	Tryptophan metabolism	0	10000	0	10000	0.0724876	0.0880095
3HBCOAHLm	3-hydroxyisobutyryl-CoA hydrolase, mitochondrial	Valine, leucine, and isoleucine metabolism	0	10000	0	10000	0.162045	4.45361
3HKYNAKGAT	3-Hydroxy-L-kynurenine:2-oxoglutarate aminotransferase	Tryptophan metabolism	0	10000	0	10000	9941.61	9900.82
3MOBt2im	3-methyl-2-oxobutanoate mitochondrial transport via proton symport	Transport, mitochondrial	0	10000	0	10000	369.631	48.9782
3MOPt2im	3-Methyl-2-oxopentanoate mitochondrial transport via proton symport	Transport, mitochondrial	0	10000	0	10000	8983.75	4086.56
3MOX4HOXPGALDOX	3-Methoxy-4-hydroxyphenylglycolaldehyde:NAD+ oxidoreductase	Tyrosine metabolism	0	10000	0	10000	93.5514	52.626
3MOX4HOXPGALDOX_NADP_	3-Methoxy-4-hydroxyphenylglycolaldehyde:NADP+ oxidoreductase	Tyrosine metabolism	-10000	10000	-10000	10000	-93.5514	-52.626
3SALAASPm	cysteinesulfinate-aspartate mitochondrial shuttle	Transport, mitochondrial	-10000	10000	-10000	10000	-58.0924	-53.6406
3SALATAi	3-sulfino-alanine transaminase (irreversible)	Methionine and cysteine metabolism	0	10000	0	10000	0.8779	4.78084
3SALATAim	3-sulfino-alanine transaminase (irreversible), mitochondrial	Methionine and cysteine metabolism	0	10000	0	10000	58.0924	53.6406
3SPYRSP	3-sulfinopyruvate hydrolase (spotaneous reaction)	Methionine and cysteine metabolism	0	10000	0	10000	0.8779	4.78084
3SPYRSPm	3-sulfinopyruvate hydrolase (spotaneous reaction), mitochondrial	Methionine and cysteine metabolism	0	10000	0	10000	58.0924	53.6406
4ABUTtm	4-aminobutanoate mitochondrial transport via diffusion	Transport, mitochondrial	-10000	10000	-10000	10000	29.386	129.451
4HGLSDm	L-4-hydroxyglutamate semialdehyde dehydrogenase, mitochondrial	Arginine and Proline Metabolism	0	10000	0	10000	9937.57	9807.64
4MOPt2im	4-methyl-2-oxopentanoate mitochondrial transport via proton symport	Transport, mitochondrial	0	10000	0	10000	288.225	5162.8
5ADTSTSTERONESULT	5alpha-Dihydrotestosterone sulfotransferase	Steroid metabolism	0	10000	0	10000	13.8605	18.9835
5HOXINDACTO2OX	5-Hydroxyindoleacetaldehyde:oxygen oxidoreductase	Tryptophan metabolism	0	10000	0	10000	68.1652	44.9165
5MTHFt	5-Methyltetrahydrofolate transport via receptor binding and protolysis	Transport, extracellular	-10000	10000	-10000	10000	1327.43	8890.63
5MTHFt2	5-methyltetrahydrofolate transport via anion exchange	Transport, extracellular	-10000	10000	-10000	10000	-1327.46	-8890.67
7DHFtl	7-glutamyl-DHF transport, lysosomal	Transport, lysosomal	0	10000	0	10000	16.8613	16.8119
7DHFtm	7-glutamyl-DHF transport,m mitochondrial	Transport, mitochondrial	0	10000	0	10000	7.15335	6.3005
7THFtl	7-glutamyl-THF transport, lysosomal	Transport, lysosomal	0	10000	0	10000	15.0272	20.3486
7THFtm	7-glutamyl-THF transport,m mitochondrial	Transport, mitochondrial	0	10000	0	10000	7.01328	9.52262
A_MANASEly	alpha-mannosidase, lysosomal	N-glycan degradation	0	10000	0	10000	10.3084	1.67601
AACOAT	Acetoacetyl-CoA:acetate CoA-transferase	Propanoate metabolism	0	10000	0	10000	386.641	51.609
AACTOOR	Aminoacetone:oxygen oxidoreductase(deaminating)(flavin-containing)	Glycine, serine, alanine and threonine metabolism	0	10000	0	10000	39.7007	38.6982
AACTtm	Aminoacetone transport (mitochondrial)	Transport, mitochondrial	0	10000	0	10000	39.7007	38.6982
AATAi	2-aminoadipate transaminase, irreversible	Lysine metabolism	-10000	10000	-10000	10000	-295.924	-115.595
ABTArm	4-aminobutyrate transaminase, reversible (mitochondrial)	Glutamate metabolism	-10000	10000	-10000	10000	29.386	129.451
ABUTD	Aminobutyraldehyde dehydrogenase	beta-Alanine metabolism	0	10000	0	10000	29.386	129.451
ABUTt2r	4-aminobutyrate reversible transport in via proton symport	Transport, extracellular	-10000	10000	-10000	10000	9605.46	9946.05
ABUTt4_2_r	4-aminobutyrate reversible transport in via sodium symport (1:2)	Transport, extracellular	-10000	10000	-10000	10000	-9605.46	-9946.05
ACACT10m	acetyl-CoA C-acetyltransferase, mitochondrial	Valine, leucine, and isoleucine metabolism	-10000	10000	-10000	10000	0.0770703	0.0799863
ACACT1r	acetyl-CoA C-acetyltransferase	Tryptophan metabolism	-10000	10000	-10000	10000	-358.874	-49.1506
ACACT1rm	acetyl-CoA C-acetyltransferase, mitochondrial	Tryptophan metabolism	0	10000	0	10000	275.968	43.0917
ACACT1x	acetyl-CoA C-acetyltransferase, mitochondrial	Cholesterol metabolism	0	10000	0	10000	22.1695	1.54683
ACACt2	acetoacetate transport via proton symport	Transport, extracellular	-10000	10000	-10000	10000	-8438.58	-8649.75
ACACt2m	Acetoacetate mitochondrial transport via H+ symport	Transport, mitochondrial	-10000	10000	-10000	10000	-362.169	-47.4654
ACACT4p	acetyl-CoA C-acetyltransferase (octanoyl-CoA), peroxisomal	Fatty acid oxidation	0	10000	0	10000	26.1598	0.445323
ACACT5p	acetyl-CoA C-acyltransferase (decanoyl-CoA), peroxisomal	Fatty acid oxidation	0	10000	0	10000	11.9639	0.120308
ACACT6p	acetyl-CoA C-acetyltransferase (dodecanoyl), peroxisomal	Fatty acid oxidation	0	10000	0	10000	25.7765	0.438685
ACACT7p	acetyl-CoA acyltransferase (tetradecanoyl-CoA), peroxisomal	Fatty acid oxidation	0	10000	0	10000	25.9482	0.419519
ACACtx	acetoacetate intracellular transport unknown mechanism	Transport, peroxisomal	-10000	10000	-10000	10000	-22.1695	-1.54683
ACALDtm	acetaldehyde mitochondrial diffusion	Transport, mitochondrial	-10000	10000	-10000	10000	-11.1371	-11.4368
ACCOAC	acetyl-CoA carboxylase	Fatty acid oxidation	0	10000	0	100	966.357	25.2919
ACCOACm	Acetyl-Coa carboxylase, beta isoform	Fatty acid oxidation	0	10000	0	10000	28.8524	65.0669
ACCOAL	acetate-CoA ligase (ADP-forming)	Propanoate metabolism	0	10000	0	10000	35.4068	35.8553
ACCOALm	acetate-CoA ligase (AMP-forming)	Propanoate metabolism	0	10000	0	10000	15.5486	26.7906
ACCOAtr	acetyl-coa transport	Transport, endoplasmic reticular	-10000	10000	-10000	10000	1696.63	9563.47
ACETONEt2m	acetone mitochondrial transport via proton symport	Transport, mitochondrial	-10000	10000	-10000	10000	-122.649	-105.349
ACGAM2E	N-acetylglucosamine 2-epimerase	Aminosugar metabolism	-10000	10000	-10000	10000	-30.5606	-46.7379
ACGAM6PSi	N-acetylglucosamine-6-phosphate synthase	Aminosugar metabolism	0	10000	0	10000	64.58	44.56
ACGAMK	N-acetylglucosamine kinase	Aminosugar metabolism	0	10000	0	10000	172.297	131.95
ACGAMPM	phosphoacetylglucosamine mutase	Aminosugar metabolism	-10000	10000	-10000	10000	172.297	131.95
ACGAMtly	N-acetyl-glucosamine lysosomal efflux	Transport, lysosomal	0	10000	0	10000	141.736	85.2117
ACHEe	Acetylcholinesterase	Glycerophospholipid metabolism	0	10000	0	10000	33.4054	36.712
ACITL	ATP-Citrate lyase	Citric acid cycle	0	10000	0	100	25.422	2.25741
ACNAM9PL	N-Acetylneuraminate 9-phosphate pyruvate-lyase (pyruvate-phosphorylating)	Aminosugar metabolism	0	10000	0	10000	19.6342	22.5236
ACNAMlt	N-acetylneuraminate transport into lysososme	Transport, lysosomal	-10000	10000	-10000	10000	-12.0558	-9.37434
ACNAMPH	N-Acetylneuraminate 9-phosphate phosphohydrolase	Aminosugar metabolism	0	10000	0	10000	19.6342	22.5236
ACNAMtn	N-acetylneuraminate nuclear import	Transport, nuclear	0	10000	0	10000	98.0754	54.836
ACNMLr	N-Acetylneuraminate lyase (reversible)	Aminosugar metabolism	-10000	10000	-10000	10000	19.6342	22.5236
ACOAD10m	acyl-CoA dehydrogenase (2-methylbutanoyl-CoA), mitochondrial	Valine, leucine, and isoleucine metabolism	0	10000	0	10000	4920.28	342.618
ACOAD1fm	acyl-CoA dehydrogenase (butanoyl-CoA), mitochondrial	Butanoate metabolism	0	10000	0	10000	79.8873	0.407733
ACOAD8m	acyl-CoA dehydrogenase (isovaleryl-CoA), mitochondrial	Valine, leucine, and isoleucine metabolism	0	10000	0	10000	9942.45	9732.51
ACOAD9m	acyl-CoA dehydrogenase (isobutyryl-CoA), mitochondrial	Valine, leucine, and isoleucine metabolism	0	10000	0	10000	4.74152	4.64709
ACOAO7p	acyl-CoA oxidase (hexadecanoyl-CoA), peroxisomal	Fatty acid oxidation	0	10000	0	10000	25.9482	0.419519
ACONT	aconitase	Citric acid cycle	-10000	10000	-10000	10000	9919.68	9930.94
ACONTm	Aconitate hydratase	Citric acid cycle	-10000	10000	-10000	10000	-4687.44	-8213.58
ACOX22x	acyl-Coenzyme A oxidase 2, branched chain	Bile acid synthesis	0	10000	0	10000	0.000128879	7.95582e-05
ACP1_FMN_	acid phosphatase (FMN)	Vitamin B2 metabolism	0	10000	0	10000	25.0195	32.9358
ACRNtm	O-acetylcarnintine transport into mitochondria via diffusion	Transport, mitochondrial	0	10000	0	10000	66.5936	79.3147
ACS	acetyl-CoA synthetase	Glycolysis/gluconeogenesis	0	10000	0	10000	30.6307	25.5677
ACS2	acetyl-CoA synthase (propionate)	Propanoate metabolism	0	10000	0	10000	20.3766	11.8858
ACSm	acetyl-CoA synthetase	Glycolysis/gluconeogenesis	0	10000	0	10000	11.1371	11.4368
ACTLMO	acetol monooxygenase	Pyruvate metabolism	0	10000	0	10000	20.9017	23.3144
ACTNMO	acetone monooxygenase	Pyruvate metabolism	0	10000	0	10000	122.649	105.349
ACYP	acylphosphatase	Glycolysis/gluconeogenesis	0	10000	0	10000	14.4424	34.1535
ADA	Adenosine deaminase	Purine catabolism	0	10000	0	10000	9.53396	0.429468
ADAe	Adenosine deaminase, extracellular	Purine catabolism	0	10000	0	10000	15.5305	0.42357
ADCim	Acetoacetate decarboxylation (irreversible), mitochondrial	Propanoate metabolism	0	10000	0	10000	122.649	105.349
ADK1	adenylate kinase	Nucleotide interconversion	-10000	10000	-10000	10000	6882.97	-5857.61
ADK1m	adenylate kinase, mitochondrial	Nucleotide interconversion	-10000	10000	-10000	10000	-9774.77	-9801.49
ADK3	adentylate kinase (GTP)	Nucleotide interconversion	-10000	10000	-10000	10000	-7227.52	6573.4
ADK3m	adentylate kinase (GTP)	Nucleotide interconversion	-10000	10000	-10000	10000	9785.28	9705.61
ADKd	adenylate kinase (d form)	Nucleotide interconversion	-10000	10000	-10000	10000	5224.28	-525.281
ADMDC	adenosylmethionine decarboxylase	Arginine and Proline Metabolism	0	10000	0	10000	8.53535	113.868
ADNCYC	adenylate cyclase	Nucleotide interconversion	0	10000	0	10000	28.9603	30.6115
ADNK1	adenosine kinase	Nucleotide interconversion	0	10000	0	10000	172.173	854.748
ADNt	adenosine facilated transport in cytosol	Transport, extracellular	-10000	10000	-10000	10000	6.88284	29.9607
ADNtm	adenosine facilated transport in mitochondria	Transport, mitochondrial	-10000	10000	-10000	10000	-55.358	-173.797
ADPRDP	ADPribose diphosphatase	Nucleotide interconversion	0	10000	0	10000	33.3799	41.2145
ADPT	adenine phosphoribosyltransferase	Nucleotide salvage pathway	0	10000	0	10000	27.6411	115.195
ADRNCOAtx	fatty acid intracellular transport	Transport, peroxisomal	-10000	10000	-10000	10000	16.1784	0.420459
ADRNt	fatty acid transport via diffusion	Transport, extracellular	-10000	10000	-10000	10000	9706.45	9606.08
ADSK	adenylyl-sulfate kinase	Nucleotide interconversion	0	10000	0	10000	173.848	202.037
ADSL1	adenylosuccinate lyase	Nucleotide interconversion	0	10000	0	10000	75.8254	27.9306
ADSL2	adenylosuccinate lyase	Purine synthesis	0	10000	0	10000	9.50197e-05	9.80765e-05
ADSS	adenylosuccinate synthase	Nucleotide interconversion	0	10000	0	10000	75.8254	27.9306
AG13T10g	N-acetyllactosaminide beta-1,3-N-acetylglucosaminyltransferase, Golgi apparatus	Keratan sulfate synthesis	0	10000	0	10000	1.37203	0.775772
AG13T11g	N-acetyllactosaminide beta-1,3-N-acetylglucosaminyltransferase, Golgi apparatus	Keratan sulfate synthesis	0	10000	0	10000	1.37203	0.775772
AG13T12g	N-acetyllactosaminide beta-1,3-N-acetylglucosaminyltransferase, Golgi apparatus	Keratan sulfate synthesis	0	10000	0	10000	1.37203	0.775772
AG13T13g	N-acetyllactosaminide beta-1,3-N-acetylglucosaminyltransferase, Golgi apparatus	Keratan sulfate synthesis	0	10000	0	10000	1.37203	0.775772
AG13T14g	N-acetyllactosaminide beta-1,3-N-acetylglucosaminyltransferase, Golgi apparatus	Keratan sulfate synthesis	0	10000	0	10000	1.37203	0.775772
AG13T15g	N-acetyllactosaminide beta-1,3-N-acetylglucosaminyltransferase, Golgi apparatus	Keratan sulfate synthesis	0	10000	0	10000	1.37203	0.775772
AG13T16g	N-acetyllactosaminide beta-1,3-N-acetylglucosaminyltransferase, Golgi apparatus	Keratan sulfate synthesis	0	10000	0	10000	2.5653	3.63305
AG13T17g	N-acetyllactosaminide beta-1,3-N-acetylglucosaminyltransferase, Golgi apparatus	Keratan sulfate synthesis	0	10000	0	10000	2.5653	3.63305
AG13T18g	N-acetyllactosaminide beta-1,3-N-acetylglucosaminyltransferase, Golgi apparatus	Keratan sulfate synthesis	0	10000	0	10000	2.5653	3.63305
AG13T1g	N-acetyllactosaminide beta-1,3-N-acetylglucosaminyltransferase, Golgi apparatus	Keratan sulfate synthesis	0	10000	0	10000	2.74372	4.13153
AG13T2g	N-acetyllactosaminide beta-1,3-N-acetylglucosaminyltransferase, Golgi apparatus	Keratan sulfate synthesis	0	10000	0	10000	2.74372	4.13153
AG13T3g	N-acetyllactosaminide beta-1,3-N-acetylglucosaminyltransferase, Golgi apparatus	Keratan sulfate synthesis	0	10000	0	10000	2.74372	4.13153
AG13T4g	N-acetyllactosaminide beta-1,3-N-acetylglucosaminyltransferase, Golgi apparatus	Keratan sulfate synthesis	0	10000	0	10000	1.37203	0.775772
AG13T5g	N-acetyllactosaminide beta-1,3-N-acetylglucosaminyltransferase, Golgi apparatus	Keratan sulfate synthesis	0	10000	0	10000	1.37203	0.775772
AG13T6g	N-acetyllactosaminide beta-1,3-N-acetylglucosaminyltransferase, Golgi apparatus	Keratan sulfate synthesis	0	10000	0	10000	1.37203	0.775772
AG13T7g	N-acetyllactosaminide beta-1,3-N-acetylglucosaminyltransferase, Golgi apparatus	Keratan sulfate synthesis	0	10000	0	10000	1.37203	0.775772
AG13T8g	N-acetyllactosaminide beta-1,3-N-acetylglucosaminyltransferase, Golgi apparatus	Keratan sulfate synthesis	0	10000	0	10000	1.37203	0.775772
AG13T9g	N-acetyllactosaminide beta-1,3-N-acetylglucosaminyltransferase, Golgi apparatus	Keratan sulfate synthesis	0	10000	0	10000	1.37203	0.775772
AGDC	N-acetylglucosamine-6-phosphate deacetylase	Aminosugar metabolism	0	10000	0	10000	64.58	44.56
AGMTm	agmatinase (m)	Arginine and Proline Metabolism	0	10000	0	10000	4.64319	66.3642
AGPAT1	1-acylglycerol-3-phosphate O-acyltransferase 1	Triacylglycerol synthesis	0	10000	0	10000	58.8185	87.014
AGTix	alanine-glyoxylate transaminase (irreversible), (peroxisomal)	Alanine and aspartate metabolism	0	10000	0	10000	13.8194	5.1457
AHC	adenosylhomocysteinase	Methionine and cysteine metabolism	-10000	10000	-10000	10000	45.3399	44.2555
AHCYStr	S-Adenosyl-L-homocysteine intracellular diffusion	Transport, endoplasmic reticular	-10000	10000	-10000	10000	-0.0944305	-0.0924713
AHEXASE2ly	beta-N-acetylhexosaminidase, lysosomal	N-glycan degradation	0	10000	0	10000	6.24898	0.483244
AHEXASEly	beta-N-acetylhexosaminidase, lysosomal	N-glycan degradation	0	10000	0	10000	2.68739	0.416995
AICART	phosphoribosylaminoimidazolecarboxamide formyltransferase	Purine synthesis	-10000	10000	-100	100	9.50197e-05	9.80765e-05
AIRCr	phosphoribosylaminoimidazole carboxylase	Purine synthesis	-10000	10000	-10000	10000	9.50197e-05	9.80765e-05
AKGDm	2-oxoglutarate dehydrogenase	Citric acid cycle	0	10000	0	10000	271.213	392.899
AKGMALtm	alpha-ketoglutarate/malate transporter	Transport, mitochondrial	-10000	10000	-10000	10000	-9076.85	-5183.86
AKGt4_3	AKG transport via sodium symport	Transport, extracellular	-10000	10000	-10000	10000	9973.77	9968.93
ALAASNNaEx	L-alanine/L-asparagine Na-dependent exchange (Ala-L in)	Transport, extracellular	0	10000	0	10000	191.504	19.8804
ALACYSNaEx	L-alanine/L-cysteine Na-dependent exchange (Ala-L in)	Transport, extracellular	0	10000	0	10000	23.6032	28.3855
ALADGLNexR	L-alanine/glutamine reversible exchange	Transport, extracellular	-10000	10000	-10000	10000	7650.58	7884.49
ALADGLYexR	D-alanine/glycine reversible exchange	Transport, extracellular	-10000	10000	-10000	10000	1823.17	840.603
ALAGLNexR	L-alanine/glutamine reversible exchange	Transport, extracellular	-10000	10000	-10000	10000	-8478.62	-5536.37
ALAGLNNaEx	L-alanine/L-glutamine Na-dependent exchange (Ala-L in)	Transport, extracellular	0	10000	0	10000	441.201	399.234
ALAGLYexR	L-alanine/glycine reversible exchange	Transport, extracellular	-10000	10000	-10000	10000	-9280.15	-9245.68
ALAR	alanine racemase	Alanine and aspartate metabolism	-10000	10000	-10000	10000	481.895	498.519
ALASERNaEx	L-alanine/L-serine Na-dependent exchange (Ala-L in)	Transport, extracellular	0	10000	0	10000	426.407	2240.8
ALASm	5-aminolevulinate synthase	Glycine, serine, alanine and threonine metabolism	0	10000	0	10000	57.9341	71.3051
ALAt2r	L-alanine reversible transport via proton symport	Transport, extracellular	-10000	10000	-10000	10000	-2353.43	-7333.21
ALAt4	Alanine-Sodium symporter	Transport, extracellular	0	10000	0	10000	9948.46	9920.45
ALATA_L	L-alanine transaminase	Glutamate metabolism	-10000	10000	-10000	10000	-462.682	-463.892
ALATHRNaEx	L-alanine/L-threonine Na-dependent exchange (Ala-L in)	Transport, extracellular	0	10000	0	10000	2192.01	3121.2
ALAtN1	Alanine transport (Na, H coupled)	Transport, extracellular	-10000	10000	-10000	10000	-2247.8	-8845.84
ALCD1	alcohol dehydrogenase (methanol)	Miscellaneous	-10000	10000	-10000	10000	-25.3995	-47.3659
ALCD21_D	alcohol dehydrogenase (D-1,2-propanediol)	Pyruvate metabolism	0	10000	0	10000	211.066	136.318
ALCD21_L	alcohol dehydrogenase (L-1,2-propanediol)	Pyruvate metabolism	0	10000	0	10000	157.232	173.893
ALCD22_D	alcohol dehydrogenase (D-lactaldehyde)	Pyruvate metabolism	0	10000	0	10000	9946.41	9946.53
ALCD22_L	alcohol dehydrogenase (L-lactaldehyde)	Pyruvate metabolism	0	10000	0	10000	56.7758	124.601
ALDD2x	aldehyde dehydrogenase (acetaldehyde, NAD)	Glycolysis/gluconeogenesis	0	10000	0	10000	34.6242	4.89629
ALDD2xm	aldehyde dehydrogenase (acetylaldehyde, NAD), mitochondrial	Glycolysis/gluconeogenesis	0	10000	0	10000	11.1371	11.4368
ALDD2y	aldehyde dehydrogenase (acetaldehyde, NADP)	Glycolysis/gluconeogenesis	0	10000	0	10000	10.4811	4.19538
ALR2	aldose reductase (methylglyoxal)	Pyruvate metabolism	0	10000	0	10000	55.4845	91.8576
ALR3	aldose reductase (acetol)	Pyruvate metabolism	0	10000	0	10000	157.232	173.893
AMACR2p	alpha-methylacyl-CoA racemase (reductase)	Bile acid synthesis	0	10000	0	10000	0.00434912	0.00250603
AMANK	N-acetyl-D-mannosamine kinase	Aminosugar metabolism	0	10000	0	10000	19.6342	22.5236
AMCOXO	2-aminomuconate reductase	Tryptophan metabolism	0	10000	0	10000	0.0724876	0.0880095
AMETr	S-Adenosyl-L-methionine intracellular diffusion	Transport, endoplasmic reticular	-10000	10000	-10000	10000	0.0944305	0.0924713
AMETt2m	S-Adenosyl-L-methionine reversible transport, mitochondrial	Transport, mitochondrial	-10000	10000	-10000	10000	19.9924	17.0163
AMPDA	Adenosine monophosphate deaminase	Nucleotide interconversion	0	10000	0	10000	19.9809	26.199
AMPTASECG	alanyl aminopeptidase (cys-gly)	Glutathione metabolism	0	10000	0	10000	19.8709	19.7019
AMPTASECGe	alanyl aminopeptidase (cys-gly) (e)	Glutathione metabolism	0	10000	0	10000	7.28556	8.06931
AOBUTDsm	L-2-amino-3-oxobutanoate decarboxylation, mitochondrial (spontaneous)	Glycine, serine, alanine and threonine metabolism	0	10000	0	10000	39.7007	38.6982
APAT2rm	3-Aminopropanoate:2-oxoglutarate aminotransferase (m)	beta-Alanine metabolism	-10000	10000	-10000	10000	18.0909	124.944
APOCF	Apocarboxylase formation	Biotin metabolism	0	10000	0	10000	66.7825	79.2187
APOCFm	Apocarboxylase formation, mitochondrial	Biotin metabolism	0	10000	0	10000	24.1248	23.6103
APOC_LYS_BTNP	proteolysis of apoC-Lys-btn	Biotin metabolism	0	10000	0	10000	66.7825	79.2187
APOC_LYS_BTNPm	proteolysis of apoC-Lys-btn, mitochondrial	Biotin metabolism	0	10000	0	10000	24.1248	23.6103
ARACHCOAtx	fatty acid intracellular transport	Transport, peroxisomal	-10000	10000	-10000	10000	17.6384	0.643769
ARACHCPT1	carnitine transferase	Fatty acid oxidation	0	10000	0	10000	2.50044	0.0496765
ARACHCPT2	carnitine transferase	Fatty acid oxidation	0	10000	0	10000	2.50044	0.0496765
ARACHCRNt	transport into the mitochondria (carnitine)	Fatty acid oxidation	0	10000	0	10000	2.50044	0.0496765
ARACHDCOAtx	fatty acid intracellular transport	Transport, peroxisomal	-10000	10000	-10000	10000	-212.292	-287.602
ARACHDt2	fatty acid transport via diffusion	Transport, extracellular	-10000	10000	-10000	10000	23.2813	1558.86
ARACHt	fatty acid transport via diffusion	Transport, extracellular	-10000	10000	-10000	10000	9473.98	9302.13
ARGDCm	arginine decarboxylase (m)	Arginine and Proline Metabolism	0	10000	0	10000	4.64319	66.3642
ARGLYSex	Arginine/Lysine exchanger (Arg in)	Transport, extracellular	0	10000	0	10000	999.171	263.542
ARGN	arginase	Urea cycle	0	10000	0	10000	14.8454	19.5057
ARGNm	arginase (m)	Urea cycle	0	10000	0	10000	120.844	66.7537
ARGSL	argininosuccinate lyase	Alanine and aspartate metabolism	-10000	10000	-10000	10000	8.3669	15.0632
ARGSS	argininosuccinate synthase	Alanine and aspartate metabolism	0	10000	0	10000	8.3669	15.0632
ARGtiDF	L-arginine transport via diffusion (extracellular to cytosol)	Transport, extracellular	0	10000	0	10000	9965.33	9962.24
ARGtm	arginine mitochondrial transport via ornithine carrier	Transport, mitochondrial	-10000	10000	-10000	10000	125.487	133.118
ARSA	Arylsulfatase A	Sphingolipid metabolism	0	10000	0	10000	11.2993	7.96305
R_group_phosphotase_1	R group phosphotase 1	Unassigned	0	10000	0	10000	58.819	87.0145
R_group_phosphotase_3	R group phosphotase 3	Unassigned	0	10000	0	10000	23.2487	41.018
ASCBt4	L-ascorbate transport via proton symport	Transport, extracellular	-10000	10000	-10000	10000	-790.006	-39.3479
ASNALANaEx	L-alanine/L-asparagine Na-dependent exchange (Asn-L in)	Transport, extracellular	0	10000	0	10000	20.3197	121.633
ASNCYSNaEx	L-cysteine/L-asparagine Na-dependent exchange (Asn-L in)	Transport, extracellular	0	10000	0	10000	23.6062	55.6162
ASNGLNNaEx	L-glutamine/L-asparagine Na-dependent exchange (Asn-L in)	Transport, extracellular	0	10000	0	10000	16.8484	35.452
ASNNm	L-asparaginase (mitochondrial)	Alanine and aspartate metabolism	0	10000	0	10000	20.0346	26.7232
ASNS1	asparagine synthase (glutamine-hydrolysing)	Alanine and aspartate metabolism	0	10000	0	10000	32.768	38.6252
ASNSERNaEx	L-serine/L-asparagine Na-dependent exchange (Asn-L in)	Transport, extracellular	0	10000	0	10000	22.5365	51.4397
ASNt4	L-asparagine transport in via sodium symport	Transport, extracellular	0	10000	0	10000	12.8335	78.2676
ASNTHRNaEx	L-threonine/L-asparagine Na-dependent exchange (Asn-L in)	Transport, extracellular	0	10000	0	10000	46.7652	43.2552
ASNtm	L-asparagine transport, mitochondrial	Transport, mitochondrial	0	10000	0	10000	20.0346	26.7232
ASNtN1	Asparagine transport (Na, H coupled)	Transport, extracellular	-10000	10000	-10000	10000	-9967.3	-9959.55
Asn_X_Ser_Thrtr	Asn-X-Ser/Thr transport (from ER to lysosome)	Transport, endoplasmic reticular	-10000	10000	-10000	10000	-10.3084	-1.67601
ASPCTr	aspartate carbamoyltransferase (reversible)	Pyrimidine synthesis	-10000	10000	-10000	10000	23.5092	29.7933
ASPDt6	D-aspartate transport via Na, H symport and K antiport	Transport, extracellular	0	10000	0	10000	25.3306	51.4838
ASPGLUm	aspartate-glutamate mitochondrial shuttle	Transport, mitochondrial	0	10000	0	10000	72.5319	137.672
ASPt6	L-aspartate transport via Na, H symport and K antiport	Transport, extracellular	0	10000	0	10000	25.5255	25.6573
ASPTA	aspartate transaminase	Alanine and aspartate metabolism	-10000	10000	-10000	10000	2.85554	91.7691
ASPTAm	aspartate transaminase	Alanine and aspartate metabolism	-10000	10000	-10000	10000	-110.59	-164.589
ATP1ter	ADP/ATP transporter, endoplasmic reticulum	Transport, endoplasmic reticular	-10000	10000	-10000	10000	181.182	199.217
ATP2ter	AMP/ATP transporter, endoplasmic reticulum	Transport, endoplasmic reticular	-10000	10000	-10000	10000	2.01865	41.7078
ATPasel	V-type ATPase, H+ transporting, lysosomal	Transport, lysosomal	0	10000	0	10000	27.6621	10.5967
ATPH1e	ATP diphosphohydrolase	Nucleotide interconversion	0	10000	0	10000	10.5377	15.7955
ATPS4m	ATP synthase (four protons for one ATP)	Oxidative phosphorylation	0	10000	0	10000	9774.16	9447.88
ATPtm	ADP/ATP transporter, mitochondrial	Transport, mitochondrial	0	10000	0	10000	6140.5	1211.9
ATPtn	ATP diffusion in nucleus	Transport, nuclear	-10000	10000	-10000	10000	108.848	98.0788
AVITE1t	alpha-Tocopherol (Vit. E) transport	Transport, extracellular	0	10000	0	10000	26.0224	34.149
B_MANNASEly	beta-mannosidase, lysosomal	N-glycan degradation	0	10000	0	10000	10.3084	1.67601
BAAT3x	bile acid Coenzyme A: amino acid N-acyltransferase	Bile acid synthesis	0	10000	0	10000	0.00434912	0.00250603
BACCL	biotin-[acetyl-CoA-carboxylase] ligase	Biotin metabolism	0	10000	0	10000	66.7825	79.2187
BACCLm	biotin-[acetyl-CoA-carboxylase] ligase, mitochondrial	Biotin metabolism	0	10000	0	10000	24.1248	23.6103
BALAtmr	Beta-alanine reversible mitochondrial transport (diffusion)	Transport, mitochondrial	-10000	10000	-10000	10000	18.0909	124.944
BAMPPALDOX	beta-Aminopropion aldehyde:NAD+ oxidoreductase	beta-Alanine metabolism	0	10000	0	10000	8.53535	113.868
BDMT_L	GDPmannose:chitobiosyldiphosphodolichol beta-D-mannosyltransferase (liver)	N-glycan synthesis	0	10000	0	10000	6.62424	0.574674
BDMT_U	GDPmannose:chitobiosyldiphosphodolichol beta-D-mannosyltransferase (uterus)	N-glycan synthesis	0	10000	0	10000	3.68416	1.10134
BETALDHxm	betaine-aldehyde dehydrogenase, mitochondrial	Glycine, serine, alanine and threonine metabolism	0	10000	0	10000	6.66335	5.66979
BHMT	betaine-homocysteine S-methyltransferase	Glycine, serine, alanine and threonine metabolism	0	10000	0	10000	6.66335	5.66979
BILDGLCURte	bilirubin beta-diglucuronide transport MDR	Transport, extracellular	0	10000	0	10000	25.3482	14.0463
BILDGLCURtr	glucuronidated compound transport	Transport, endoplasmic reticular	-10000	10000	-10000	10000	43.654	34.1995
BILGLCURte	bilirubin monoglucuronide transport MDR	Transport, extracellular	0	10000	0	10000	31.0996	37.922
BIOCYTtn	biocytin transport, nuclear	Transport, nuclear	-10000	10000	-10000	10000	28.9014	41.5844
BPNT	3',5'-bisphosphate nucleotidase	Nucleotide interconversion	0	10000	0	10000	140.55	168.056
BPNT2	3',5'-bisphosphate nucleotidase (paps)	Nucleotide interconversion	0	10000	0	10000	33.2984	33.9803
BTND1	biotinidase (biotin)	Biotin metabolism	0	10000	0	10000	37.881	37.6344
BTND1n	biotinidase (biotin), nuclear	Biotin metabolism	0	10000	0	10000	28.9014	41.5844
BTNDm	biotinidase (biotin), mitochondrial	Biotin metabolism	0	10000	0	10000	24.1248	23.6103
BTNPL	holocarboxylase synthestase (biotin protein ligase)	Biotin metabolism	0	10000	0	10000	66.7825	79.2187
BTNPLm	holocarboxylase synthestase (biotin protein ligase), mitochondrial	Biotin metabolism	0	10000	0	10000	24.1248	23.6103
BTNt2	Biotin reversible transport via proton symport	Transport, extracellular	-10000	10000	-10000	10000	-457.814	-105.17
BTNt3i	Biotin transport via sodium symport	Transport, extracellular	0	10000	0	10000	14.9588	20.5973
BTNt4i	Biotin uptake (antiport)	Transport, extracellular	0	10000	0	10000	413.687	60.1344
BTNtn	Biotin transport, nuclear	Transport, nuclear	-10000	10000	-10000	10000	-28.9014	-41.5844
BUP2	beta-ureidopropionase (D-3-amino-isobutanoate forming)	Pyrimidine catabolism	0	10000	0	10000	13.9477	18.7117
BUTt2r	Butyrate transport via proton symport, reversible	Transport, extracellular	-10000	10000	-10000	10000	-6443.43	1739.44
C14STRr	C-14 sterol reductase	Cholesterol metabolism	0	10000	0	10000	63.7435	70.9004
C160CPT1	production of Palmitoylcarnitine	Fatty acid oxidation	0	10000	0	10000	1836.27	9612.44
C160CPT2	C160 transport into the mitochondria	Fatty acid oxidation	0	10000	0	10000	11.7513	0.330444
C160CRNt	C160 transport into the mitochondria	Fatty acid oxidation	0	10000	0	10000	8.77102	0.243949
C161CPT1	production of palmitoleoylcarnitine	Fatty acid oxidation	0	10000	0	10000	5.99577	0.139983
C161CPT12	carnitine O-palmitoyltransferase	Fatty acid oxidation	0	10000	0	10000	3.86846	0.0947789
C161CPT2	transport of Hexadecenoyl-CoA into mitochondrial matrix	Fatty acid oxidation	0	10000	0	10000	5.99577	0.139983
C161CPT22	C161 transport into the mitochondria	Fatty acid oxidation	0	10000	0	10000	3.86846	0.0947789
C161CRN2t	C161 transport into the mitochondria	Fatty acid oxidation	0	10000	0	10000	3.86846	0.0947789
C161CRNt	C161 transport into the mitochondria	Fatty acid oxidation	0	10000	0	10000	5.99577	0.139983
C180CPT1	production of stearoylcarnitine	Fatty acid oxidation	0	10000	0	10000	2.88564	0.0602704
C180CPT2	carnitine O-stearoyl transferase	Fatty acid oxidation	0	10000	0	10000	2.88564	0.0602704
C180CRNt	C180 transport into the mitochondria	Fatty acid oxidation	0	10000	0	10000	2.88564	0.0602704
C181CPT1	transport of Octadecenoyl-CoA into mitochondrial matrix	Fatty acid oxidation	0	10000	0	10000	12.7756	0.470176
C181CPT2	transport of Octadecenoyl-CoA into mitochondrial matrix	Fatty acid oxidation	0	10000	0	10000	12.7756	0.470176
C181CRNt	C181 transport into the mitochondria	Fatty acid oxidation	0	10000	0	10000	12.7756	0.470176
C3STDH1Pr	C-3 sterol dehydrogenase (4-methylzymosterol)	Cholesterol metabolism	0	10000	0	10000	0.000205789	0.000484823
C3STDH1r	C-3 sterol dehydrogenase (4-methylzymosterol)	Cholesterol metabolism	0	10000	0	10000	0.000846643	0.0005711
C3STKR2r	C-3 sterol keto reductase (zymosterol)	Cholesterol metabolism	0	10000	0	10000	0.00105243	0.00105592
C4STMO1r	C-4 sterol methyl oxidase (4,4-dimethylzymosterol)	Cholesterol metabolism	0	10000	0	10000	0.00105243	0.00105592
C4STMO2Pr	C-4 methyl sterol oxidase	Cholesterol metabolism	0	10000	0	10000	0.000274021	0.000409318
C4STMO2r	C-4 methyl sterol oxidase	Cholesterol metabolism	0	10000	0	10000	0.000778411	0.000646605
CAATPS	Ca ATPase	Transport, extracellular	0	10000	0	10000	12.5214	26.1697
CAt7r	calcium / sodium antiporter (1:3), reversible	Transport, extracellular	-10000	10000	-10000	10000	-7701.26	-7164.3
CATm	catalase	ROS detoxification	0	10000	0	10000	467.954	393.651
CATp	catalase A, peroxisomal	Miscellaneous	0	10000	0	10000	478.297	286.7
CBPS	carbamoyl-phosphate synthase (glutamine-hydrolysing)	Pyrimidine synthesis	0	10000	0	10000	23.5092	29.7933
CBPSam	carbamoyl-phosphate synthase (ammonia) (mitochondria	Glutamate metabolism	0	10000	0	10000	3.04144	8.73551
CDIPTr	phosphatidylinositol synthase (Homo sapiens)	Glycerophospholipid metabolism	-10000	10000	-10000	10000	33.5025	56.2161
CDPDAGtm	intracellular transport	Transport, mitochondrial	-10000	10000	-10000	10000	-6.66335	-5.66979
CDS	phosphatidate cytidylyltransferase	Glycerophospholipid metabolism	0	10000	0	10000	26.8405	50.5477
CDSm	phosphatidate cytidylyltransferase	Glycerophospholipid metabolism	0	10000	0	10000	6.66335	5.66979
CEPTC	choline phosphotransferase	Glycerophospholipid metabolism	0	10000	0	10000	32.8532	40.5921
CEPTE	ethanolamine phosphotransferase	Glycerophospholipid metabolism	0	10000	0	10000	30.7117	39.8948
CERT1gt	ceramide transport protein	Transport, golgi apparatus	-10000	10000	-10000	10000	-45.74	-52.3755
CERT1rt	ceramide transport protein	Transport, endoplasmic reticular	-10000	10000	-10000	10000	20.0671	5.91862
CERT2rt	ceramide transport protein	Transport, endoplasmic reticular	-10000	10000	-10000	10000	-20.0671	-5.91862
CGLYt3_2_	Cys-Gly transport in via proton symport	Transport, extracellular	0	10000	0	10000	117.989	134.573
CH25H	cholesterol 25-hydroxylase	Bile acid synthesis	0	10000	0	10000	3614.62	505.054
CHAT	Choline O-acetyltransferase	Glycerophospholipid metabolism	-10000	10000	-10000	10000	33.4054	36.712
CHLP	choline phosphate phosphatase	Glycerophospholipid metabolism	0	10000	0	10000	56.5753	61.4649
CHLPCTD	choline phosphate cytididyltransferase	Glycerophospholipid metabolism	0	10000	0	10000	32.8532	40.5921
CHOLATEt	cholate transport via bicarbonate countertransport	Transport, extracellular	-10000	10000	-10000	10000	26.7348	12.0175
CHOLATEt3	ABC bile acid transporter	Transport, extracellular	0	10000	0	10000	26.7348	12.0175
CHOLD2m	choline dehydrogenase (FAD acceptor), mitochondrial	Glycine, serine, alanine and threonine metabolism	0	10000	0	10000	6.66335	5.66979
CHOLK	Choline kinase	Glycerophospholipid metabolism	0	10000	0	10000	43.6884	49.6815
CHOLPtg	choline phosphate intracellular transport	Transport, golgi apparatus	-10000	10000	-10000	10000	-45.74	-52.3755
CHOLtg	choline intracellular transport	Transport, golgi apparatus	-10000	10000	-10000	10000	1952.99	2314.67
CHOLtr	choline intracellular transport	Transport, endoplasmic reticular	-10000	10000	-10000	10000	0.0314768	0.0308238
CHOLtu	Choline uniport	Transport, extracellular	-10000	10000	-10000	10000	33.382	36.6878
CHSTEROLSULT	steroid sulfotransferase	Steroid metabolism	0	10000	0	10000	12.625	21.9334
CHSTEROLt	cholesterol efflux (ATP depedent)	Transport, extracellular	0	10000	0	10000	34.3368	35.9182
CHSTEROLt1	cholesterol intracellular transport	Transport, mitochondrial	-10000	10000	-10000	10000	-5170.18	-8076.84
CHSTEROLt2	cholesterol intracellular transport	Transport, mitochondrial	-10000	10000	-10000	10000	1555.56	7571.79
CITL	Citrate lyase	Citric acid cycle	0	10000	0	10000	41.2024	37.3295
CITRtm	citrulline mitochondrial transport via proton antiport	Transport, mitochondrial	-10000	10000	-10000	10000	-9464.92	-3357.63
CITtam	citrate transport, mitochondrial	Transport, mitochondrial	-10000	10000	-10000	10000	-8258.61	-6293.31
CITtbm	citrate transport, mitochondrial	Transport, mitochondrial	-10000	10000	-10000	10000	7312.83	4988.39
CK	ATP Creatine kinase	Urea cycle	-10000	10000	-10000	10000	1339.95	6449.36
CKc	ATP Creatine kinase (c)	Urea cycle	-10000	10000	-10000	10000	-1339.95	-6449.36
CLHCO3tex2	chloride transport via bicarbonate countertransport (2:1)	Transport, extracellular	0	10000	0	10000	201.007	609.873
CLOHtex2	chloride transport via hydroxide countertransport (2:1)	Transport, extracellular	0	10000	0	10000	324.224	2470.89
CLOXAtex2	chloride transport via oxalate countertransport (2:1)	Transport, extracellular	0	10000	0	10000	37.4651	36.7792
CLPNDCOAtx	fatty acid intracellular transport	Transport, peroxisomal	-10000	10000	-10000	10000	14.8846	0.615484
CLS_hs	cardiolipin synthase (homo sapiens)	Glycerophospholipid metabolism	0	10000	0	10000	0.000601405	0.0006034
CMPACNAtg	CMP-Sia Golgi transport via CMP antiport	Transport, golgi apparatus	-10000	10000	-10000	10000	12.0558	9.37434
CMPACNAtn	CMP-Sia nuclear export	Transport, nuclear	0	10000	0	10000	98.0754	54.836
CMPSAS	CMP sialic acid synthase	Aminosugar metabolism	0	10000	0	10000	59.4217	35.9242
CMPSASn	CMP sialic acid synthase, nuclear	Aminosugar metabolism	0	10000	0	10000	98.0754	54.836
CO2ter	CO2 endoplasmic reticular transport via diffusion	Transport, endoplasmic reticular	-10000	10000	-10000	10000	-1858.91	-132.6
COAtl	CoA transport in lysosome via diffusion	Transport, lysosomal	-10000	10000	-10000	10000	41.5044	51.006
COAtm	CoA transporter	Transport, mitochondrial	-10000	10000	-10000	10000	49.2588	42.6962
COAtp	coenzyme A transport, peroxisomal	Transport, peroxisomal	-10000	10000	-10000	10000	-9494.22	-9731.04
CORE2GTg	Core 2 acetylglucosaminyltransferase, Golgi apparatus	O-glycan synthesis	0	10000	0	10000	2.74372	4.13153
CORE3GTg	Core 3 beta-GlcNAc-transferase, Golgi apparatus	O-glycan synthesis	0	10000	0	10000	2.5653	3.63305
CORE4GTg	Core 4 beta6-GalNAc-transferase, Golgi apparatus	O-glycan synthesis	0	10000	0	10000	2.5653	3.63305
CORE6GTg	Core 6 beta-GlcNAc-transferase A, Golgi apparatus	O-glycan synthesis	0	10000	0	10000	7.37591	14.1622
CREATt4_2_r	Creatine transport (sodium symport) (2:1)	Transport, extracellular	-10000	10000	-10000	10000	-9916.74	-9893.27
CREATtmdiffir	Creatine transport to/from mitochondria via diffusion	Urea cycle	0	10000	0	10000	1339.95	6449.36
CRNCAR3tp	carnitine-propcarnitine carrier, peroxisomal	Transport, peroxisomal	0	10000	0	10000	43.4293	55.0928
CRNCARtp	carnitine-acetylcarnitine carrier, peroxisomal	Transport, peroxisomal	0	10000	0	10000	9657.32	9602.64
CRNt	L-carnitine reversible transport	Transport, extracellular	-10000	10000	-10000	10000	-216.042	91.3355
CRNtHa	L-carnitine outward transport (H+ antiport)	Transport, extracellular	0	10000	0	10000	132.307	135.607
CRNtim	L-carnitine transport out of mitochondria via diffusion	Transport, mitochondrial	0	10000	0	10000	340.435	295.836
CRNtuNa	L-carnitine inward transport by Na+ symport	Transport, extracellular	0	10000	0	10000	348.349	44.2712
CRVNCtr	fatty acid transport via diffusion	Transport, extracellular	-10000	10000	-10000	10000	9722.41	9201.59
CSm	citrate synthase	Citric acid cycle	0	10000	0	10000	437.925	706.002
CSNAT2m	carnitine O-aceyltransferase, mitochondrial	Fatty acid oxidation	-10000	10000	-10000	10000	67.0326	99.7902
CSNAT2x	carnitine dimethyl nonanoyl transferase, revsible, peroxisomal	Fatty acid oxidation	-10000	10000	-10000	10000	9518.37	9851.61
CSNAT3x	carnitine O-aceyltransferase, peroxisomal	Fatty acid oxidation	-10000	10000	-10000	10000	43.4293	55.0928
CSNATer	carnitine O-acetyltransferase, endolasmic reticulum	Fatty acid oxidation	-10000	10000	-10000	10000	1696.63	9563.47
CSNATm	carnitine O-aceyltransferase, mitochondrial	Fatty acid oxidation	-10000	10000	-10000	10000	97.2622	120.867
CSNATp	carnitine O-acetyltransferase, reverse direction, peroxisomal	Fatty acid oxidation	-10000	10000	-10000	10000	345.198	4.57309
CSNATr	carnitine O-acetyltransferase	Fatty acid oxidation	-10000	10000	-10000	10000	-1944.57	-9447.17
CTPS1	CTP synthase (NH3)	Nucleotide interconversion	0	10000	0	10000	32.7234	22.7754
CTPS2	CTP synthase (glutamine)	Pyrimidine synthesis	0	10000	0	10000	9.47537	13.4419
CTPtn	CTP diffusion in nucleus	Transport, nuclear	-10000	10000	-10000	10000	98.0754	54.836
CYOR_u10m	ubiquinol-6 cytochrome c reductase, Complex III	Oxidative phosphorylation	0	10000	0	10000	6499.05	6917.27
CYSALANaEx	L-alanine/L-cysteine Na-dependent exchange (Cys-L in)	Transport, extracellular	0	10000	0	10000	21.7514	23.8611
CYSASNNaEx	L-cysteine/L-asparagine Na-dependent exchange (Cys-L in)	Transport, extracellular	0	10000	0	10000	77.5986	67.1975
CYSGLNNaEx	L-cysteine/L-glutamine Na-dependent exchange (Cys-L in)	Transport, extracellular	0	10000	0	10000	10.1972	32.838
CYSGLUexR	L-cysteine/L-glutamine reversible exchanger	Transport, extracellular	-10000	10000	-10000	10000	-9968.17	-9939.76
CYSGLYexR	L-cysteine/glycine reversible exchanger	Transport, extracellular	-10000	10000	-10000	10000	-9515.2	-9874.86
CYSO	cysteine oxidase	Taurine and hypotaurine metabolism	0	10000	0	10000	58.9703	58.4214
CYSSERNaEx	L-serine/L-cysteine Na-dependent exchange (Cys-L in)	Transport, extracellular	0	10000	0	10000	56.851	30.631
CYSt4	L-cysteine reversible transport via sodium symport	Transport, extracellular	0	10000	0	10000	130.88	144.74
CYSTA	cysteine transaminase	Methionine and cysteine metabolism	-10000	10000	-10000	10000	34.775	40.5697
CYStec	L-cysteine transport via diffusion (extracellular to cytosol)	Transport, extracellular	-10000	10000	-10000	10000	7240.12	9091.66
CYSTGL	cystathionine g-lyase	Methionine and cysteine metabolism	0	10000	0	10000	0.00728795	0.00694085
CYSTGLUex	L-cystine/L-glutamate exchanger	Transport, extracellular	0	10000	0	10000	22.9178	21.0695
CYSTHRNaEx	L-cysteine/L-threonine Na-dependent exchange (Cys-L in)	Transport, extracellular	0	10000	0	10000	146.564	30.6559
CYSTS	cystathionine beta-synthase	Methionine and cysteine metabolism	0	10000	0	10000	0.00728795	0.00694085
CYSTSERex	L-cystine/glycine exchanger (cystine in)	Transport, extracellular	0	10000	0	10000	1.65732	0.803408
CYTD	cytidine deaminase	Pyrimidine catabolism	0	10000	0	10000	418.583	704.386
CYTDK1	ATPcytidine 5-phosphotransferase	Nucleotide interconversion	0	10000	0	10000	7012.38	7956.75
CYTDK2m	cytidine kinase (ATP), mitochondrial	Nucleotide interconversion	0	10000	0	10000	6.66335	5.66979
CYTDt	cytidine facilated transport in cytosol	Transport, extracellular	-10000	10000	-10000	10000	-218.516	-140.319
CYTDt4	cytidine transport in via sodium symport	Transport, extracellular	0	10000	0	10000	218.516	140.319
CYTDtm	cytidine facilated transport in mitochondria	Transport, mitochondrial	-10000	10000	-10000	10000	6.66335	5.66979
CYTK1	cytidylate kinase (CMP)	Nucleotide interconversion	-10000	10000	-10000	10000	-3350.64	577.86
CYTK10	cytidylate kinase (CMP,dGTP)	Nucleotide interconversion	-10000	10000	-10000	10000	-9318.47	-8697.91
CYTK10n	cytidylate kinase (CMP,dGTP),nuclear	Nucleotide interconversion	-10000	10000	-10000	10000	9089.14	6714.24
CYTK11	cytidylate kinase (dCMP,dGTP)	Nucleotide interconversion	-10000	10000	-10000	10000	-9132.7	-7275.98
CYTK11n	cytidylate kinase (dCMP,dGTP),nuclear	Nucleotide interconversion	-10000	10000	-10000	10000	-2642.2	-7249.98
CYTK12	cytidylate kinase (dCMP,dCTP)	Nucleotide interconversion	-10000	10000	-10000	10000	951.037	-2913.16
CYTK12n	cytidylate kinase (dCMP,dCTP),nuclear	Nucleotide interconversion	-10000	10000	-10000	10000	9796.81	9841.67
CYTK13	cytidylate kinase (dCMP,dATP)	Nucleotide interconversion	-10000	10000	-10000	10000	-7822.94	-6889.76
CYTK13n	cytidylate kinase (dCMP,dATP),nuclear	Nucleotide interconversion	-10000	10000	-10000	10000	6682.39	7912.54
CYTK14	cytidylate kinase (dCMP,UTP)	Nucleotide interconversion	-10000	10000	-10000	10000	-9693.86	-9526.45
CYTK14n	cytidylate kinase (dCMP,CTP),nuclear	Nucleotide interconversion	-10000	10000	-10000	10000	-6486.95	-2945.57
CYTK1m	cytidylate kinase (CMP),mitochondrial	Nucleotide interconversion	-10000	10000	-10000	10000	6.66335	5.66979
CYTK1n	cytidylate kinase (CMP),nuclear	Nucleotide interconversion	-10000	10000	-10000	10000	-3102.34	4.94096
CYTK2	cytidylate kinase (dCMP)	Nucleotide interconversion	-10000	10000	-10000	10000	8278	9776.41
CYTK2n	cytidylate kinase (dCMP),nuclear	Nucleotide interconversion	-10000	10000	-10000	10000	-6396.27	-6481.83
CYTK3	cytidylate kinase (CMP)(GTP)	Nucleotide interconversion	-10000	10000	-10000	10000	-1551.98	-4391.07
CYTK3n	cytidylate kinase (dCMP,CTP),nuclear	Nucleotide interconversion	-10000	10000	-10000	10000	-9357.42	-8876.5
CYTK4	cytidylate kinase (dCMP)(GTP)	Nucleotide interconversion	-10000	10000	-10000	10000	9830.31	9539.31
CYTK4n	cytidylate kinase (dCMP,GTP),nuclear	Nucleotide interconversion	-10000	10000	-10000	10000	8291.02	7744.92
CYTK5	cytidylate kinase (dCMP)	Nucleotide interconversion	-10000	10000	-10000	10000	8106.32	8045.33
CYTK5n	cytidylate kinase (CMP),nuclear	Nucleotide interconversion	-10000	10000	-10000	10000	-6555.92	-4394.57
CYTK6	cytidylate kinase (CMP,CTP)	Nucleotide interconversion	-10000	10000	-10000	10000	9141.09	9595.19
CYTK6n	cytidylate kinase (CMP,CTP),nuclear	Nucleotide interconversion	-10000	10000	-10000	10000	9394.58	8969.19
CYTK7	cytidylate kinase (CMP,UTP)	Nucleotide interconversion	-10000	10000	-10000	10000	8726.82	7583.27
CYTK7n	cytidylate kinase (CMP,UTP),nuclear	Nucleotide interconversion	-10000	10000	-10000	10000	-4416.13	-5711.9
CYTK8	cytidylate kinase (CMP,dATP)	Nucleotide interconversion	-10000	10000	-10000	10000	-6804.09	-7223.11
CYTK8n	cytidylate kinase (CMP,dATP),nuclear	Nucleotide interconversion	-10000	10000	-10000	10000	-6566.45	-6767.73
CYTK9	cytidylate kinase (CMP,dCTP)	Nucleotide interconversion	-10000	10000	-10000	10000	2841.15	1991.8
CYTK9n	cytidylate kinase (CMP,dCTP),nuclear	Nucleotide interconversion	-10000	10000	-10000	10000	2157.12	1185.84
DADA	Deoxyadenosine deaminase	Nucleotide interconversion	0	10000	0	10000	15.6117	0.339358
DADAe	Deoxyadenosine deaminase, extracellular	Nucleotide interconversion	0	10000	0	10000	15.1649	0.5358
DADNt4	deoxyadenosine transport via diffusion	Transport, extracellular	-10000	10000	-10000	10000	-15.1649	-0.5358
DAGK_hs	Diacylglycerol phosphate kinase (homo sapiens)	Glycerophospholipid metabolism	-10000	10000	-10000	10000	73.6152	43.0251
DAGKn_hs	Diacylglycerol phosphate kinase (homo sapiens)	Glycerophospholipid metabolism	-10000	10000	-10000	10000	115.82	98.748
DAGt	diacylglycerol transport	Transport, extracellular	-10000	10000	-10000	10000	39.2618	45.1842
DALAOXx	D-Alanine Oxidase (x)	D-alanine metabolism	0	10000	0	10000	481.895	498.519
DALAt2r	D-alanine transport via proton symport	Transport, extracellular	-10000	10000	-10000	10000	-9473.75	-8725.1
DALAxt	D-Alanine transport to perixosome	D-alanine metabolism	0	10000	0	10000	481.895	498.519
DASCBR	dehydroascorbate reductase	Vitamin C metabolism	0	10000	0	10000	766.299	3.28314
DATPtn	dATP diffusion in nucleus	Transport, nuclear	-10000	10000	-10000	10000	0.000680075	0.000682331
DCK1n	Deoxycytidine kinase, nuclear (ATP)	Nucleotide interconversion	-10000	10000	-10000	10000	8098.74	8430.65
DCK2n	Deoxycytidine kinase, nuclear (UTP)	Nucleotide interconversion	-10000	10000	-10000	10000	-8211.37	-8485.39
DCMPDA	dCMP deaminase	Pyrimidine catabolism	-10000	10000	-10000	10000	-526.711	-755.284
DCSPTN1COAtx	fatty acid intracellular transport	Transport, peroxisomal	-10000	10000	-10000	10000	-28.6293	-33.8394
DCTPtn	dCTP diffusion in nucleus	Transport, nuclear	-10000	10000	-10000	10000	112.629	54.7453
DCYTD	deoxycytidine deaminase	Pyrimidine catabolism	0	10000	0	10000	37.6957	32.3678
DCYTDn	deoxycytidine deaminase, nuclear	Nucleotide interconversion	0	10000	0	10000	112.628	54.7449
DCYTt	deoxycytidine transport via diffusion	Transport, extracellular	-10000	10000	-10000	10000	-62.6417	-115.582
DESAT16_2	palmitoyl-CoA desaturase (n-C16:0CoA -> n-C16:1CoA)	Fatty acid synthesis	0	10000	0	10000	30.5314	0.813824
DESAT18_3	stearoyl-CoA desaturase (n-C18:0CoA -> n-C18:1CoA)	Fatty acid synthesis	0	10000	0	10000	0.988492	0.043006
DESAT18_4	stearoyl-CoA desaturase (n-C18:0CoA -> n-C18:1CoA)	Fatty acid synthesis	0	10000	0	10000	10.5721	0.220875
DESAT18_5	stearoyl-CoA desaturase (n-C18:0CoA -> n-C18:1CoA)	Fatty acid synthesis	0	10000	0	10000	5.73799	0.1065
DESAT18_6	fatty acyl-CoA desaturase (n-C18:1CoA -> n-C18:2CoA)	Fatty acid synthesis	0	10000	0	10000	8.8801	0.151891
DESAT18_7	fatty acyl-CoA desaturase (n-C18:1CoA -> n-C18:2CoA)	Fatty acid synthesis	0	10000	0	10000	2.74187	0.0233813
DESAT18_8	fatty acyl-CoA desaturase (n-C18:1CoA -> n-C18:2CoA)	Fatty acid synthesis	0	10000	0	10000	1.5922	0.0377811
DESAT22_2p	fatty acyl-CoA desaturase (n-C22:5CoA -> n-C22:6CoA)	Fatty acid synthesis	0	10000	0	10000	14.8846	0.615484
DGAT	diacylglycerol acyltransferase	Triacylglycerol synthesis	0	10000	0	10000	62.4964	86.188
DGCHOLtx	bile acid intracellular transport	Transport, peroxisomal	-10000	10000	-10000	10000	0.00434912	0.00250603
DGK1	deoxyguanylate kinase (dGMP:ATP)	Nucleotide interconversion	-10000	10000	-10000	10000	-316.469	-247.553
DGK2m	deoxyguanylate kinase (dGMP:dATP) (mitochondrial)	Nucleotide interconversion	-10000	10000	-10000	10000	252.542	289.289
DGNSKm	deoxyguanosine kinase	Nucleotide interconversion	0	10000	0	10000	252.542	289.289
DGSNt	deoyguanosine transport via diffusion	Transport, extracellular	-10000	10000	-10000	10000	-42.3767	-124.953
DGSNtm	deoyguanosine transport in mitochondria	Transport, mitochondrial	-10000	10000	-10000	10000	252.542	289.289
DGTPtn	dGTP diffusion in nucleus	Transport, nuclear	-10000	10000	-10000	10000	0.000510611	0.000512305
DGULND	dehydro-L-gulonate decarboxylase	Pentose phosphate pathway	-10000	10000	-10000	10000	46.6121	19.8616
DHAAt1r	dehydroascorbate transport (uniport)	Transport, extracellular	-10000	10000	-100	100	766.299	3.28314
DHCHOLESTANATEtm	lipid, flip-flop intracellular transport	Transport, peroxisomal	-10000	10000	-10000	10000	-56.6487	-59.8275
DHCR241r	24-dehydrocholesterol reductase [Precursor]	Cholesterol metabolism	0	10000	0	10000	0.00069607	0.000787516
DHCR242r	24-dehydrocholesterol reductase [Precursor]	Cholesterol metabolism	0	10000	0	10000	8.13496e-06	1.38925e-05
DHCR243r	24-dehydrocholesterol reductase [Precursor]	Cholesterol metabolism	0	10000	0	10000	6.37374e-05	1.83865e-05
DHCR71r	7-dehydrocholesterol reductase	Cholesterol metabolism	0	10000	0	10000	0.000114155	5.83908e-05
DHCR72r	7-dehydrocholesterol reductase	Cholesterol metabolism	0	10000	0	10000	0.000938278	0.000997532
DHCRD1	dihydroceramide desaturase	Sphingolipid metabolism	0	10000	0	10000	5.23354e-06	5.69476e-06
DHCRD2	dihydroceramide desaturase	Sphingolipid metabolism	0	10000	0	10000	0.000896822	0.000899353
DHEASULT	Dehydroepiandrosterone sulfotransferase	Steroid metabolism	0	10000	0	10000	20.4137	19.5123
DHFR	dihydrofolate reductase	Folate metabolism	-10000	10000	-10000	10000	-5831.55	-4936.23
DHFtl	dihydrofolate reversible lysosomal transport	Transport, lysosomal	-10000	10000	-10000	10000	-16.8613	-16.8119
DHORD9	dihydoorotic acid dehydrogenase (quinone10)	Pyrimidine synthesis	0	10000	0	10000	23.5092	29.7933
DHORTS	dihydroorotase	Pyrimidine synthesis	-10000	10000	-10000	10000	-23.5092	-29.7933
DHPM1	dihydropyrimidinase (5,6-dihydrouracil)	Pyrimidine catabolism	0	10000	0	10000	9.55557	11.0757
DHPM2	dihydropyrimidinase (dihydrothymine)	Pyrimidine catabolism	0	10000	0	10000	13.9477	18.7117
DHPR	6,7-dihydropteridine reductase	Tetrahydrobiopterin metabolism	0	10000	0	10000	2.30055	2.58285
DIDPtn	dIDP nuclear transport	Transport, nuclear	-10000	10000	-10000	10000	-9922.47	-9833.16
DIGALSIDEtg	digalside hs intracellular transport	Transport, golgi apparatus	-10000	10000	-10000	10000	-28.4296	-28.9634
DIGALSIDEtl	digalside hs intracellular transport	Transport, lysosomal	-10000	10000	-10000	10000	28.4296	28.9634
DINt	deoxyinosine transport via diffusion	Transport, extracellular	-10000	10000	-10000	10000	15.1649	0.5358
DITPtn	dITP nuclear transport	Transport, nuclear	-10000	10000	-10000	10000	9922.47	9833.16
DKMPPD	2,3-diketo-5-methylthio-1-phosphopentane degradation reaction	Arginine and Proline Metabolism	0	10000	0	10000	8.53535	113.868
D_LACt2	D-lactate transport via proton symport	Transport, extracellular	-10000	10000	-10000	10000	-9.08163	-13.4504
DLNLCGt	fatty acid transport via diffusion	Transport, extracellular	-10000	10000	-10000	10000	26.8773	32.3708
DMATT	dimethylallyltranstransferase	Cholesterol metabolism	0	10000	0	10000	0.00208366	0.00207386
DMATTx	dimethylallyltranstransferase	Cholesterol metabolism	0	10000	0	10000	2.12076e-05	3.79834e-05
DMGDHm	dimethylglycine dehydrogenase, mitochondrial	Glycine, serine, alanine and threonine metabolism	0	10000	0	10000	6.66335	5.66979
DMGtm	dimethylglycine transport via diffusion (cytosol to mitochondria)	Transport, mitochondrial	-10000	10000	-10000	10000	6.66335	5.66979
DMNONCOACRNCPT1	DMNONCOACRNCPT1	Fatty acid oxidation	-10000	10000	-10000	10000	-9518.37	-9851.61
DNADtn	dNAD transport, nuclear trhough pore	Transport, nuclear	-10000	10000	-10000	10000	-22.717	-32.9927
DNDPt10m	dADP transport via dCDP antiport	Transport, mitochondrial	0	10000	0	10000	75.1799	28.6335
DNDPt11m	dADP transport via dGDP antiport	Transport, mitochondrial	0	10000	0	10000	6590.11	5338.98
DNDPt12m	dADP transport via ADP antiport	Transport, mitochondrial	0	10000	0	10000	14.2161	33.042
DNDPt13m	dADP transport via ATP antiport	Transport, mitochondrial	0	10000	0	10000	15.6829	32.3446
DNDPt14m	dUDP transport via dTDP antiport	Transport, mitochondrial	0	10000	0	10000	238.073	360.011
DNDPt15m	dUDP transport via dGDP antiport	Transport, mitochondrial	0	10000	0	10000	8713.72	7442.84
DNDPt16m	dUDP transport via dADP antiport	Transport, mitochondrial	0	10000	0	10000	854.51	882.176
DNDPt17m	dUDP transport via dCDP antiport	Transport, mitochondrial	0	10000	0	10000	5445.97	5525.7
DNDPt18m	dUDP transport via ADP antiport	Transport, mitochondrial	0	10000	0	10000	13.9816	16.3082
DNDPt19m	dUDP transport via ATP antiport	Transport, mitochondrial	0	10000	0	10000	22.5258	41.3563
DNDPt1m	dATP transport via ADP antiport	Transport, mitochondrial	0	10000	0	10000	9.2993	17.6466
DNDPt20m	dTDP transport via ATP antiport	Transport, mitochondrial	0	10000	0	10000	15.5442	25.7432
DNDPt21m	dTDP transport via ADP antiport	Transport, mitochondrial	0	10000	0	10000	15.5489	22.6
DNDPt22m	dTDP transport via dUDP antiport	Transport, mitochondrial	0	10000	0	10000	9690.08	9290.3
DNDPt23m	dTDP transport via dGTP antiport	Transport, mitochondrial	0	10000	0	10000	437.932	890.164
DNDPt24m	dTDP transport via dADP antiport	Transport, mitochondrial	0	10000	0	10000	2188.79	558.862
DNDPt25m	dTDP transport via dCDP antiport	Transport, mitochondrial	0	10000	0	10000	9665.34	9669.81
DNDPt26m	dCDP transport via dUDP antiport	Transport, mitochondrial	0	10000	0	10000	1486.65	1917.01
DNDPt27m	dCDP transport via dTDP antiport	Transport, mitochondrial	0	10000	0	10000	2583.09	296.631
DNDPt28m	dCDP transport via dGDP antiport	Transport, mitochondrial	0	10000	0	10000	3377.97	1656.29
DNDPt29m	dCDP transport via dADP antiport	Transport, mitochondrial	0	10000	0	10000	9907.99	9922.55
DNDPt2m	dATP transport via ATP antiport	Transport, mitochondrial	0	10000	0	10000	13.276	13.2699
DNDPt30m	dCDP transport via ADP antiport	Transport, mitochondrial	0	10000	0	10000	3563.57	5811.73
DNDPt31m	dCDP transport via ATP antiport	Transport, mitochondrial	0	10000	0	10000	82.726	36.708
DNDPt32m	dGDP transport via ATP antiport	Transport, mitochondrial	0	10000	0	10000	30.2135	46.9834
DNDPt33m	dGDP transport via dUDP antiport	Transport, mitochondrial	0	10000	0	10000	881.565	1150.88
DNDPt34m	dGDP transport via dTDP antiport	Transport, mitochondrial	0	10000	0	10000	9587.39	8291.8
DNDPt35m	dGDP transport via dADP antiport	Transport, mitochondrial	0	10000	0	10000	2526.06	1125.24
DNDPt36m	dGDP transport via dCDP antiport	Transport, mitochondrial	0	10000	0	10000	5736.17	4339.04
DNDPt37m	dUTP transport via dTDP antiport	Transport, mitochondrial	0	10000	0	10000	3910.95	3733.77
DNDPt38m	dUTP transport via dUDP antiport	Transport, mitochondrial	0	10000	0	10000	2851.2	2854.48
DNDPt39m	dUTP transport via dGDP antiport	Transport, mitochondrial	0	10000	0	10000	16.2256	31.3904
DNDPt3m	dATP transport via dCDP antiport	Transport, mitochondrial	0	10000	0	10000	13.2787	14.5931
DNDPt40m	dUTP transport via dADP antiport	Transport, mitochondrial	0	10000	0	10000	1181.46	1859.38
DNDPt41m	dUTP transport via dCDP antiport	Transport, mitochondrial	0	10000	0	10000	26.9885	13.5958
DNDPt42m	dUTP transport via ADP antiport	Transport, mitochondrial	0	10000	0	10000	11.7061	20.6642
DNDPt43m	dUTP transport via ATP antiport	Transport, mitochondrial	0	10000	0	10000	18.3529	75.0643
DNDPt44m	dTTP transport via ATP antiport	Transport, mitochondrial	0	10000	0	10000	8.25487	15.2733
DNDPt45m	dTTP transport via ADP antiport	Transport, mitochondrial	0	10000	0	10000	9.38453	11.194
DNDPt46m	dTTP transport via dUDP antiport	Transport, mitochondrial	0	10000	0	10000	4.35781	10.5889
DNDPt47m	dTTP transport via dTDP antiport	Transport, mitochondrial	0	10000	0	10000	10.5023	11.7964
DNDPt48m	dTTP transport via dGDP antiport	Transport, mitochondrial	0	10000	0	10000	11.5315	13.3799
DNDPt49m	dTTP transport via dADP antiport	Transport, mitochondrial	0	10000	0	10000	25.4713	23.683
DNDPt4m	dATP transport via dUDP antiport	Transport, mitochondrial	0	10000	0	10000	10.6546	16.2606
DNDPt50m	dTTP transport via dCDP antiport	Transport, mitochondrial	0	10000	0	10000	13.7094	18.3275
DNDPt57m	dGTP transport via ATP antiport	Transport, mitochondrial	0	10000	0	10000	22.9211	17.3466
DNDPt58m	dGTP transport via ADP antiport	Transport, mitochondrial	0	10000	0	10000	14.017	23.9373
DNDPt59m	dGTP transport via dADP antiport	Transport, mitochondrial	0	10000	0	10000	12.7015	21.7907
DNDPt5m	dATP transport via dTDP antiport	Transport, mitochondrial	0	10000	0	10000	12.5644	18.7049
DNDPt60m	dGTP transport via dUDP antiport	Transport, mitochondrial	0	10000	0	10000	21.7831	8.48679
DNDPt61m	dGTP transport via dTDP antiport	Transport, mitochondrial	0	10000	0	10000	20.0913	18.5602
DNDPt62m	dGTP transport via dGDP antiport	Transport, mitochondrial	0	10000	0	10000	8.93897	18.3144
DNDPt63m	dGTP transport via dCDP antiport	Transport, mitochondrial	0	10000	0	10000	25.3804	31.2247
DNDPt6m	dATP transport via dGDP antiport	Transport, mitochondrial	0	10000	0	10000	14.1693	8.18703
DNDPt7m	dATP transport via dADP antiport	Transport, mitochondrial	0	10000	0	10000	8.62269	15.0325
DNDPt8m	dADP transport via dUDP antiport	Transport, mitochondrial	0	10000	0	10000	8201.55	7530.17
DNDPt9m	dADP transport via dTDP antiport	Transport, mitochondrial	0	10000	0	10000	5705.07	7805.85
DOLASNT_Ler	Dolichyl-diphosphooligosaccharide:protein-L-asparagine oligopolysaccharidotransferase (liver)	N-glycan synthesis	0	10000	0	10000	6.62424	0.574674
DOLASNT_Uer	Dolichyl-diphosphooligosaccharide:protein-L-asparagine oligopolysaccharidotransferase (uterus)	N-glycan synthesis	0	10000	0	10000	3.68416	1.10134
DOLDPP_Ler	Dolichyl-diphosphate phosphohydrolase, human (liver)	N-glycan synthesis	0	10000	0	10000	6.62424	0.574674
DOLDPP_Uer	Dolichyl-diphosphate phosphohydrolase, human (uterus)	N-glycan synthesis	0	10000	0	10000	3.68416	1.10134
DOLGLCP_Lter	Dolichyl beta-D-glucosyl phosphate flippase (liver)	N-glycan synthesis	0	10000	0	10000	19.8727	1.72402
DOLGLCP_Uter	Dolichyl beta-D-glucosyl phosphate flippase (uterus)	N-glycan synthesis	0	10000	0	10000	11.0525	3.30401
DOLICHOL_Lter	dolichol diffusion, human (liver)	N-glycan synthesis	-10000	10000	-10000	10000	52.994	4.59739
DOLICHOL_Uter	dolichol diffusion, human (uterus)	N-glycan synthesis	-10000	10000	-10000	10000	29.4733	8.8107
DOLK_L	Dolichol kinase, human (liver)	N-glycan synthesis	0	10000	0	10000	52.994	4.59739
DOLK_U	Dolichol kinase, human (uterus)	N-glycan synthesis	0	10000	0	10000	29.4733	8.8107
DOLMANP_Lter	dolichol-phosphate mannose flippase (liver)	N-glycan synthesis	0	10000	0	10000	26.497	2.29869
DOLMANP_Uter	dolichol-phosphate mannose flippase (uterus)	N-glycan synthesis	0	10000	0	10000	14.7366	4.40535
DOLP_Lter	dolichol phosphate flippase (liver)	N-glycan synthesis	0	10000	0	10000	6.62424	0.574674
DOLP_Uter	dolichol phosphate flippase (uterus)	N-glycan synthesis	0	10000	0	10000	3.68416	1.10134
DOLPGT1_Ler	dolichyl-phosphate-glucose-glycolipid alpha-glucosyltransferase (liver)	N-glycan synthesis	0	10000	0	10000	6.62424	0.574674
DOLPGT1_Uer	dolichyl-phosphate-glucose-glycolipid alpha-glucosyltransferase (uterus)	N-glycan synthesis	0	10000	0	10000	3.68416	1.10134
DOLPGT2_Ler	dolichyl-phosphate-glucose-glycolipid alpha-glucosyltransferase (liver)	N-glycan synthesis	0	10000	0	10000	6.62424	0.574674
DOLPGT2_Uer	dolichyl-phosphate-glucose-glycolipid alpha-glucosyltransferase (uterus)	N-glycan synthesis	0	10000	0	10000	3.68416	1.10134
DOLPGT3_Ler	dolichyl-phosphate-glucose-glycolipid alpha-glucosyltransferase (liver)	N-glycan synthesis	0	10000	0	10000	52.994	4.59739
DOLPGT3_Uer	dolichyl-phosphate-glucose-glycolipid alpha-glucosyltransferase (uterus)	N-glycan synthesis	0	10000	0	10000	29.4733	8.8107
DOLPH_Ler	Dolichol-phosphate phosphohydrolase, human (liver)	N-glycan synthesis	0	10000	0	10000	6.62424	0.574674
DOLPH_Uer	Dolichol-phosphate phosphohydrolase, human (uterus)	N-glycan synthesis	0	10000	0	10000	3.68416	1.10134
DOLPMT_L	Dolichyl-phosphate D-mannosyltransferase (liver)	N-glycan synthesis	0	10000	0	10000	6.62424	0.574674
DOLPMT_U	Dolichyl-phosphate D-mannosyltransferase (uterus)	N-glycan synthesis	0	10000	0	10000	3.68416	1.10134
DOLPMT1_Ler	dolichyl-phosphate-mannose-glycolipid alpha-mannosyltransferase (liver)	N-glycan synthesis	0	10000	0	10000	6.62424	0.574674
DOLPMT1_Uer	dolichyl-phosphate-mannose-glycolipid alpha-mannosyltransferase (uterus)	N-glycan synthesis	0	10000	0	10000	3.68416	1.10134
DOLPMT2_Ler	dolichyl-phosphate-mannose-glycolipid alpha-mannosyltransferase (liver)	N-glycan synthesis	0	10000	0	10000	6.62424	0.574674
DOLPMT2_Uer	dolichyl-phosphate-mannose-glycolipid alpha-mannosyltransferase (uterus)	N-glycan synthesis	0	10000	0	10000	3.68416	1.10134
DOLPMT3_Ler	dolichyl-phosphate-mannose-glycolipid alpha-mannosyltransferase (liver)	N-glycan synthesis	0	10000	0	10000	26.497	2.29869
DOLPMT3_Uer	dolichyl-phosphate-mannose-glycolipid alpha-mannosyltransferase (uterus)	N-glycan synthesis	0	10000	0	10000	14.7366	4.40535
DOPAtu	Dopamine uniport	Transport, extracellular	-10000	10000	-10000	10000	33.9442	36.2479
DOPAVESSEC	Dopamine secretion via secretory vesicle (ATP driven)	Transport, extracellular	0	10000	0	10000	33.9442	36.2479
DPCOAK	dephospho-CoA kinase	CoA synthesis	0	10000	0	10000	30.841	38.6802
DPCOAtl	dephospho-CoA transport from lysosome via diffusion	Transport, lysosomal	-10000	10000	-10000	10000	41.5044	51.006
DPGase	Diphosphoglycerate phosphatase	Glycolysis/gluconeogenesis	0	10000	0	10000	29.3962	37.485
DPGM	Diphosphoglyceromutase	Glycolysis/gluconeogenesis	-10000	10000	-10000	10000	29.3962	37.485
DPMVDx	diphosphomevalonate decarboxylase	Cholesterol metabolism	0	10000	0	10000	0.00160615	0.000914897
DRBK	Deoxyribokinase	Pentose phosphate pathway	0	10000	0	10000	36.3146	41.3551
DRPA	deoxyribose-phosphate aldolase	Pentose phosphate pathway	0	10000	0	10000	56.2425	20.5285
DSAT	dihydrosphingosine N-acyltransferase	Sphingolipid metabolism	0	10000	0	10000	0.000902056	0.000905048
DTDPtn	dTDP nuclear transport	Transport, nuclear	-10000	10000	-10000	10000	2236.9	657.577
DTMPK	dTMP kinase	Nucleotide interconversion	0	10000	0	10000	28.7033	24.6104
DTTPtn	dTTP diffusion in nucleus	Transport, nuclear	-10000	10000	-10000	10000	-2236.9	-657.576
DUDPtn	dUDP nuclear transport	Transport, nuclear	-10000	10000	-10000	10000	149.65	100.078
DUMPtn	dUMP nuclear transport	Transport, nuclear	-10000	10000	-10000	10000	-149.65	-100.078
DURAD	dihydrouracil dehydrogenase (NADP)	Pyrimidine catabolism	-10000	10000	-10000	10000	-9.55557	-11.0757
DURAD2	dihydrothymin dehydrogenase (NADP)	Pyrimidine catabolism	-10000	10000	-10000	10000	4646.84	5391.51
DURIK1	deoxyuridine kinase (ATP:Deoxyuridine)	Nucleotide interconversion	0	10000	0	10000	270.692	640.993
DURIK1m	deoxyuridine kinase (ATP:Deoxyuridine), mitochondrial	Nucleotide interconversion	0	10000	0	10000	13.6908	20.7937
DURIPP	deoxyuridine phosphorylase	Nucleotide interconversion	-10000	10000	-10000	10000	-90.4123	-523.488
DURIt	deoxyuridine transport via diffusion	Transport, extracellular	-10000	10000	-10000	10000	-60.0204	-63.0788
DURItn	deoxyuridine transport in nucleus	Transport, nuclear	-10000	10000	-10000	10000	-112.628	-54.7449
DUTPDPm	dUTP diphosphatase	Nucleotide interconversion	0	10000	0	10000	22.8461	20.122
DUTPDPn	dUTP diphosphatase, nuclear	Nucleotide interconversion	0	10000	0	10000	149.65	100.078
EBP1r	3-beta-hydroxysteroid-delta(8),delta(7)-isomerase	Cholesterol metabolism	0	10000	0	10000	9900.08	9892.54
EBP2r	3-beta-hydroxysteroid-delta(8),delta(7)-isomerase	Cholesterol metabolism	0	10000	0	10000	32.1076	27.1194
ECOAH12m	3-hydroxyacyl-CoA dehydratase (3-hydroxyisobutyryl-CoA) (mitochondria)	Valine, leucine, and isoleucine metabolism	-10000	10000	-10000	10000	0.162045	4.45361
ECOAH1m	3-hydroxyacyl-CoA dehydratase (3-hydroxybutanoyl-CoA) (mitochondria)	Tryptophan metabolism	-10000	10000	-10000	10000	-181.086	-107.269
ECOAH9m	2-Methylprop-2-enoyl-CoA (2-Methylbut-2-enoyl-CoA), mitochondrial	Valine, leucine, and isoleucine metabolism	-10000	10000	-10000	10000	0.0770703	0.0799863
ELAIDCPT1	carnitine O-palmitoyltransferase	Fatty acid oxidation	0	10000	0	10000	4.14579	0.0687186
ELAIDCPT2	carnitine transferase	Fatty acid oxidation	0	10000	0	10000	4.14579	0.0687186
ELAIDCRNt	transport into the mitochondria (carnitine)	Fatty acid oxidation	0	10000	0	10000	4.14579	0.0687186
ELAIDt	fatty acid transport via diffusion	Transport, extracellular	-10000	10000	-10000	10000	29.9089	35.8389
ENGASE2ly	endo-beta-N-acetylglucosaminidase, lysosomal	N-glycan degradation	0	10000	0	10000	6.24898	0.483244
ENGASE3ly	endo-beta-N-acetylglucosaminidase, lysosomal	Keratan sulfate degradation	0	10000	0	10000	1.37203	0.775772
ENGASEly	endo-beta-N-acetylglucosaminidase, lysosomal	N-glycan degradation	0	10000	0	10000	2.68739	0.416995
ENO	enolase	Glycolysis/gluconeogenesis	-10000	10000	-10000	10000	117.784	241.299
ESTRADIOLGLCt	estradiol glucuronide transport via bicarbonate countertransport	Transport, extracellular	-10000	10000	-10000	10000	23.0532	33.3809
ESTRADIOLGLCt2	17-beta-D-glucuronide transport (ATP-dependent)	Transport, extracellular	0	10000	0	10000	23.0532	33.3809
ESTRADIOLtr	estradiol intracellular transport	Transport, endoplasmic reticular	-10000	10000	-10000	10000	464.704	69.8428
ESTRONESt	estrone 3-sulfate transport via bicarbonate countertransport	Transport, extracellular	-10000	10000	-10000	10000	-9915.34	-9894.42
ESTRONEtr	estrone intracellular transport	Transport, endoplasmic reticular	-10000	10000	-10000	10000	-464.704	-69.8428
ESTSULT	Estrogen sulfotransferase	Steroid metabolism	0	10000	0	10000	16.5057	18.7725
ETF	electron transfer flavoprotein	Fatty acid oxidation	0	10000	0	10000	9050.14	5415.53
ETFQO	Electron transfer flavoprotein-ubiquinone oxidoreductase	Fatty acid oxidation	0	10000	0	10000	9050.14	5415.53
ETHAK	Ethanolamine kinase	Glycerophospholipid metabolism	0	10000	0	10000	45.9005	70.7407
ETHP	ethanolamine phosphate phosphatase	Glycerophospholipid metabolism	0	10000	0	10000	15.1888	30.846
EX_ala_L(e)	exchange reaction for L-alanine	Exchange/demand reaction	10.9614	13.996	10.9614	13.996	11.1123	11.2742
EX_arg_L(e)	L-Arginine exchange	Exchange/demand reaction	-78.4262	-28.7263	-78.4262	-28.7263	-77.8014	-77.1056
EX_chol(e)	exchange reaction for Choline	Exchange/demand reaction	0.0207083	0.301146	0.0207083	0.301146	0.0233999	0.0242214
EX_co2(e)	CO2 exchange	Exchange/demand reaction	0	10000	0	10000	203.888	569.754
EX_dag_hs(e)	exchange reaction for diglyceride	Exchange/demand reaction	-1	0	-1	0	-0.0141325	-0.0141794
EX_glc(e)	D-Glucose exchange	Exchange/demand reaction	-450.402	-276.715	-450.402	-276.715	-446.093	-298.311
EX_gln_L(e)	exchange reaction for L-glutamine	Exchange/demand reaction	-115.433	-45.9893	-115.433	-45.9893	-114.258	-114.354
EX_glu_L(e)	L-Glutamate exchange	Exchange/demand reaction	22.8524	28.3628	22.8524	28.3628	22.9669	22.9736
EX_h(e)	exchange reaction for proton	Exchange/demand reaction	-10000	10000	-10000	10000	-6238.29	-7545.49
EX_his_L(e)	exchange reaction for L-histidine	Exchange/demand reaction	-10.442	-5.1295	-10.442	-5.1295	-10.316	-10.3358
EX_hxan(e)	Hypoxanthine exchange	Exchange/demand reaction	-2.76761	-0.0586591	-2.76761	-0.0586591	-0.060078	-0.060738
EX_ile_L(e)	L-Isoleucine exchange	Exchange/demand reaction	-21.1862	-8.16602	-21.1862	-8.16602	-21.1847	-21.1843
EX_lac_D(e)	D-lactate exchange	Exchange/demand reaction	0	100	0	100	9.08163	13.4504
EX_lac_L(e)	L-Lactate exchange	Exchange/demand reaction	195.329	654.358	195.329	654.358	252.637	206.791
EX_Lcystin(e)	L-Cystine exchange	Exchange/demand reaction	-29.8001	-17.1711	-29.8001	-17.1711	-29.4827	-29.2084
EX_lys_L(e)	L-Lysine exchange	Exchange/demand reaction	-117.597	-61.0637	-117.597	-61.0637	-93.3535	-106.551
EX_met_L(e)	L-Methionine exchange	Exchange/demand reaction	-0.0154548	0	-0.0154548	0	-0.0151817	-0.0148608
EX_nh4(e)	Ammonia exchange	Exchange/demand reaction	0	10000	0	10000	705.172	716.642
EX_no(e)	exchange reaction for NO	Exchange/demand reaction	-10000	10000	-10000	10000	-54.1824	-60.4733
EX_o2(e)	exchange reaction for oxugen	Exchange/demand reaction	-10000	0	-10000	0	-1966.71	-1516.16
EX_phe_L(e)	exchange reaction for L-phenylalanine	Exchange/demand reaction	-3.22973	1.91192	-3.22973	1.91192	-2.32403	-2.61841
EX_pi(e)	Phosphate exchange	Exchange/demand reaction	-10000	10000	-10000	10000	-0.0640412	-0.0642536
EX_pyr(e)	Pyruvate exchange	Exchange/demand reaction	-10	100	-10	100	7.51018	10.6489
EX_so4(e)	Sulfate exchange	Exchange/demand reaction	-10000	10000	-10000	10000	58.9703	58.4214
EX_succ(e)	Succinate exchange	Exchange/demand reaction	0	1.38356	0	1.38356	0.155102	0.328948
EX_thr_L(e)	L-Threonine exchange	Exchange/demand reaction	-93.036	-38.3133	-93.036	-38.3133	-90.3588	-89.8265
EX_trp_L(e)	L-Tryptophan exchange	Exchange/demand reaction	-0.108181	1.97887	-0.108181	1.97887	-0.073174	-0.0886982
EX_urea(e)	Urea exchange	Exchange/demand reaction	0	10000	0	10000	140.332	152.623
EX_val_L(e)	L-Valine exchange	Exchange/demand reaction	-4.80877	-2.46006	-4.80877	-2.46006	-4.77069	-4.73473
F1Atg	F1alpha transport (from golgi to lysosome)	Transport, golgi apparatus	-10000	10000	-10000	10000	7.37591	14.1622
F1PGT	fucose-1-phosphate guanylyltransferase	Fructose and mannose metabolism	-10000	10000	-10000	10000	4.05943	1.19277
F6Tg	glycoprotein 6-alpha-L-fucosyltransferase	N-glycan synthesis	0	10000	0	10000	4.05943	1.19277
FACOAL160i	C160 fatty acid activation	Fatty acid oxidation	0	10000	0	10000	3.65557	0.0568562
FACOAL161	fatty-acid--CoA ligase (hexadecenoate)	Fatty acid oxidation	-10000	10000	-10000	10000	-24.5356	-0.673841
FACOAL180i	C180 fatty acid activation	Fatty acid oxidation	0	10000	0	10000	28.4004	33.8048
FACOAL1812	fatty-acid--CoA ligase	Fatty acid oxidation	-10000	10000	-10000	10000	-4.98261	-0.110747
FACOAL181i	C181 fatty acid activation	Fatty acid oxidation	0	10000	0	10000	6.11937	0.411421
FACOAL1821	fatty-acid--CoA ligase	Fatty acid oxidation	-10000	10000	-10000	10000	-81.8857	-92.6452
FACOAL1831	fatty-acid--CoA ligase	Fatty acid oxidation	-10000	10000	-10000	10000	-64.3252	-67.4013
FACOAL191	fatty-acid--CoA ligase	Fatty acid oxidation	0	10000	0	10000	19.3665	24.6961
FACOAL200	fatty-acid--CoA ligase	Fatty acid oxidation	0	10000	0	10000	33.0943	37.839
FACOAL204	fatty-acid--CoA ligase	Fatty acid oxidation	-10000	10000	-10000	10000	-159.477	-242.027
FADDP	FAD diphosphatase	Vitamin B2 metabolism	0	10000	0	10000	34.7933	39.4444
FADH2tru	FADH2 transporter, endoplasmic reticulum	Transport, endoplasmic reticular	0	10000	0	10000	0.000767943	0.000819795
FADH2tx	FADH2 transporter, peroxisomal	Transport, peroxisomal	-10000	10000	-10000	10000	0.000128879	7.95582e-05
FADtru	FAD transporter, endoplasmic reticulum	Transport, endoplasmic reticular	0	10000	0	10000	0.000767943	0.000819795
FADtx	FAD transporter, peroxisomal	Transport, peroxisomal	-10000	10000	-10000	10000	-0.000128879	-7.95582e-05
FAEL183	fatty-acyl-CoA elongation (n-C18:3CoA)	Fatty acid synthesis	0	10000	0	10000	7.88429	0.232288
FAEL204	fatty-acyl-CoA elongation (n-C20:4CoA)	Fatty acid synthesis	0	10000	0	10000	16.1784	0.420459
FAEL205	fatty-acyl-CoA elongation (n-C20:5CoA)	Fatty acid synthesis	0	10000	0	10000	14.8846	0.615484
FALDH	formaldehyde dehydrogenase	Tyrosine metabolism	-10000	10000	-10000	10000	8685.1	-8509.73
FALDtm	formaldehyde transport via diffusion (mitochondrial)	Transport, mitochondrial	-10000	10000	-10000	10000	6.66335	5.66979
FAOXC140	Beta oxidation of long chain fatty acid	Fatty acid oxidation	0	10000	0	10000	1.78187	0.0271173
FAOXC160	Beta oxidation of long chain fatty acid	Fatty acid oxidation	0	10000	0	10000	2.1869	0.0657511
FAOXC16080m	Beta oxidation of long chain fatty acid	Fatty acid oxidation	0	10000	0	10000	2.31068	0.0638592
FAOXC16080x	Beta oxidation of long chain fatty acid	Fatty acid oxidation	0	10000	0	10000	11.528	0.230278
FAOXC161802m	Beta oxidation fatty acid	Fatty acid oxidation	0	10000	0	10000	4.05885	0.030052
FAOXC16180m	Beta oxidation fatty acid	Fatty acid oxidation	0	10000	0	10000	5.81665	0.147489
FAOXC180	Beta oxidation of long chain fatty acid	Fatty acid oxidation	0	10000	0	10000	5.38609	0.109947
FAOXC180x	Beta oxidation of long chain fatty acid	Fatty acid oxidation	0	10000	0	10000	37.5499	1.10271
FAOXC1811601m	Beta oxidation fatty acid	Fatty acid oxidation	0	10000	0	10000	4.14579	0.0687186
FAOXC1811602m	Beta oxidation fatty acid	Fatty acid oxidation	0	10000	0	10000	2.84767	0.0867467
FAOXC1811603m	Beta oxidation fatty acid	Fatty acid oxidation	0	10000	0	10000	12.7756	0.470176
FAOXC18280m	Beta oxidation of fatty acid	Fatty acid oxidation	0	10000	0	10000	8.1896	0.12868
FAOXC200180m	Beta oxidation of long chain fatty acid	Fatty acid oxidation	0	10000	0	10000	2.50044	0.0496765
FAOXC200180x	Beta oxidation of long chain fatty acid	Fatty acid oxidation	0	10000	0	10000	17.6384	0.643769
FAOXC2242046x	Beta oxidation of long chain fatty acid	Fatty acid oxidation	0	10000	0	10000	16.1784	0.420459
FAOXC226205x	Beta oxidation of long chain fatty acid	Fatty acid oxidation	0	10000	0	10000	14.8846	0.615484
FAOXC80	Beta oxidation of med/long chain fatty acid	Fatty acid oxidation	0	10000	0	10000	2.43923	0.374709
FAS100COA	fatty acyl-CoA synthase (n-C10:0CoA)	Fatty acid synthesis	0	10000	0	100	114.081	2.80753
FAS120COA	fatty-acyl-CoA synthase (n-C12:0CoA)	Fatty acid synthesis	0	10000	0	100	114.081	2.80753
FAS140COA	fatty-acyl-CoA synthase (n-C14:0CoA)	Fatty acid synthesis	0	10000	0	100	114.081	2.80753
FAS160COA	fatty-acyl-CoA synthase (n-C16:0CoA)	Fatty acid synthesis	0	10000	0	100	106.719	2.46457
FAS180COA	fatty-acyl-CoA synthase (n-C18:0CoA)	Fatty acid synthesis	0	10000	0	100	60.2346	1.58304
FAS80COA_L	fatty acyl-CoA synthase (n-C8:0CoA), lumped reaction	Fatty acid synthesis	0	10000	0	100	102.362	3.23593
FATP1t	fatty acid electroneutral transport	Transport, extracellular	-10000	10000	-10000	10000	-9920.73	-7627.38
FATP2t	fatty acid electroneutral transport	Transport, extracellular	-10000	10000	-10000	10000	-9938.47	-6020.9
FATP3t	fatty acid electroneutral transport	Transport, extracellular	-10000	10000	-10000	10000	9517.47	9477.22
FATP4t	fatty acid electroneutral transport	Transport, extracellular	-10000	10000	-10000	10000	9473.98	9302.13
FATP5t	fatty acid electroneutral transport	Transport, extracellular	-10000	10000	-10000	10000	-9937.58	-8366.51
FATP6t	fatty acid electroneutral transport	Transport, extracellular	-10000	10000	-10000	10000	9706.45	9606.08
FATP7t	fatty acid electroneutral transport	Transport, extracellular	-10000	10000	-10000	10000	9722.41	9201.59
FATP8t	fatty acid electroneutral transport	Transport, extracellular	-10000	10000	-10000	10000	-28.0978	-42.1847
FATP9t	fatty acid electroneutral transport	Transport, extracellular	-10000	10000	-10000	10000	9606.71	9208.68
FBA	fructose-bisphosphate aldolase	Glycolysis/gluconeogenesis	-10000	10000	-10000	10000	5273.1	3.49353
FBA2	D-Fructose 1-phosphate D-glyceraldehyde-3-phosphate-lyase	Fructose and mannose metabolism	-10000	10000	-10000	10000	119.623	238.053
FBA4	D-Fructose 1-phosphate D-glyceraldehyde-3-phosphate-lyase	Glyoxylate and dicarboxylate metabolism	-10000	10000	-10000	10000	13.8194	5.1457
FBP26	Fructose-2,6-bisphosphate 2-phosphatase	Fructose and mannose metabolism	0	10000	0	100	30.6122	0.672805
FDH	formate dehydrogenase	Fatty acid oxidation	0	10000	0	10000	5.18122	100.892
FE3R2e	Fe(III) reduction (ascorbate)	Heme synthesis	0	10000	0	10000	766.299	3.28314
FK	Fucokinase	Fructose and mannose metabolism	0	10000	0	10000	4.05943	1.19277
FKYNH	N-Formyl-L-kynurenine amidohydrolase	Tryptophan metabolism	0	10000	0	10000	0.0724876	0.0880095
FMNAT	FMN adenylyltransferase	Vitamin B2 metabolism	0	10000	0	10000	46.6689	54.0331
FOLR2	folate reductase	Folate metabolism	0	10000	0	10000	25.5972	50.783
FOLt2	folate transport via anion exchange	Transport, extracellular	-10000	10000	-10000	10000	-5960.52	-770.932
FORt2m	formate mitochondrial transport	Transport, mitochondrial	-10000	10000	-10000	10000	-5.27077	-12.3908
FORtr	FOR transporter, endoplasmic reticulum	Transport, endoplasmic reticular	-10000	10000	-10000	10000	-0.00105243	-0.00105592
FPGS	folylpolyglutamate synthetase	Folate metabolism	0	10000	0	10000	8.01387	10.8259
FPGS2	folylpolyglutamate synthetase	Folate metabolism	0	10000	0	10000	8.01387	10.8259
FPGS2m	folylpolyglutamate synthetase, mitochondrial	Folate metabolism	0	10000	0	10000	7.01328	9.52262
FPGS3	folylpolyglutamate synthetase	Folate metabolism	0	10000	0	10000	8.01387	10.8259
FPGS3m	folylpolyglutamate synthetase, mitochondrial	Folate metabolism	0	10000	0	10000	7.01328	9.52262
FPGS4	folylpolyglutamate synthetase (DHF)	Folate metabolism	0	10000	0	10000	9.70797	10.5114
FPGS4m	folylpolyglutamate synthetase (DHF), mitochondrial	Folate metabolism	0	10000	0	10000	7.15335	6.3005
FPGS5	folylpolyglutamate synthetase (DHF)	Folate metabolism	0	10000	0	10000	9.70797	10.5114
FPGS5m	folylpolyglutamate synthetase (DHF), mitochondrial	Folate metabolism	0	10000	0	10000	7.15335	6.3005
FPGS6	folylpolyglutamate synthetase (DHF)	Folate metabolism	0	10000	0	10000	9.70797	10.5114
FPGS6m	folylpolyglutamate synthetase (DHF), mitochondrial	Folate metabolism	0	10000	0	10000	7.15335	6.3005
FPGS7	folylpolyglutamate synthetase (10fthf)	Folate metabolism	0	10000	0	10000	7.75367	11.2419
FPGS7m	folylpolyglutamate synthetase (10fthf), mitochondrial	Folate metabolism	0	10000	0	10000	5.46322	8.34731
FPGS8	folylpolyglutamate synthetase (10fthf)	Folate metabolism	0	10000	0	10000	7.75367	11.2419
FPGS8m	folylpolyglutamate synthetase (10fthf), mitochondrial	Folate metabolism	0	10000	0	10000	5.46322	8.34731
FPGS9	folylpolyglutamate synthetase (10fthf)	Folate metabolism	0	10000	0	10000	7.75367	11.2419
FPGS9m	folylpolyglutamate synthetase (10fthf), mitochondrial	Folate metabolism	0	10000	0	10000	5.46322	8.34731
FPGSm	folylpolyglutamate synthetase, mitochondrial	Folate metabolism	0	10000	0	10000	7.01328	9.52262
FRDPtr	lipid, flip-flop intracellular transport	Transport, peroxisomal	-10000	10000	-10000	10000	2.12076e-05	3.79834e-05
FRUt1r	D-fructose transport in via uniport	Transport, extracellular	-10000	10000	-10000	10000	9948.25	9896.19
FRUt4	D-fructose transport via sodium cotransport	Transport, extracellular	-10000	10000	-10000	10000	-9948.25	-9896.19
FTCD	formimidoyltransferase cyclodeaminase	Folate metabolism	0	10000	0	10000	10.3095	10.3292
FTHFDH	formyltetrahydrofolate dehydrogenase	Folate metabolism	0	10000	0	10000	16.016	55.1823
FTHFL	Formate-tetrahydrofolate ligase	Folate metabolism	0	10000	0	10000	4.82025	6.34446
FTHFLm	formate-tetrahydrofolate ligase, mitochondrial	Folate metabolism	0	10000	0	10000	5.27077	12.3908
FUCASE2ly	alpha-fucosidase, lysosomal	Keratan sulfate degradation	0	10000	0	10000	1.37203	0.775772
FUCASEly	alpha-fucosidase, lysosomal	N-glycan degradation	0	10000	0	10000	2.68739	0.416995
FUCtly	L-fucose efflux from lysosome	Transport, lysosomal	0	10000	0	10000	4.05943	1.19277
FUM	fumarase	Citric acid cycle	-10000	10000	-10000	10000	-7398.19	-7335.58
FUMAC	fumarylacetoacetase	Tyrosine metabolism	0	10000	0	10000	2.30241	2.59672
FUMm	fumarase, mitochondrial	Citric acid cycle	-10000	10000	-10000	10000	8145.78	8325.21
FUMSO3tm	Fumarate:sulfite antiport, mitochondrial	Transport, mitochondrial	-10000	10000	-10000	10000	-4513.64	-2073.43
FUMSO4tm	Fumarate:sulfate antiport, mitochondrial	Transport, mitochondrial	-10000	10000	-10000	10000	9864.51	9849.08
FUMtm	fumarate transport, mitochondrial	Transport, mitochondrial	-10000	10000	-10000	10000	9650.89	9893.76
FUMTSULtm	Fumarate:thiosulfate antiport, mitochondrial	Transport, mitochondrial	-10000	10000	-10000	10000	3047.88	-8451.34
G12MT1_L	Glycolipid 1,2-alpha-D-mannosyltransferase (liver)	N-glycan synthesis	0	10000	0	10000	6.62424	0.574674
G12MT1_U	Glycolipid 1,2-alpha-D-mannosyltransferase (uterus)	N-glycan synthesis	0	10000	0	10000	3.68416	1.10134
G12MT2_L	Glycolipid 1,2-alpha-D-mannosyltransferase (liver)	N-glycan synthesis	0	10000	0	10000	6.62424	0.574674
G12MT2_U	Glycolipid 1,2-alpha-D-mannosyltransferase (uterus)	N-glycan synthesis	0	10000	0	10000	3.68416	1.10134
G13MT_L	Glycolipid 1,3-alpha-D-mannosyltransferase (liver)	N-glycan synthesis	0	10000	0	10000	6.62424	0.574674
G13MT_U	Glycolipid 1,3-alpha-D-mannosyltransferase (uterus)	N-glycan synthesis	0	10000	0	10000	3.68416	1.10134
G14T10g	beta-N-acetylglucosaminylglycopeptide beta-1,4-galactosyltransferase, Golgi	Keratan sulfate synthesis	0	10000	0	10000	1.37203	0.775772
G14T11g	beta-N-acetylglucosaminylglycopeptide beta-1,4-galactosyltransferase, Golgi	Keratan sulfate synthesis	0	10000	0	10000	1.37203	0.775772
G14T12g	beta-N-acetylglucosaminylglycopeptide beta-1,4-galactosyltransferase, Golgi	Keratan sulfate synthesis	0	10000	0	10000	1.37203	0.775772
G14T13g	beta-N-acetylglucosaminylglycopeptide beta-1,4-galactosyltransferase, Golgi	Keratan sulfate synthesis	0	10000	0	10000	1.37203	0.775772
G14T14g	beta-N-acetylglucosaminylglycopeptide beta-1,4-galactosyltransferase, Golgi	Keratan sulfate synthesis	0	10000	0	10000	1.37203	0.775772
G14T15g	beta-N-acetylglucosaminylglycopeptide beta-1,4-galactosyltransferase, Golgi	Keratan sulfate synthesis	0	10000	0	10000	1.37203	0.775772
G14T16g	beta-N-acetylglucosaminylglycopeptide beta-1,4-galactosyltransferase, Golgi	Keratan sulfate synthesis	0	10000	0	10000	1.37203	0.775772
G14T17g	beta-N-acetylglucosaminylglycopeptide beta-1,4-galactosyltransferase, Golgi	Keratan sulfate synthesis	0	10000	0	10000	1.37203	0.775772
G14T18g	beta-N-acetylglucosaminylglycopeptide beta-1,4-galactosyltransferase, Golgi	Keratan sulfate synthesis	0	10000	0	10000	2.5653	3.63305
G14T19g	beta-N-acetylglucosaminylglycopeptide beta-1,4-galactosyltransferase, Golgi	Keratan sulfate synthesis	0	10000	0	10000	2.5653	3.63305
G14T20g	beta-N-acetylglucosaminylglycopeptide beta-1,4-galactosyltransferase, Golgi	Keratan sulfate synthesis	0	10000	0	10000	2.5653	3.63305
G14T21g	beta-N-acetylglucosaminylglycopeptide beta-1,4-galactosyltransferase, Golgi	Keratan sulfate synthesis	0	10000	0	10000	2.5653	3.63305
G14T2g	beta-N-acetylglucosaminylglycopeptide beta-1,4-galactosyltransferase, Golgi	Keratan sulfate synthesis	0	10000	0	10000	2.74372	4.13153
G14T3g	beta-N-acetylglucosaminylglycopeptide beta-1,4-galactosyltransferase, Golgi	Keratan sulfate synthesis	0	10000	0	10000	2.74372	4.13153
G14T4g	beta-N-acetylglucosaminylglycopeptide beta-1,4-galactosyltransferase, Golgi	Keratan sulfate synthesis	0	10000	0	10000	2.74372	4.13153
G14T5g	beta-N-acetylglucosaminylglycopeptide beta-1,4-galactosyltransferase, Golgi	Keratan sulfate synthesis	0	10000	0	10000	2.74372	4.13153
G14T6g	beta-N-acetylglucosaminylglycopeptide beta-1,4-galactosyltransferase, Golgi	Keratan sulfate synthesis	0	10000	0	10000	1.37203	0.775772
G14T7g	beta-N-acetylglucosaminylglycopeptide beta-1,4-galactosyltransferase, Golgi	Keratan sulfate synthesis	0	10000	0	10000	1.37203	0.775772
G14T8g	beta-N-acetylglucosaminylglycopeptide beta-1,4-galactosyltransferase, Golgi	Keratan sulfate synthesis	0	10000	0	10000	1.37203	0.775772
G14T9g	beta-N-acetylglucosaminylglycopeptide beta-1,4-galactosyltransferase, Golgi	Keratan sulfate synthesis	0	10000	0	10000	1.37203	0.775772
G14Tg	beta-N-acetylglucosaminylglycopeptide beta-1,4-galactosyltransferase	N-glycan synthesis	0	10000	0	10000	4.05943	1.19277
G16MT_L	Glycolipid 1,6-alpha-D-mannosyltransferase (liver)	N-glycan synthesis	0	10000	0	10000	6.62424	0.574674
G16MT_U	Glycolipid 1,6-alpha-D-mannosyltransferase (uterus)	N-glycan synthesis	0	10000	0	10000	3.68416	1.10134
G3PD2m	glycerol-3-phosphate dehydrogenase (FAD), mitochondrial	Glycolysis/gluconeogenesis	0	10000	0	10000	75.6791	1.2003
G5SADrm	L-glutamate 5-semialdehyde dehydratase, reversible, mitochondrial	Arginine and Proline Metabolism	-10000	10000	-10000	10000	6450.7	7341.09
G5SADs	L-glutamate 5-semialdehyde dehydratase (spontaneous)	Urea cycle	0	10000	0	10000	310.202	71.7603
G5SDym	glutamate-5-semialdehyde dehydrogenase (m)	Urea cycle	0	10000	0	10000	33.4381	35.554
G6PDA	glucosamine-6-phosphate deaminase	Aminosugar metabolism	0	10000	0	10000	21.6882	36.0318
G6PDH1rer	glucose-6-phosphate dehydrogenase, endoplasmic reticulum	Pentose phosphate pathway	-10000	10000	-10000	10000	9750.67	9891.56
G6PDH2r	glucose 6-phosphate dehydrogenase	Pentose phosphate pathway	-10000	10000	-10000	10000	-67.8449	-98.4981
G6PDH2rer	glucose 6-phosphate dehydrogenase, endoplasmic reticulum	Pentose phosphate pathway	-10000	10000	-10000	10000	-7875.99	-9758.5
G6PPer	glucose-6-phosphate phosphatase, edoplasmic reticular	Glycolysis/gluconeogenesis	0	100	0	10000	0.911391	9.37932
G6Pter	glucose 6-phosphate endoplasmic reticular transport via diffusion	Transport, endoplasmic reticular	-10000	10000	-10000	10000	43.1716	-3670.15
GAL3ST11	Galactosylceramide sulfotransferase	Sphingolipid metabolism	0	10000	0	10000	11.2993	7.96305
GALASE10ly	beta-galactosidase, lysosomal	Keratan sulfate degradation	0	10000	0	10000	1.37203	0.775772
GALASE11ly	beta-galactosidase, lysosomal	Keratan sulfate degradation	0	10000	0	10000	1.37203	0.775772
GALASE12ly	beta-galactosidase, lysosomal	Keratan sulfate degradation	0	10000	0	10000	1.37203	0.775772
GALASE13ly	beta-galactosidase, lysosomal	Keratan sulfate degradation	0	10000	0	10000	1.37203	0.775772
GALASE14ly	beta-galactosidase, lysosomal	Keratan sulfate degradation	0	10000	0	10000	1.37203	0.775772
GALASE15ly	beta-galactosidase, lysosomal	Keratan sulfate degradation	0	10000	0	10000	1.37203	0.775772
GALASE16ly	beta-galactosidase, lysosomal	Keratan sulfate degradation	0	10000	0	10000	2.74372	4.13153
GALASE17ly	beta-galactosidase, lysosomal	Keratan sulfate degradation	0	10000	0	10000	5.30903	7.76458
GALASE18ly	beta-galactosidase, lysosomal	Keratan sulfate degradation	0	10000	0	10000	5.30903	7.76458
GALASE19ly	beta-galactosidase, lysosomal	Keratan sulfate degradation	0	10000	0	10000	12.6849	21.9268
GALASE1ly	beta-galactosidase, lysosomal	N-glycan degradation	0	10000	0	10000	2.68739	0.416995
GALASE20ly	beta-galactosidase, lysosomal	Keratan sulfate degradation	0	10000	0	10000	2.5653	3.63305
GALASE3ly	beta-galactosidase, lysosomal	Keratan sulfate degradation	0	10000	0	10000	1.37203	0.775772
GALASE4ly	beta-galactosidase, lysosomal	Keratan sulfate degradation	0	10000	0	10000	1.37203	0.775772
GALASE5ly	beta-galactosidase, lysosomal	Keratan sulfate degradation	0	10000	0	10000	1.37203	0.775772
GALASE6ly	beta-galactosidase, lysosomal	Keratan sulfate degradation	0	10000	0	10000	1.37203	0.775772
GALASE7ly	beta-galactosidase, lysosomal	Keratan sulfate degradation	0	10000	0	10000	1.37203	0.775772
GALASE8ly	beta-galactosidase, lysosomal	Keratan sulfate degradation	0	10000	0	10000	1.37203	0.775772
GALASE9ly	beta-galactosidase, lysosomal	Keratan sulfate degradation	0	10000	0	10000	1.37203	0.775772
GALK	galactokinase	Galactose metabolism	0	10000	0	10000	86.3923	14.679
GALNTg	GalNAc transferase, Golgi apparatus	O-glycan synthesis	0	10000	0	10000	12.6849	21.9268
GALSIDEtg	galactocerebroside intracellular transport	Transport, golgi apparatus	-10000	10000	-10000	10000	39.7289	36.9264
GALSIDEtl	galactocerebroside intracellular transport	Transport, lysosomal	-10000	10000	-10000	10000	-39.7289	-36.9264
GALT	galactose-1-phosphate uridylyltransferase	Galactose metabolism	-10000	10000	-10000	10000	9914.82	9868.07
GALt1r	galactose transport (uniport)	Transport, extracellular	-10000	10000	-100	100	9824.97	85.9591
GALt4	galactose transport via sodium symport	Transport, extracellular	-10000	10000	-10000	10000	-9806	-85.0662
GALtly	galactose efflux from lysosome	Transport, lysosomal	0	10000	0	10000	86.9339	93.6432
GALU	UTP-glucose-1-phosphate uridylyltransferase	Galactose metabolism	-10000	10000	-10000	10000	-9581.97	-9692.54
GAPD	glyceraldehyde-3-phosphate dehydrogenase	Glycolysis/gluconeogenesis	-10000	10000	-100	100	130.605	98.0035
GARFT	phosphoribosylglycinamide formyltransferase	Purine synthesis	-10000	10000	-10000	10000	9.50197e-05	9.80765e-05
GASNASE2ly	glycosylasparaginase, lysosomal	N-glycan degradation	0	10000	0	10000	6.24898	0.483244
GASNASE3ly	glycosylasparaginase, lysosomal	Keratan sulfate degradation	0	10000	0	10000	1.37203	0.775772
GASNASEly	glycosylasparaginase, lysosomal	N-glycan degradation	0	10000	0	10000	2.68739	0.416995
GBA	Glucosylceramidase	Sphingolipid metabolism	0	10000	0	10000	20.0671	5.91862
GCALDD	Glycolaldehyde dehydrogenase	Glyoxylate and dicarboxylate metabolism	0	10000	0	10000	13.8194	5.1457
GCC2am	glycine-cleavage complex (lipoamide), mitochondrial	Glycine, serine, alanine and threonine metabolism	-10000	10000	-10000	10000	6653.95	3965.92
GCC2bim	glycine-cleavage system (lipoamide) irreversible, mitochondrial	Glycine, serine, alanine and threonine metabolism	0	10000	0	10000	6653.95	3965.92
GCC2cm	glycine-cleavage complex (lipoamide), mitochondrial	Glycine, serine, alanine and threonine metabolism	-10000	10000	-10000	10000	7067.25	4621.46
GCCam	glycine-cleavage complex (lipoylprotein), mitochondrial	Glycine, serine, alanine and threonine metabolism	-10000	10000	-10000	10000	3222.04	5737.45
GCCbim	glycine-cleavage complex (lipoylprotein) irreversible, mitochondrial	Glycine, serine, alanine and threonine metabolism	0	10000	0	10000	3222.04	5737.45
GCCcm	glycine-cleavage complex (lipoylprotein), mitochondrial	Glycine, serine, alanine and threonine metabolism	-10000	10000	-10000	10000	3222.04	5737.45
GCHOLAt3	ABC bile acid transporter	Transport, extracellular	0	10000	0	10000	24.3978	41.6061
GCHOLAte	bile acid intracellular transport	Transport, extracellular	-10000	10000	-10000	10000	24.3978	41.6061
GDPFUCtg	GDPFuc Golgi transport via CMP antiport	Transport, golgi apparatus	-10000	10000	-10000	10000	4.05943	1.19277
GDPtg	GDP intracellular transport	Transport, golgi apparatus	-10000	10000	-10000	10000	-4.05943	-1.19277
GF6PTA	glutamine-fructose-6-phosphate transaminase	Aminosugar metabolism	0	10000	0	10000	21.6882	36.0318
GGH_10FTHF5GLUl	Gamma-glutamyl hydrolase (10FTHF5GLU), lysosomal	Folate metabolism	0	10000	0	10000	13.2169	19.5892
GGH_10FTHF6GLUl	Gamma-glutamyl hydrolase (10FTHF6GLU), lysosomal	Folate metabolism	0	10000	0	10000	13.2169	19.5892
GGH_10FTHF7GLUl	Gamma-glutamyl hydrolase (10FTHF7GLU), lysosomal	Folate metabolism	0	10000	0	10000	13.2169	19.5892
GGH_5DHFl	Gamma-glutamyl hydrolase (5DHF), lysosomal	Folate metabolism	0	10000	0	10000	16.8613	16.8119
GGH_5THFl	Gamma-glutamyl hydrolase (5THF), lysosomal	Folate metabolism	0	10000	0	10000	15.0272	20.3486
GGH_6DHFl	Gamma-glutamyl hydrolase (6DHF), lysosomal	Folate metabolism	0	10000	0	10000	16.8613	16.8119
GGH_6THFl	Gamma-glutamyl hydrolase (6THF), lysosomal	Folate metabolism	0	10000	0	10000	15.0272	20.3486
GGH_7DHFl	Gamma-glutamyl hydrolase (7DHF), lysosomal	Folate metabolism	0	10000	0	10000	16.8613	16.8119
GGH_7THFl	Gamma-glutamyl hydrolase (7THF), lysosomal	Folate metabolism	0	10000	0	10000	15.0272	20.3486
GGLUCT	gamma-glutamylcyclotransferase	Glutathione metabolism	0	10000	0	10000	33.0176	38.814
GGNG	glycogenin self-glucosylation	Starch and sucrose metabolism	0	10000	0	100	9.82632	1.57088
GGT6	Gamma-glutamyltransferase	Eicosanoid metabolism	-10000	10000	-10000	10000	-9887.07	-9834.15
GHMT2r	glycine hydroxymethyltransferase, reversible	Glycine, serine, alanine and threonine metabolism	-10000	10000	-10000	10000	-80.9972	-116.041
GHMT2rm	glycine hydroxymethyltransferase, reversible, mitochondrial	Glycine, serine, alanine and threonine metabolism	-10000	10000	-10000	10000	98.7971	155.311
GK1	guanylate kinase (GMP:ATP)	Nucleotide interconversion	-10000	10000	-10000	10000	162.498	79.7868
GLAl	galactosidase, alpha	Sphingolipid metabolism	0	10000	0	10000	28.4296	28.9634
GLBRAN	1,4-alpha-glucan branching enzyme (glygn1 -> glygn2)	Starch and sucrose metabolism	0	10000	0	10000	9.82632	1.57088
GLCAASE8ly	beta-glucuronidase, lysosomal	Hyaluronan metabolism	0	10000	0	10000	23.3061	9.93082
GLCAASE9ly	beta-glucuronidase, lysosomal	Hyaluronan metabolism	0	10000	0	10000	23.3061	9.93082
GLCNACPT_L	UDP-GlcNAc:dolichol-phosphate GlcNAc phosphotransferase (liver)	N-glycan synthesis	0	10000	0	10000	6.62424	0.574674
GLCNACPT_U	UDP-GlcNAc:dolichol-phosphate GlcNAc phosphotransferase (uterus)	N-glycan synthesis	0	10000	0	10000	3.68416	1.10134
GLCNACT_L	UDP-GlcNAc:N-acetyl-D-glucosaminyl diphosphodolichol N-acetyl-D-glucosaminyltransferase (liver)	N-glycan synthesis	0	10000	0	10000	6.62424	0.574674
GLCNACT_U	UDP-GlcNAc:N-acetyl-D-glucosaminyl diphosphodolichol N-acetyl-D-glucosaminyltransferase (uterus)	N-glycan synthesis	0	10000	0	10000	3.68416	1.10134
GLCt1r	glucose transport (uniport)	Transport, extracellular	-10000	10000	-100	100	9417.15	86.9145
GLCt4	glucose transport via sodium symport	Transport, extracellular	-10000	10000	-10000	10000	-8952.09	212.289
GLCter	glucose transport, endoplasmic reticulum	Transport, endoplasmic reticular	-10000	10000	-10000	10000	-31.8366	-14.4074
GLCtg	glucose transport, Golgi apparatus	Transport, golgi apparatus	-10000	10000	-100	100	18.9666	0.892912
GLCURtly	glucuronate transport into lysososme	Transport, lysosomal	-10000	10000	-10000	10000	-46.6121	-19.8616
GLDBRAN	glycogen debranching enzyme	Starch and sucrose metabolism	0	10000	0	10000	9.82632	1.57088
GLGNS1	glycogen synthase (ggn -> glygn1)	Starch and sucrose metabolism	0	10000	0	100	9.82632	1.57088
GLNALANaEx	L-alanine/L-glutamine Na-dependent exchange (Gln-L in)	Transport, extracellular	0	10000	0	10000	120.143	20.4889
GLNASNNaEx	L-glutamine/L-asparagine Na-dependent exchange (Gln-L in)	Transport, extracellular	0	10000	0	10000	390.235	91.0426
GLNCYSNaEx	L-cysteine/L-glutamine Na-dependent exchange (Gln-L in)	Transport, extracellular	0	10000	0	10000	80.6332	60.7215
GLNS	glutamine synthetase	Glutamate metabolism	0	10000	0	10000	181.775	292.137
GLNSERNaEx	L-serine/L-glutamine Na-dependent exchange (Gln-L in)	Transport, extracellular	0	10000	0	10000	9.94035	25.317
GLNt4	L-glutamine reversible transport via sodium symport	Transport, extracellular	0	10000	0	10000	9936.84	9902.3
GLNTHRNaEx	L-threonine/L-glutamine Na-dependent exchange (Gln-L in)	Transport, extracellular	0	10000	0	10000	71.0634	282.225
GLNtm	L-glutamine transport via electroneutral transporter	Transport, mitochondrial	0	10000	0	10000	116.624	71.4273
GLNtN1	Glutamine transport (Na, H coupled)	Transport, extracellular	-10000	10000	-10000	10000	-9801.66	-9777.43
GLPASE1	glycogen phosphorylase (glygn2 -> dxtrn)	Starch and sucrose metabolism	0	10000	0	10000	9.82632	1.57088
GLPASE2	glycogen phosphorylase (amyls -> glc-D)	Starch and sucrose metabolism	0	10000	0	10000	9.82632	1.57088
GLU5Km	glutamate 5-kinase (m)	Urea cycle	0	10000	0	10000	33.4381	35.554
GLUCYS	Gamma-glutamylcysteine synthetase	Glutathione metabolism	0	10000	0	10000	41.8457	47.8622
GLUDxm	glutamate dehydrogenase (NAD) (mitochondrial)	Glutamate metabolism	-10000	10000	-10000	10000	4837.88	-324.364
GLUDym	glutamate dehydrogenase (NADP), mitochondrial	Glutamate metabolism	-10000	10000	-10000	10000	-4910.54	290.391
GluForTx	Glutamate formimidoyltransferase	Histidine metabolism	0	10000	0	10000	10.3095	10.3292
GLUNm	glutaminase (mitochondrial)	Glutamate metabolism	0	10000	0	10000	23.5001	20.698
GLUPRT	glutamine phosphoribosyldiphosphate amidotransferase	Purine synthesis	0	10000	0	10000	9.50197e-05	9.80765e-05
GLUt2m	L-glutamate reversible transport via proton symport, mitochondrial	Transport, mitochondrial	-10000	10000	-10000	10000	9215.49	8882.4
GLUt6	Glutamate transport via Na, H symport and K antiport	Transport, extracellular	0	10000	0	10000	24.3908	23.5766
GLUt7l	Glutamate transport, lysosomal	Transport, lysosomal	0	10000	0	10000	270.632	340.498
GLUTCOADHm	glutaryl-CoA dehydrogenase (mitochondria)	Tryptophan metabolism	0	10000	0	10000	251.183	339.196
GLUVESSEC	L-glutamate secretion via secretory vesicle (ATP driven)	Transport, extracellular	0	10000	0	10000	33.0398	32.568
GLXtp	glyoxylate transport, peroxisomal	Transport, peroxisomal	-10000	10000	-10000	10000	-37.4742	-26.8555
GLYATm	glycine C-acetyltransferase	Glycine, serine, alanine and threonine metabolism	-10000	10000	-10000	10000	39.7007	38.6982
GLYBtm	Glycine betaine transport via diffusion (mitochondria to cytosol)	Transport, mitochondrial	-10000	10000	-10000	10000	6.66335	5.66979
GLYCLTDy	Glycolate dehydrogenase (NADP)	Glyoxylate and dicarboxylate metabolism	0	10000	0	10000	37.4742	26.8555
GLYCLTtp	glycolate transport into peroxisome	Transport, peroxisomal	0	10000	0	10000	51.2936	32.0012
GLYCtm	glycerol transport	Transport, mitochondrial	-10000	10000	-10000	10000	87.0491	221.598
GLYCTO1p	Glycolate oxidase, peroxisome	Glyoxylate and dicarboxylate metabolism	0	10000	0	10000	51.2936	32.0012
GLYK	glycerol kinase	Glycerophospholipid metabolism	0	10000	0	10000	40.9897	22.102
GLYKm	glycerol kinase	Glycerophospholipid metabolism	0	10000	0	10000	57.773	24.0866
GLYOX	hydroxyacylglutathione hydrolase	Pyruvate metabolism	0	10000	0	10000	20.653	13.9695
GLYt2r	glycine reversible transport via proton symport	Transport, extracellular	-10000	10000	-10000	10000	-9823.95	-9754.31
GLYt4	glycine transport via sodium symport	Transport, extracellular	0	10000	0	10000	9703.09	9854.53
GLYt7_211_r	glycine reversible transport via sodium and chloride symport (2:1:1)	Transport, extracellular	-10000	10000	-10000	10000	-9822.01	-9932.3
GLYtm	glycine passive transport to mitochondria	Transport, mitochondrial	-10000	10000	-10000	10000	-92.4587	-138.07
GLYtp	glycine passive transport to peroxisome	Transport, peroxisomal	-10000	10000	-10000	10000	-13.815	-5.14319
GMPR	GMP reductase	Nucleotide interconversion	0	10000	0	10000	9813.49	9751.6
GMPS2	GMP synthase	Nucleotide interconversion	0	10000	0	10000	16.7295	10.1857
GMPtg	GMP transport (Golgi)	Transport, golgi apparatus	-10000	10000	-10000	10000	4.05943	1.19277
GMPtn	GMP nuclear transport	Transport, nuclear	-10000	10000	-10000	10000	-48.1069	-56.6175
GND	phosphogluconate dehydrogenase	Pentose phosphate pathway	0	10000	0	10000	33.2687	9.60768
GNDer	phosphogluconate dehydrogenase, endoplasmic reticulum	Pentose phosphate pathway	0	10000	0	10000	1874.67	133.063
GNMT	glycine N-methyltransferase	Glycine, serine, alanine and threonine metabolism	0	10000	0	10000	25.253	27.1468
GPAM_hs	glycerol-3-phosphate acyltransferase	Triacylglycerol synthesis	0	10000	0	10000	58.8185	87.014
GPDDA1	Glycerophosphodiester phosphodiesterase (Glycerophosphocholine)	Glycerophospholipid metabolism	0	10000	0	10000	35.7356	42.0264
GRTT	geranyltranstransferase	Cholesterol metabolism	0	10000	0	10000	0.00208366	0.00207386
GRTTx	geranyltranstransferase	Cholesterol metabolism	0	10000	0	10000	2.12076e-05	3.79834e-05
GSNt	guanosine facilated transport in cytosol	Transport, extracellular	-10000	10000	-10000	10000	-58.0439	-84.6482
GTHO	glutathione oxidoreductase	Glutamate metabolism	0	10000	0	10000	78.4839	64.2993
GTHOm	glutathione oxidoreductase	Glutamate metabolism	0	10000	0	10000	120.22	132.811
GTHP	glutathione peroxidase	Glutathione metabolism	0	10000	0	10000	54.1527	53.9472
GTHPm	glutathione peroxidase, mitochondria	Glutathione metabolism	0	10000	0	10000	39.1846	33.065
GTHS	glutathione synthetase	Glutathione metabolism	0	10000	0	10000	27.1565	27.7712
GTMLTe	g-glutamyltransferase (e)	Glutathione metabolism	0	10000	0	10000	33.0176	38.814
GUACYC	guanylate cyclase	Nucleotide interconversion	0	10000	0	10000	74.9273	88.0011
GUAPRT	guanine phosphoribosyltransferase	Nucleotide salvage pathway	0	10000	0	100	103.205	2.56456
GULN3D	L-gulonate 3-dehydrogenase	Pentose phosphate pathway	-10000	10000	-10000	10000	46.6121	19.8616
H2CO3D	carboxylic acid dissociation	Miscellaneous	-10000	10000	-10000	10000	5357.46	3765.03
H2O2syn	Hydrogen peroxide synthesis (NADPH dependent)	Tyrosine metabolism	0	10000	0	10000	29.8006	165.11
H2O2tn	hydrogen peroxide nuclear transport	Transport, nuclear	-10000	10000	-10000	10000	-66.3391	-88.5777
H2Ot	H2O transport via diffusion	Transport, extracellular	-10000	10000	-10000	10000	-9852.5	-9846.81
H2Oter	H2O endoplasmic reticulum transport	Transport, endoplasmic reticular	-10000	10000	-10000	10000	-1303.61	23.4153
H2Otg	H2O transport, Golgi apparatus	Transport, golgi apparatus	-10000	10000	-10000	10000	2247.81	2555.05
H2Otly	H2O transport, lysosomal	Transport, lysosomal	-10000	10000	-10000	10000	678.15	646.382
H2Otn	H2O transport, nuclear	Transport, nuclear	-10000	10000	-10000	10000	-455.107	-351.773
HACD1m	3-hydroxyacyl-CoA dehydrogenase (acetoacetyl-CoA) (mitochondria)	Tryptophan metabolism	-10000	10000	-10000	10000	-181.086	-107.269
HACD9m	3-hydroxyacyl-CoA dehydrogenase (2-Methylacetoacetyl-CoA), mitochondrial	Valine, leucine, and isoleucine metabolism	-10000	10000	-10000	10000	0.0770703	0.0799863
HAS1	hyaluronan synthase	Hyaluronan metabolism	0	10000	0	10000	23.3061	9.93082
HAS2	hyaluronan synthase	Hyaluronan metabolism	0	10000	0	10000	23.3061	9.93082
HAtly	hyaluronan transport, extracellular to lysosome	Transport, lysosomal	0	10000	0	10000	23.3061	9.93082
HCO3_CLt	bicarbonate transport (Cl-/HCO3- exchange)	Transport, extracellular	-10000	10000	-10000	10000	-9230.18	-2778.46
HDCAtr	fatty acid transport via diffusion	Transport, extracellular	-10000	10000	-10000	10000	-9906.25	-7595.72
HDCEAtr	fatty acid transport via diffusion	Transport, extracellular	-10000	10000	-10000	10000	29.3067	43.8443
HEX1	hexokinase (D-glucose:ATP)	Glycolysis/gluconeogenesis	0	10000	0	100	102.067	18.2059
HEX4	hexokinase (D-mannose:ATP)	Fructose and mannose metabolism	0	10000	0	100	34.1794	5.01142
HEX7	hexokinase (D-fructose:ATP)	Fructose and mannose metabolism	0	10000	0	100	56.0207	22.2636
HGNTOR	Homogentisate:oxygen 1,2-oxidoreductase (decyclizing)	Tyrosine metabolism	0	10000	0	10000	2.30241	2.59672
HIBDm	3-hydroxyisobutyrate dehydrogenase, mitochondrial	Valine, leucine, and isoleucine metabolism	-10000	10000	-10000	10000	4.7525	4.71648
HISD	histidase	Histidine metabolism	0	10000	0	10000	10.3095	10.3292
HISt4	L-histidine transport in via sodium symport	Transport, extracellular	0	10000	0	10000	85.2881	339.838
HISTAtu	Histamine uniport	Transport, extracellular	-10000	10000	-10000	10000	30.0189	37.266
HISTAVESSEC	Histamine secretion via secretory vesicle (ATP driven)	Transport, extracellular	0	10000	0	10000	30.0189	37.266
HIStN1	Histidine transport (Na, H coupled)	Transport, extracellular	-10000	10000	-10000	10000	-9792.05	-9848.49
HKYNH	3-Hydroxy-L-kynurenine hydrolase	Tryptophan metabolism	0	10000	0	10000	0.0724876	0.0880095
HMGCOASi	Hydroxymethylglutaryl CoA synthase (ir)	Cholesterol metabolism	0	10000	0	100	27.7668	2.45841
HMGCOASim	Hydroxymethylglutaryl CoA synthase (ir)	Cholesterol metabolism	0	10000	0	10000	497.288	207.295
HMGCOAtm	Hydroxymethylglutaryl-CoA reversible mitochondrial transport	Transport, mitochondrial	-10000	10000	-10000	10000	27.7605	2.45208
HMGLm	hydroxymethylglutaryl-CoA lyase	Cholesterol metabolism	0	10000	0	10000	525.051	209.748
HMGLx	hydroxymethylglutaryl-CoA lyase	Cholesterol metabolism	0	10000	0	10000	22.1695	1.54683
HOMt4	L-homoserine via sodium symport	Transport, extracellular	0	10000	0	10000	34.4368	45.1526
HPYRRy	Hydroxypyruvate reductase (NADPH)	Glyoxylate and dicarboxylate metabolism	0	10000	0	10000	13.8194	5.1457
HPYRtp	hydroxypyruate transport, peroxisomal	Transport, peroxisomal	-10000	10000	-10000	10000	-13.8194	-5.1457
HSD11B1r	11-beta-hydroxysteroid dehydrogenase type 1	Steroid metabolism	-10000	10000	-10000	10000	-4191.52	-9144.07
HSD11B2r	11-beta-hydroxysteroid dehydrogenase type 2	Steroid metabolism	-10000	10000	-10000	10000	4191.52	9144.07
HSD17B1	testicular 17-beta-hydroxysteroid dehydrogenase	Steroid metabolism	-10000	10000	-10000	10000	-464.704	-69.8428
HSD17B42x	hydroxysteroid (17-beta) dehydrogenase 4	Bile acid synthesis	0	10000	0	10000	0.000128879	7.95582e-05
HSD17B7r	testicular 17-beta-hydroxysteroid dehydrogenase	Steroid metabolism	0	10000	0	10000	464.704	69.8428
HSD17B9r	17-beta-hydroxysteroid dehydrogenase (type 7)	Steroid metabolism	0	10000	0	10000	16.0649	12.459
HSD3A1r	3 alpha-hydroxysteroid dehydrogenase (type 3)	Steroid metabolism	-10000	10000	-10000	10000	16.0649	12.459
HSD3B2r	3 beta-hydroxysteroid dehydrogenase type 1	Steroid metabolism	0	10000	0	10000	16.0649	12.459
HSD3B7P	hydroxy-delta-5-steroid dehydrogenase, 3 beta- and steroid delta-isomerase 7	Bile acid synthesis	0	10000	0	10000	1869.24	191.516
Htg	proton diffusion (Golgi)	Transport, golgi apparatus	-10000	10000	-10000	10000	2444.72	2775.1
Htm	Uncoupling protein	Transport, mitochondrial	0	10000	0	10000	419.588	248.661
HXPRT	hypoxanthine phosphoribosyltransferase (Hypoxanthine)	Nucleotide salvage pathway	0	10000	0	100	116.27	2.81048
HYXNt	Hypoxanthine transport	Transport, extracellular	-10000	10000	-10000	10000	0.060078	0.060738
ICDHxm	Isocitrate dehydrogenase (NAD+)	Citric acid cycle	0	10000	0	10000	488.569	3048.89
ICDHy	isocitrate dehydrogenase (NADP)	Citric acid cycle	0	10000	0	10000	25.2709	30.2003
ICDHyp	Isocitrate dehydrogenase (NADP+)	Citric acid cycle	0	10000	0	10000	1.59003e-05	0.000141523
ICDHyrm	Isocitrate dehydrogenase (NADP+)	Citric acid cycle	-10000	10000	-10000	10000	-7934.76	-5554.52
IDPtn	IDP nuclear transport	Transport, nuclear	-10000	10000	-10000	10000	7720.6	9110.46
ILEt5m	Isoleucine mitochondrial transport	Transport, mitochondrial	-10000	10000	-10000	10000	-8983.67	-4086.48
ILETA	isoleucine transaminase	Valine, leucine, and isoleucine metabolism	-10000	10000	-10000	10000	8983.75	4086.56
ILETAm	isoleucine transaminase, mitochondrial	Valine, leucine, and isoleucine metabolism	-10000	10000	-10000	10000	-8983.67	-4086.48
ILEtec	L-isoleucine transport via diffusion (extracellular to cytosol)	Transport, extracellular	-10000	10000	-10000	10000	-9927.69	-9769.02
IMPC	IMP cyclohydrolase	Purine synthesis	-10000	10000	-100	100	-9.50197e-05	-9.80765e-05
IMPD	IMP dehydrogenase	Nucleotide interconversion	0	10000	0	10000	75.3937	62.9085
INSt	Inosine transport (diffusion)	Transport, extracellular	-10000	10000	-10000	10000	15.5305	0.42357
INSTt2r	inositol transport in via proton symport	Transport, extracellular	-10000	10000	-10000	10000	9697.68	9925.66
IPDDIx	isopentenyl-diphosphate D-isomerase	Cholesterol metabolism	-10000	10000	-10000	10000	2.12076e-05	3.79834e-05
IPDPtx	Isopentenyl diphosphate transport (peroxisome)	Transport, peroxisomal	-10000	10000	-10000	10000	0.00154253	0.000800947
ITCOAL1m	Itaconate--CoA ligase (GDP-forming), mitochondrial	C5-branched dibasic acid metabolism	-10000	10000	-10000	10000	-3368.68	-1301.15
ITCOALm	Itaconate--CoA ligase (ADP-forming), mitochondrial	C5-branched dibasic acid metabolism	-10000	10000	-10000	10000	3368.68	1301.15
ITPtn	ITP nuclear transport	Transport, nuclear	-10000	10000	-10000	10000	-7720.6	-9110.46
IZPN	Imidazolonepropionase	Histidine metabolism	0	10000	0	10000	10.3095	10.3292
KAS8	b-ketoacyl synthetase (palmitate, n-C16:0)	Fatty acid synthesis	0	10000	0	100	8.37753	0.0922015
KCC2t	K+-Cl- cotransporter (NH4+)	Transport, extracellular	-10000	10000	-10000	10000	609.534	-1158.95
KCCt	K+-Cl- cotransport	Transport, extracellular	-10000	10000	-10000	10000	9922.38	8568.51
KHK	ketohexokinase	Fructose and mannose metabolism	0	10000	0	10000	119.623	238.053
KHK2	ketohexokinase (D-xylulose)	Glyoxylate and dicarboxylate metabolism	0	10000	0	10000	13.8194	5.1457
KSII_CORE2t	keratan sulfate II (core2) transport, golgi to extracellular	Transport, extracellular	0	10000	0	10000	2.74372	4.13153
KSII_CORE2tly	keratan sulfate II (core 2) transport, extracellular to lysosome	Transport, lysosomal	0	10000	0	10000	2.74372	4.13153
KSII_CORE4t	keratan sulfate II (core4) transport, golgi to extracellular	Transport, extracellular	0	10000	0	10000	2.5653	3.63305
KSII_CORE4tly	keratan sulfate II (core 4) transport, extracellular to lysosome	Transport, lysosomal	0	10000	0	10000	2.5653	3.63305
KSIt	keratan sulfate I transport, golgi to extracellular	Transport, extracellular	0	10000	0	10000	1.37203	0.775772
KSItly	keratan sulfate I transport, extracellular to lysosome	Transport, lysosomal	0	10000	0	10000	1.37203	0.775772
KYN3OX	kynurenine 3-monooxygenase	Tryptophan metabolism	0	10000	0	10000	0.0724876	0.0880095
KYNAKGAT	L-Kynurenine:2-oxoglutarate aminotransferase	Tryptophan metabolism	0	10000	0	10000	9943.33	9923.27
KYNATESYN	4-(2-Aminophenyl)-2,4-dioxobutanoate dehydratase	Tryptophan metabolism	0	10000	0	10000	9943.33	9923.27
LACZe	b-galactosidase, extracellular	Galactose metabolism	0	10000	0	10000	18.9666	0.892912
LALDO	D-Lactaldehyde:NAD+ oxidoreductase (glutathione-formylating)	Pyruvate metabolism	-10000	10000	-10000	10000	-9916.39	-9903.22
LALDO2x	D-Lactaldehyde:NAD+ 1-oxidoreductase	Pyruvate metabolism	0	10000	0	10000	71.2554	124.091
LAPCOAl	lysosomal acid phosphorylase (CoA)	CoA catabolism	0	10000	0	10000	41.5044	51.006
LCADi	lactaldehyde dehydrogenase	Pyruvate metabolism	0	10000	0	10000	100.456	49.2918
LCADi_D	lactaldehyde dehydrogenase	Pyruvate metabolism	0	10000	0	10000	41.2407	80.7864
LCAT1e	Lecithin-cholesterol acyltransferase	Fatty acid oxidation	0	10000	0	10000	0.000451028	0.000452524
LCTStg	lactose transport from Golgi to extracellular (via vesicle)	Transport, extracellular	0	10000	0	10000	18.9666	0.892912
LDH_D	D-lactate dehydrogenase	Pyruvate metabolism	-10000	10000	-10000	10000	52.812	81.3055
LDH_L	L-lactate dehydrogenase	Glycolysis/gluconeogenesis	-10000	10000	-10000	10000	-1369.07	-820.031
LEUKTRA4t	leukotriene A4 transport	Transport, extracellular	-10000	10000	-10000	10000	-8012.45	8474.2
LEUKTRB4t	leukotriene B4 transport	Transport, extracellular	-10000	10000	-10000	10000	-7183.2	8401.22
LEUKTRD4t	leukotriene D4 transport	Transport, extracellular	-10000	10000	-10000	10000	8963.25	-7487.6
LEUKTRF4t	leukotriene F4 transport	Transport, extracellular	-10000	10000	-10000	10000	-8843.36	-8902.35
LEUt4	L-leucine transport in via sodium symport	Transport, extracellular	0	10000	0	10000	134.064	39.0877
LEUt5m	leucine mitochondrial transport	Transport, mitochondrial	-10000	10000	-10000	10000	-288.222	-5162.8
LEUTA	leucine transaminase	Valine, leucine, and isoleucine metabolism	-10000	10000	-10000	10000	309.286	5183.86
LEUTAm	leucine transaminase, mitochondrial	Valine, leucine, and isoleucine metabolism	-10000	10000	-10000	10000	-288.222	-5162.8
LEUtec	L-leucine transport via diffusion (extracellular to cytosol)	Transport, extracellular	-10000	10000	-10000	10000	-9915.43	-9819.36
LGNCCOAtx	fatty acid intracellular transport	Transport, peroxisomal	-10000	10000	-10000	10000	-34.8055	-34.8103
LGTHL	lactoylglutathione lyase	Pyruvate metabolism	0	10000	0	10000	9937.04	9917.19
L_LACDcm	L-Lactate dehydrogenase, cytosolic/mitochondrial	Pyruvate metabolism	0	10000	0	10000	1590.7	668.377
L_LACt2r	L-lactate reversible transport via proton symport	Transport, extracellular	-10000	10000	-10000	10000	-1509.06	-1648
LNELDCCPT1	carnitine O-palmitoyltransferase	Fatty acid oxidation	0	10000	0	10000	13.2142	0.213054
LNELDCCPT2	carnitine transferase	Fatty acid oxidation	0	10000	0	10000	13.2142	0.213054
LNELDCCRNt	transport into the mitochondria (carnitine)	Fatty acid oxidation	0	10000	0	10000	13.2142	0.213054
LNLCt	Linoleic acid (n-C18:2) transport in via diffusion	Transport, extracellular	-10000	10000	-10000	10000	-51.8733	-63.2406
LNLNCAt	fatty acid transport via diffusion	Transport, extracellular	-10000	10000	-10000	10000	29.6097	38.5897
LNLNCGt	fatty acid transport via diffusion	Transport, extracellular	-10000	10000	-10000	10000	37.6362	37.3891
LNSTLSr	lanosterol synthase	Cholesterol metabolism	0	10000	0	10000	0.00105243	0.00105592
LPASE	lysophospholipase	Glycerophospholipid metabolism	0	10000	0	10000	35.7356	42.0264
LPCHOLt	lysophosphatidylcholine transport	Transport, extracellular	-10000	10000	-10000	10000	14.1023	12.6186
LPCOXp	L-pipecolate oxidase, peroxisomal	Lysine metabolism	0	10000	0	10000	0.842348	1.20638
LPS	lipase	Triacylglycerol synthesis	0	10000	0	10000	23.2487	41.018
LPS2	lipase	Triacylglycerol synthesis	0	10000	0	10000	23.0834	44.9881
LPS3	lipase	Triacylglycerol synthesis	0	10000	0	10000	23.0834	44.9881
LPSe	lipase	Triacylglycerol synthesis	0	10000	0	10000	39.2476	45.17
LRAT	Lecithin retinol acyltransferase	Vitamin A metabolism	0	10000	0	10000	9.22097	7.20841
LSTO1r	Lathosterol oxidase	Cholesterol metabolism	0	10000	0	10000	0.000114155	5.83908e-05
LSTO2r	Lathosterol oxidase	Cholesterol metabolism	0	10000	0	10000	0.000938278	0.000997532
LTC4CP	Leukotriene C4 carboxypeptidase	Eicosanoid metabolism	-10000	10000	-10000	10000	9887.07	9834.15
LTD4DP	Leukotriene D4 dipeptidase	Eicosanoid metabolism	-10000	10000	-10000	10000	-9887.07	-9834.15
LYSOXp	L-lysine oxidase, peroxisomal	Lysine metabolism	0	10000	0	10000	0.842348	1.20638
LYSt4	L-lysine transport in via sodium symport	Transport, extracellular	0	10000	0	10000	9839.03	9806.09
LYStiDF	L-lysine transport via diffusion (extracellular to cytosol)	Transport, extracellular	0	10000	0	10000	9942.24	9917.83
LYStip	L-lysine transport, peroxisomal (irreversible)	Transport, peroxisomal	0	10000	0	10000	0.842348	1.20638
LYStm	Lysine mitochondrial transport via ornithine carrier	Transport, mitochondrial	-10000	10000	-10000	10000	92.4806	105.314
LYStn	L-lysine transport, nuclear	Transport, nuclear	-10000	10000	-10000	10000	-28.9014	-41.5844
M1316Mg	mannosyl-oligosaccharide 1,3-1,6-alpha-mannosidase	N-glycan synthesis	0	10000	0	10000	10.3084	1.67601
M13N2Tg	alpha-1,3-mannosyl-glycoprotein 2-beta-N-acetylglucosaminyltransferase	N-glycan synthesis	0	10000	0	10000	10.3084	1.67601
M14NTg	beta-1,4-mannosyl-glycoprotein 4-beta-N-acetylglucosaminyltransferase	N-glycan synthesis	0	10000	0	10000	6.24898	0.483244
M16NTg	alpha-1,6-mannosyl-glycoprotein 2-beta-N-acetylglucosaminyltransferase	N-glycan synthesis	0	10000	0	10000	10.3084	1.67601
M4MPDOL_Lter	m4mpdol flippase	N-glycan synthesis	0	10000	0	10000	0.662424	0.0574674
M4MPDOL_Uter	m4mpdol flippase	N-glycan synthesis	0	10000	0	10000	0.368416	0.110134
M7MASNBterg	m7masnB transport from endoplasmic reticulum to Golgi apparatus	N-glycan synthesis	0	10000	0	10000	5.86372	0.51472
M8MASNterg	m8masn transport from ER to Golgi apparatus	N-glycan synthesis	0	10000	0	10000	4.44468	1.16129
MACACI	maleylacetoacetate isomerase	Tyrosine metabolism	0	10000	0	10000	2.30241	2.59672
MALSO3tm	Malate:sulfite antiport, mitochondrial	Transport, mitochondrial	-10000	10000	-10000	10000	-6210.05	-9149.01
MALSO4tm	Malate:sulfate antiport, mitochondrial	Transport, mitochondrial	-10000	10000	-10000	10000	-4382.92	-8517.93
MALtm	malate transport, mitochondrial	Transport, mitochondrial	-10000	10000	-10000	10000	695.027	-1492.01
MALTSULtm	Malate:thiosulfate antiport, mitochondrial	Transport, mitochondrial	-10000	10000	-10000	10000	-3047.88	8451.34
MAN1PT2	mannose-1-phosphate guanylyltransferase (GDP)	Fructose and mannose metabolism	0	10000	0	10000	395.007	526.356
MANt1r	mannose transport (uniport)	Transport, extracellular	-10000	10000	-100	100	9923.31	84.8015
MANt4	D-mannose transport via sodium cotransport	Transport, extracellular	-10000	10000	-10000	10000	-9923.31	-84.8015
MANter	mannose efflux from endoplasmic reticulum	Transport, endoplasmic reticular	0	10000	0	10000	5.86372	0.51472
MANtg	mannose efflux from Golgi apparatus	Transport, golgi apparatus	0	10000	0	10000	55.9867	9.54135
MANtly	mannose efflux from lysosome	Transport, lysosomal	0	10000	0	10000	30.9252	5.02803
MCCCrm	methylcrotonoyl-CoA carboxylase, mitochondrial	Valine, leucine, and isoleucine metabolism	-10000	10000	-10000	10000	0.00312949	0.00182947
MCD	Malonyl-CoA Decarboxylase cytoplasmic	Fatty acid oxidation	0	10000	0	10000	27.4497	0.392399
MCDm	Malonyl-CoA Decarboxylase, mitochondrial	Fatty acid oxidation	0	10000	0	10000	28.8524	65.0669
MDH	malate dehydrogenase	Citric acid cycle	-10000	10000	-10000	10000	-69.4799	-131.356
MDHm	malate dehydrogenase, mitochondrial	Citric acid cycle	-10000	10000	-10000	10000	323.288	866.761
MDRPD	5-Methylthio-5-deoxy-D-ribulose 1-phosphate dehydratase	Arginine and Proline Metabolism	0	10000	0	10000	8.53535	113.868
ME1m	malic enzyme (NAD), mitochondrial	Pyruvate metabolism	0	10000	0	10000	159.744	129.581
ME2	malic enzyme (NADP)	Pyruvate metabolism	0	10000	0	100	310.16	83.6179
ME2m	malic enzyme (NADP), mitochondrial	Pyruvate metabolism	0	10000	0	10000	22.9933	40.1056
MECOALm	mesaconate--CoA ligase (ADP-forming), mitochondrial	C5-branched dibasic acid metabolism	-10000	10000	-10000	10000	8932.98	8982.71
MECOAS1m	mesaconate--CoA ligase (GDP-forming)	C5-branched dibasic acid metabolism	-10000	10000	-10000	10000	-8932.98	-8982.71
MELATNOX	Melatonin:NADP oxidoreductase	Tryptophan metabolism	0	10000	0	10000	52.4716	47.8583
METAT	methionine adenosyltransferase	Methionine and cysteine metabolism	0	10000	0	10000	53.8753	158.124
METLEUex	Methionine/Leucine exchange (Met in)	Transport, extracellular	0	10000	0	10000	300.412	547.15
METS	methionine synthase	Methionine and cysteine metabolism	0	10000	0	10000	38.6693	38.5788
METt4	L-methionine transport in via sodium symport	Transport, extracellular	0	10000	0	10000	4902.52	5865.73
METtec	L-methionine transport via diffusion (extracellular to cytosol)	Transport, extracellular	-10000	10000	-10000	10000	9439.53	9838.16
MEVK1x	mevalonate kinase (atp)	Cholesterol metabolism	0	10000	0	10000	0.00160615	0.000914897
MG1er	mannosyl-oligosaccharide glucosidase, endoplasmic reticulum	N-glycan synthesis	0	10000	0	10000	10.3084	1.67601
MG2er	mannosyl-oligosaccharide glucosidase, endoplasmic reticulum	N-glycan synthesis	0	10000	0	10000	10.3084	1.67601
MG3er	mannosyl-oligosaccharide glucosidase, endoplasmic reticulum	N-glycan synthesis	0	10000	0	10000	10.3084	1.67601
MGCHrm	methylglutaconyl-CoA hydratase (reversible), mitochondrial	Valine, leucine, and isoleucine metabolism	-10000	10000	-10000	10000	0.00312949	0.00182947
MI1345PP	inositol-1,3,4,5-trisphosphate 5-phosphatase	Inositol phosphate metabolism	0	10000	0	10000	10.1031	11.884
MI134PP	inositol-1,3,4-trisphosphate 1-phosphatase	Inositol phosphate metabolism	0	10000	0	10000	10.1031	11.884
MI145PK	inositol-1,4,5-trisphosphate 3-kinase	Inositol phosphate metabolism	0	10000	0	10000	10.1031	11.884
MI145PP	inositol-1,4,5-trisphosphate 5-phosphatase	Inositol phosphate metabolism	0	10000	0	10000	12.9511	22.7183
MI14PP	inositol-1,4-bisphosphate 1-phosphatase	Inositol phosphate metabolism	0	10000	0	10000	91.7458	80.3339
MI14Ptn	inositol 1,4-bisphosphate nuclear transport (diffusion)	Transport, nuclear	-10000	10000	-10000	10000	-37.3856	-30.5319
MI1P_Dtn	inositol 1-phosphate nuclear transport (diffusion)	Transport, nuclear	-10000	10000	-10000	10000	-78.4346	-68.216
MI1PP	myo-inositol 1-phosphatase	Inositol phosphate metabolism	0	10000	0	10000	111.54	84.297
MI1PS	myo-Inositol-1-phosphate synthase	Inositol phosphate metabolism	0	10000	0	10000	0.00120276	0.00120675
MI34PP	inositol-3,4-bisphosphate 4-phosphatase	Inositol phosphate metabolism	0	10000	0	10000	10.1031	11.884
MI3PP	myo-inositol 3-phosphatase	Inositol phosphate metabolism	0	10000	0	10000	10.1031	11.884
MI4PP	myo-inositol 4-phosphatase	Inositol phosphate metabolism	0	10000	0	10000	91.7458	80.3339
MM5ag	mannosyl-oligosaccharide 1,2-alpha-mannosidase, Golgi apparatus	N-glycan synthesis	0	10000	0	10000	4.44468	1.16129
MM5bg	mannosyl-oligosaccharide 1,2-alpha-mannosidase, Golgi apparatus	N-glycan synthesis	0	10000	0	10000	4.35442	0.235293
MM5cg	mannosyl-oligosaccharide 1,2-alpha-mannosidase, Golgi apparatus	N-glycan synthesis	0	10000	0	10000	1.50931	0.279427
MM6ag	mannosyl-oligosaccharide 1,2-alpha-mannosidase, Golgi apparatus	N-glycan synthesis	0	10000	0	10000	0.946217	0.0825297
MM6B1ag	mannosyl-oligosaccharide 1,2-alpha-mannosidase, Golgi apparatus	N-glycan synthesis	0	10000	0	10000	3.17657	0.144944
MM6B1bg	mannosyl-oligosaccharide 1,2-alpha-mannosidase, Golgi apparatus	N-glycan synthesis	0	10000	0	10000	1.17785	0.0903493
MM6B2g	mannosyl-oligosaccharide 1,2-alpha-mannosidase, Golgi apparatus	N-glycan synthesis	0	10000	0	10000	1.50931	0.279427
MM6bg	mannosyl-oligosaccharide 1,2-alpha-mannosidase, Golgi apparatus	N-glycan synthesis	0	10000	0	10000	3.49846	1.07876
MM7Ag	mannosyl-oligosaccharide 1,2-alpha-mannosidase, Golgi apparatus	N-glycan synthesis	0	10000	0	10000	0.946217	0.0825297
MM7B1g	mannosyl-oligosaccharide 1,2-alpha-mannosidase, Golgi apparatus	N-glycan synthesis	0	10000	0	10000	3.17657	0.144944
MM7B2g	mannosyl-oligosaccharide 1,2-alpha-mannosidase, Golgi apparatus	N-glycan synthesis	0	10000	0	10000	2.68715	0.369776
MM7Cag	mannosyl-oligosaccharide 1,2-alpha-mannosidase, Golgi apparatus	N-glycan synthesis	0	10000	0	10000	1.26682	0.159452
MM7Cbg	mannosyl-oligosaccharide 1,2-alpha-mannosidase, Golgi apparatus	N-glycan synthesis	0	10000	0	10000	2.23164	0.91931
MM8Ag	mannosyl-oligosaccharide 1,2-alpha-mannosidase, Golgi apparatus	N-glycan synthesis	0	10000	0	10000	2.21304	0.241982
MM8Ber	mannosyl-oligosaccharide 1,2-alpha-mannosidase, endoplasmic reticulum	N-glycan synthesis	0	10000	0	10000	5.86372	0.51472
MM8Cg	mannosyl-oligosaccharide 1,2-alpha-mannosidase, Golgi apparatus	N-glycan synthesis	0	10000	0	10000	2.23164	0.91931
MMCDm	Methylmalonyl-CoA decarboxylase, mitochondrial	Valine, leucine, and isoleucine metabolism	0	10000	0	10000	35.2109	37.447
MMEm	methylmalonyl-CoA epimerase/racemase	Valine, leucine, and isoleucine metabolism	-10000	10000	-10000	10000	-73.8119	-61.1238
MMMm	methylmalonyl-CoA mutase	Valine, leucine, and isoleucine metabolism	-10000	10000	-10000	10000	73.8119	61.1238
MMSAD1m	methylmalonate-semialdehyde dehydrogenase	Valine, leucine, and isoleucine metabolism	0	10000	0	10000	44.3242	80.6676
MMSAD3m	methylmalonate-semialdehyde dehydrogenase (malonic semialdehyde), mitochondrial	Propanoate metabolism	0	10000	0	10000	53.4068	177.146
MTAP	5'-methylthioadenosine phosphorylase	Arginine and Proline Metabolism	0	10000	0	10000	8.53535	113.868
MTHFC	methenyltetrahydrofolate cyclohydrolase	Folate metabolism	-10000	10000	-10000	10000	-123.342	-163.039
MTHFCm	methenyltetrahydrifikate cyclohydrolase, mitochondrial	Folate metabolism	-10000	10000	-10000	10000	129.268	199.486
MTHFD	methylenetetrahydrofolate dehydrogenase (NADP)	Folate metabolism	-10000	10000	-10000	10000	9723.04	9714.29
MTHFD2	methylenetetrahydrofolate dehydrogenase (NAD)	Folate metabolism	-10000	10000	-10000	10000	-9856.69	-9887.65
MTHFD2m	methylenetetrahydrofolate dehydrogenase (NAD), mitochondrial	Folate metabolism	-10000	10000	-10000	10000	9899.51	9905.36
MTHFDm	methylenetetrahydrofolate dehydrogenase (NADP), mitochondrial	Folate metabolism	-10000	10000	-10000	10000	-9770.24	-9705.87
MTRI	5-methylthioribose-1-phosphate isomerase	Arginine and Proline Metabolism	-10000	10000	-10000	10000	8.53535	113.868
N2M2NMASNt	n2m2nmasn transport, Golgi to extracellular	Transport, extracellular	0	10000	0	10000	6.24898	0.483244
N2M2NMASNtly	n2m2nmasn transport, extracellular to lysosome	Transport, lysosomal	0	10000	0	10000	6.24898	0.483244
N3Tg	N-acetylgalactosamine 3-beta-galactosyltransferase, Golgi apparatus	O-glycan synthesis	0	10000	0	10000	2.74372	4.13153
N4Tg	N-acetylgalactosamine 4-beta-galactosyltransferase, Golgi apparatus	O-glycan synthesis	0	10000	0	10000	7.37591	14.1622
NACHEX10ly	beta-N-acetylhexosaminidase, lysosomal	Keratan sulfate degradation	0	10000	0	10000	1.24993	0.667548
NACHEX11ly	beta-N-acetylhexosaminidase, lysosomal	Keratan sulfate degradation	0	10000	0	10000	0.407543	0.171086
NACHEX12ly	beta-N-acetylhexosaminidase, lysosomal	Keratan sulfate degradation	0	10000	0	10000	0.263114	0.720662
NACHEX13ly	beta-N-acetylhexosaminidase, lysosomal	Keratan sulfate degradation	0	10000	0	10000	0.266766	0.137455
NACHEX14ly	beta-N-acetylhexosaminidase, lysosomal	Keratan sulfate degradation	0	10000	0	10000	1.13779	0.659051
NACHEX15ly	beta-N-acetylhexosaminidase, lysosomal	Keratan sulfate degradation	0	10000	0	10000	1.28785	0.715919
NACHEX16ly	beta-N-acetylhexosaminidase, lysosomal	Keratan sulfate degradation	0	10000	0	10000	1.19045	0.645733
NACHEX17ly	beta-N-acetylhexosaminidase, lysosomal	Keratan sulfate degradation	0	10000	0	10000	1.13716	0.648071
NACHEX18ly	beta-N-acetylhexosaminidase, lysosomal	Keratan sulfate degradation	0	10000	0	10000	0.304063	0.716316
NACHEX19ly	beta-N-acetylhexosaminidase, lysosomal	Keratan sulfate degradation	0	10000	0	10000	1.04933	0.675258
NACHEX20ly	beta-N-acetylhexosaminidase, lysosomal	Keratan sulfate degradation	0	10000	0	10000	1.07655	0.586097
NACHEX21ly	beta-N-acetylhexosaminidase, lysosomal	Keratan sulfate degradation	0	10000	0	10000	1.37203	0.775772
NACHEX22ly	beta-N-acetylhexosaminidase, lysosomal	Keratan sulfate degradation	0	10000	0	10000	1.37203	0.775772
NACHEX23ly	beta-N-acetylhexosaminidase, lysosomal	Keratan sulfate degradation	0	10000	0	10000	1.85298	1.42204
NACHEX24ly	beta-N-acetylhexosaminidase, lysosomal	Keratan sulfate degradation	0	10000	0	10000	1.35343	1.65329
NACHEX25ly	beta-N-acetylhexosaminidase, lysosomal	Keratan sulfate degradation	0	10000	0	10000	5.30903	7.76458
NACHEX26ly	beta-N-acetylhexosaminidase, lysosomal	Keratan sulfate degradation	0	10000	0	10000	1.00251	1.32854
NACHEX27ly	beta-N-acetylhexosaminidase, lysosomal	Hyaluronan metabolism	0	10000	0	10000	23.3061	9.93082
NACHEXA10ly	beta-N-acetylhexosaminidase A, lysosomal	Keratan sulfate degradation	0	10000	0	10000	0.964491	0.604686
NACHEXA11ly	beta-N-acetylhexosaminidase A, lysosomal	Keratan sulfate degradation	0	10000	0	10000	1.10892	0.0551092
NACHEXA12ly	beta-N-acetylhexosaminidase A, lysosomal	Keratan sulfate degradation	0	10000	0	10000	1.10527	0.638316
NACHEXA13ly	beta-N-acetylhexosaminidase A, lysosomal	Keratan sulfate degradation	0	10000	0	10000	0.234242	0.116721
NACHEXA14ly	beta-N-acetylhexosaminidase A, lysosomal	Keratan sulfate degradation	0	10000	0	10000	0.084188	0.0598528
NACHEXA15ly	beta-N-acetylhexosaminidase A, lysosomal	Keratan sulfate degradation	0	10000	0	10000	0.181587	0.130038
NACHEXA16ly	beta-N-acetylhexosaminidase A, lysosomal	Keratan sulfate degradation	0	10000	0	10000	0.234873	0.1277
NACHEXA17ly	beta-N-acetylhexosaminidase A, lysosomal	Keratan sulfate degradation	0	10000	0	10000	1.06797	0.0594558
NACHEXA18ly	beta-N-acetylhexosaminidase A, lysosomal	Keratan sulfate degradation	0	10000	0	10000	0.322707	0.100514
NACHEXA19ly	beta-N-acetylhexosaminidase A, lysosomal	Keratan sulfate degradation	0	10000	0	10000	0.295481	0.189675
NACHEXA20ly	beta-N-acetylhexosaminidase A, lysosomal	Keratan sulfate degradation	0	10000	0	10000	0.890742	2.70949
NACHEXA21ly	beta-N-acetylhexosaminidase A, lysosomal	Keratan sulfate degradation	0	10000	0	10000	3.9556	6.11129
NACHEXA22ly	beta-N-acetylhexosaminidase A, lysosomal	Keratan sulfate degradation	0	10000	0	10000	1.5628	2.30451
NACHEXA9ly	beta-N-acetylhexosaminidase A, lysosomal	Keratan sulfate degradation	0	10000	0	10000	0.122107	0.108224
NADH2_u10m	NADH dehydrogenase, mitochondrial	Oxidative phosphorylation	0	10000	0	10000	1134.85	1181.27
NADN	NAD nucleosidase	NAD metabolism	0	10000	0	10000	33.3799	41.2145
NADPHtru	NADPH transporter, endoplasmic reticulum	Transport, endoplasmic reticular	0	10000	0	10000	485.972	398.746
NADPtru	NADP transporter, endoplasmic reticulum	Transport, endoplasmic reticular	0	10000	0	10000	485.972	398.746
NADS2	NAD synthase (glutamine-hydrolysing)	NAD metabolism	0	10000	0	10000	36.4087	47.2625
NADtn	NAD transport, nuclear through pores	Transport, nuclear	-10000	10000	-10000	10000	86.1309	65.086
NAGA2ly	N-acetylgalactosaminidase, alpha-	Keratan sulfate degradation	0	10000	0	10000	12.6849	21.9268
NAGLCAly	N-acetylglucosaminidase, lysosomal	Keratan sulfate degradation	0	10000	0	10000	12.6849	21.9268
NAHCO3_HCLt	bicarbonate transport (HCl/NaHCO3 exchange)	Transport, extracellular	-10000	10000	-10000	10000	-9401.34	-8647.6
NaKt	Na+/K+ exchanging ATPase	Transport, extracellular	0	10000	0	10000	17.5036	29.3432
NAt3_1	sodium proton antiporter (H:NA is 1:1)	Transport, extracellular	-10000	10000	-10000	10000	-9951.86	-9500.99
NAt5	sodium/ammonium proton antiporter	Transport, extracellular	-10000	10000	-10000	10000	9917.33	9879.4
NAtx	sodium transport via diffusion (perioxisome)	Transport, peroxisomal	-10000	10000	-10000	10000	63.247	54.8941
NBAHH_ir	Nalpha-(beta-alanyl)-L-histidine hydrolase IR	beta-Alanine metabolism	0	10000	0	10000	26.0422	31.3879
NCKt	Na+/Ca2+-K+ exchange	Transport, extracellular	-10000	10000	-10000	10000	-2317.19	-1934.29
NCNt	Na+/Ca2+-NH4+ exchange	Transport, extracellular	-10000	10000	-10000	10000	-5371.55	-5203.84
NDP6	nucleoside-diphosphatase (dCDP)	Nucleotide interconversion	0	10000	0	10000	27.1418	32.7654
NDP7er	nucleoside-diphosphatase (UDP), endoplasmic reticulum	Nucleotide interconversion	0	10000	0	10000	20.0671	5.91862
NDP7ex	nucleoside-diphosphatase (UDP), extracellular	Nucleotide interconversion	0	10000	0	10000	12.6476	13.9368
NDP7g	nucleoside-diphosphatase (UDP), Golgi apparatus	Nucleotide interconversion	0	10000	0	10000	193.093	178.461
NDP8	nucleoside-diphosphatase (dUDP)	Nucleotide interconversion	0	10000	0	10000	150.273	63.3173
NDP8ex	nucleoside-diphosphatase (UTP), extracellular	Nucleotide interconversion	0	10000	0	10000	12.6476	13.9368
NDPK1	nucleoside-diphosphate kinase (ATP:GDP)	Nucleotide interconversion	-10000	10000	-10000	10000	-9795.41	-5962.17
NDPK10	nucleoside-diphosphate kinase (ATP:dIDP)	Nucleotide interconversion	-10000	10000	-10000	10000	9922.47	9833.16
NDPK10n	nucleoside-diphosphate kinase (ATP:dIDP), nuclear	Nucleotide interconversion	-10000	10000	-10000	10000	-9922.47	-9833.16
NDPK1m	nucleoside-diphosphate kinase (ATP:GDP), mitochondrial	Nucleotide interconversion	-10000	10000	-10000	10000	9088.77	8652.7
NDPK1n	nucleoside-diphosphate kinase (ATP:GDP), nuclear	Nucleotide interconversion	-10000	10000	-10000	10000	9930.04	9957.7
NDPK2	nucleoside-diphosphate kinase (ATP:UDP)	Nucleotide interconversion	-10000	10000	-10000	10000	-1827.4	7612.29
NDPK2m	nucleoside-diphosphate kinase (ATP:UDP), mitochondrial	Nucleotide interconversion	-10000	10000	-10000	10000	-157.818	-78.5561
NDPK2n	nucleoside-diphosphate kinase (ATP:UDP), nuclear	Nucleotide interconversion	-10000	10000	-10000	10000	-9449.32	-7351.39
NDPK3	nucleoside-diphosphate kinase (ATP:CDP)	Nucleotide interconversion	-10000	10000	-10000	10000	-4662.46	2979.95
NDPK3m	nucleoside-diphosphate kinase (ATP:CDP), mitochondrial	Nucleotide interconversion	-10000	10000	-10000	10000	6.66335	5.66979
NDPK3n	nucleoside-diphosphate kinase (ATP:CDP),nuclear	Nucleotide interconversion	-10000	10000	-10000	10000	-6584.74	-4893.46
NDPK4	nucleoside-diphosphate kinase (ATP:dTDP)	Nucleotide interconversion	-10000	10000	-10000	10000	-413.339	1380.33
NDPK4m	nucleoside-diphosphate kinase (ATP:dTDP), mitochondrial	Nucleotide interconversion	0	10000	0	10000	12.5386	13.2118
NDPK4n	nucleoside-diphosphate kinase (ATP:dTDP), nuclear	Nucleotide interconversion	-10000	10000	-10000	10000	-901.651	-787.398
NDPK5	Nucleoside-diphosphate kinase (ATP:dGDP)	Nucleotide interconversion	-10000	10000	-10000	10000	-8482.5	-6434.81
NDPK5m	nucleoside-diphosphate kinase (ATP:dGDP), mitochondrial	Nucleotide interconversion	0	10000	0	10000	40.211	42.0661
NDPK5n	nucleoside-diphosphate kinase (ATP:dGDP), nuclear	Nucleotide interconversion	-10000	10000	-10000	10000	736.514	-5574.97
NDPK6	Nucleoside-diphosphate kinase (ATP:dUDP)	Nucleotide interconversion	-10000	10000	-10000	10000	-7937.17	-8433.15
NDPK6m	nucleoside-diphosphate kinase (ATP:dUDP), mitochondrial	Nucleotide interconversion	-10000	10000	-10000	10000	-7836.22	-8489.67
NDPK6n	nucleoside-diphosphate kinase (ATP:dUDP), nuclear	Nucleotide interconversion	-10000	10000	-10000	10000	149.65	100.078
NDPK7	nucleoside-diphosphate kinase (ATP:dCDP)	Nucleotide interconversion	-10000	10000	-10000	10000	74.0389	-5455.05
NDPK7n	nucleoside-diphosphate kinase (ATP:dCDP), nuclear	Nucleotide interconversion	-10000	10000	-10000	10000	7124.82	6774.22
NDPK8	Nucleoside-diphosphate kinase (ATP:dADP)	Nucleotide interconversion	-10000	10000	-10000	10000	162.61	-5384.01
NDPK8m	nucleoside-diphosphate kinase (ATP:dADP), mitochondrial	Nucleotide interconversion	0	10000	0	10000	20.1432	12.992
NDPK8n	nucleoside-diphosphate kinase (ATP:dADP), nuclear	Nucleotide interconversion	-10000	10000	-10000	10000	-4132.82	-4491.81
NDPK9	nucleoside-diphosphate kinase (ATP:IDP)	Nucleotide interconversion	-10000	10000	-10000	10000	-806.638	-7179.56
NDPK9n	nucleoside-diphosphate kinase (ATP:IDP), nuclear	Nucleotide interconversion	-10000	10000	-10000	10000	7720.6	9110.46
NH4tn	ammonia nuclear transport	Transport, nuclear	-10000	10000	-10000	10000	-112.628	-54.7449
NH4tp	ammonia peroxisomal transport	Transport, peroxisomal	-10000	10000	-10000	10000	-482.737	-499.725
NICRNS	NICRNS	NAD metabolism	0	10000	0	10000	2728.26	2047.93
NICRNTtn	NICRNT transport, nuclear trhough pore	Transport, nuclear	-10000	10000	-10000	10000	22.717	32.9927
NKCC2t	Na+-K+-Cl- cotransport (NH4+)	Transport, extracellular	-10000	10000	-10000	10000	-5829.79	-4232.29
NKCCt	Na+-K+-Cl- cotransport	Transport, extracellular	-10000	10000	-10000	10000	-7501.56	-6463.29
NMNATn	nicotinamide-nucleotide adenylyltransferase	NAD metabolism	0	10000	0	10000	86.1309	65.086
NMNATr	nicotinamide-nucleotide adenylyltransferase	NAD metabolism	-10000	10000	-10000	10000	-89.1597	-71.134
NMNS	NMN synthetase	NAD metabolism	0	10000	0	10000	12.8374	19.7712
NMNtn	NMN transport, nuclear trhough pore	Transport, nuclear	-10000	10000	-10000	10000	86.1309	65.086
NNATn	nicotinate-nucleotide adenylyltransferase	NAD metabolism	0	10000	0	10000	22.717	32.9927
NNATr	nicotinate-nucleotide adenylyltransferase	NAD metabolism	0	10000	0	10000	28.8316	33.1483
NOS1	Nitric Oxide Synthase (intermediate forming)	Arginine and Proline Metabolism	0	10000	0	10000	43.064	64.8647
NOS2	Nitric Oxide Synthase (NO forming)	Arginine and Proline Metabolism	0	10000	0	10000	43.064	64.8647
NP1	nucleotide phosphatase	NAD metabolism	0	10000	0	10000	2700.48	2011.86
NRPPHRtu	Norepinephrine uniport	Transport, extracellular	-10000	10000	-10000	10000	29.8134	27.3236
NRPPHRVESSEC	Noradrenaline secretion via secretory vesicle (ATP driven)	Transport, extracellular	0	10000	0	10000	29.8134	27.3236
NRVNCCOAtx	fatty acid intracellular transport	Transport, peroxisomal	-10000	10000	-10000	10000	-30.7684	-41.1256
NRVNCt	fatty acid transport via diffusion	Transport, extracellular	-10000	10000	-10000	10000	9606.71	9208.68
NT5C	Nicotinate D-ribonucleotide phosphohydrolase	NAD metabolism	0	10000	0	10000	27.785	36.0685
NTD1	5'-nucleotidase (dUMP)	Pyrimidine catabolism	0	10000	0	10000	29.956	30.3921
NTD10	5'-nucleotidase (XMP)	Nucleotide interconversion	0	10000	0	10000	29.3469	0.773947
NTD11	5'-nucleotidase (IMP)	Purine catabolism	0	10000	0	10000	31.0759	0.302596
NTD1m	5'-nucleotidase (dUMP),mitochondrial	Nucleotide interconversion	0	10000	0	10000	179.735	202.52
NTD2	5'-nucleotidase (UMP)	Pyrimidine catabolism	0	10000	0	10000	21.6836	28.4433
NTD2e	5'-nucleotidase (UMP), extracellular	Nucleotide interconversion	0	10000	0	10000	12.6476	13.9368
NTD2m	5'-nucleotidase (UMP), mitochondrial	Nucleotide interconversion	0	10000	0	10000	157.818	78.5561
NTD3	5'-nucleotidase (dCMP)	Pyrimidine catabolism	0	10000	0	10000	48.9555	54.7028
NTD4	5'-nucleotidase (CMP)	Pyrimidine catabolism	0	10000	0	10000	28.593	25.9986
NTD5	5'-nucleotidase (dTMP)	Pyrimidine catabolism	0	10000	0	10000	32.0942	37.0859
NTD5m	5'-nucleotidase (dTMP), mitochondrial	Nucleotide interconversion	0	10000	0	10000	55.5564	76.9212
NTD6	5'-nucleotidase (dAMP)	Nucleotide interconversion	0	10000	0	10000	68.7797	567.04
NTD7	5'-nucleotidase (AMP)	Nucleotide interconversion	0	10000	0	10000	55.2292	42.3253
NTD7e	5'-nucleotidase (AMP), extracellular	Nucleotide interconversion	0	10000	0	10000	22.4134	30.3843
NTD8	5'-nucleotidase (dGMP)	Nucleotide interconversion	0	10000	0	10000	355.362	286.891
NTD9	5'-nucleotidase (GMP)	Nucleotide interconversion	0	10000	0	10000	39.278	44.3002
O2Stm	superoxide anion transport via diffusion (mitochondria)	Transport, mitochondrial	-10000	10000	-10000	10000	374.811	191.195
O2Stn	superoxide anion transport via diffusion (nucleus)	Transport, nuclear	-10000	10000	-10000	10000	132.678	177.155
O2Stx	superoxide anion transport via diffusion (peroxisome)	Transport, peroxisomal	-10000	10000	-10000	10000	94.1385	66.8315
O2t	o2 transport (diffusion)	Transport, extracellular	-10000	10000	-10000	10000	1603.07	1538.07
O2ter	O2 transport, endoplasmic reticulum	Transport, endoplasmic reticular	-10000	10000	-10000	10000	3671.82	549.413
O2tm	O2 transport (diffusion)	Transport, mitochondrial	-10000	10000	-10000	10000	610.526	3571.47
O2tn	O2 nuclear transport	Transport, nuclear	-10000	10000	-10000	10000	-66.3391	-88.5777
O2tp	O2 transport, peroxisomal	Transport, peroxisomal	-10000	10000	-10000	10000	434.407	253.059
OBDHc	2-Oxobutanoate dehydrogenase, cytosolic	Glycine, serine, alanine and threonine metabolism	0	10000	0	10000	136.08	222.924
OCBTm	ornithine carbamoyltransferase, irreversible	Urea cycle	0	10000	0	10000	62.5493	75.5365
OCCOAtx	fatty acid intracellular transport	Transport, peroxisomal	-10000	10000	-10000	10000	-11.719	0.428398
OCDCAtr	fatty acid transport via diffusion	Transport, extracellular	-10000	10000	-10000	10000	9517.47	9477.22
OCDCEAtr	fatty acid transport via diffusion	Transport, extracellular	-10000	10000	-10000	10000	-9927.71	-5988.06
OCOAT1m	3-oxoacid CoA-transferase	Valine, leucine, and isoleucine metabolism	0	10000	0	10000	25.1772	40.849
OIVD1m	2-oxoisovalerate dehydrogenase (acylating; 4-methyl-2-oxopentaoate), mitochondrial	Valine, leucine, and isoleucine metabolism	0	10000	0	10000	0.00165397	0.00114214
OIVD2m	2-oxoisovalerate dehydrogenase (acylating; 3-methyl-2-oxobutanoate), mitochondrial	Valine, leucine, and isoleucine metabolism	0	10000	0	10000	2.02613	2.48919
OIVD3m	2-oxoisovalerate dehydrogenase (acylating; 3-methyl-2-oxopentanoate), mitochondrial	Valine, leucine, and isoleucine metabolism	0	10000	0	10000	0.0766844	0.0796234
OMPDC	orotidine-5'-phosphate decarboxylase	Pyrimidine synthesis	0	10000	0	10000	23.5092	29.7933
OPAHir	5-Oxoproline amidohydrolase (ATP-hydrolysing) (ir)	Glutathione metabolism	0	10000	0	10000	78.8158	96.8755
ORNDC	Ornithine Decarboxylase	Urea cycle	0	10000	0	10000	24.7428	63.0871
ORNt3m	ornithine mitochondrial transport via proton antiport	Transport, mitochondrial	-10000	10000	-10000	10000	9537.36	3476.75
ORNt4m	ornithine mitochondrial transport exchange with citruline	Transport, mitochondrial	-10000	10000	-10000	10000	-9527.47	-3433.17
ORNTArm	ornithine transaminase reversible (m)	Urea cycle	-10000	10000	-10000	10000	48.3968	-52.3642
ORNtiDF	ornithine transport via diffusion (extracellular to cytosol)	Transport, extracellular	0	10000	0	10000	407.925	2639.07
ORPT	orotate phosphoribosyltransferase	Pyrimidine synthesis	-10000	10000	-10000	10000	-23.5092	-29.7933
OXAHCOtex	oxalate transport via bicarbonate countertransport	Transport, extracellular	0	10000	0	10000	72.2275	355.898
P45027A12m	5-beta-cholestane-3-alpha,7-alpha,12-alpha-triol 27-hydroxylase	Bile acid synthesis	0	10000	0	10000	54.2605	55.873
P45027A13m	5-beta-cholestane-3-alpha,7-alpha,12-alpha-triol 27-hydroxylase	Bile acid synthesis	0	10000	0	10000	54.2605	55.873
P45027A15m	5-beta-cytochrome P450, family 27, subfamily A, polypeptide 1	Bile acid synthesis	0	10000	0	10000	22.9335	20.7612
P45027A16m	Cytochrome P450 27	Bile acid synthesis	0	10000	0	10000	43.7904	41.5217
P45027A1m	Cytochrome P450 27	Bile acid synthesis	0	10000	0	10000	124.107	188.553
P450SCC1m	cholesterol monooxygenase	Cholesterol metabolism	-10000	10000	-10000	10000	-3738.72	-693.607
P5CDm	1-pyrroline-5-carboxylate dehydrogenase, mitochondrial	Glutamate metabolism	0	10000	0	10000	6760.88	7412.83
P5CRm	pyrroline-5-carboxylate reductase (m)	Arginine and Proline Metabolism	0	10000	0	10000	76.6893	84.3344
P5CRxm	pyrroline-5-carboxylate reductase (m)	Arginine and Proline Metabolism	0	10000	0	10000	5394.35	6008.21
PA_HSter	phosphatidate scramblase	Transport, endoplasmic reticular	-10000	10000	-10000	10000	-0.0314768	-0.0308238
PA_HStg	phosphatidate scramblase	Transport, golgi apparatus	-10000	10000	-10000	10000	-1952.99	-2314.67
PA_HStn	phosphatidate transport, nuclear	Transport, nuclear	-10000	10000	-10000	10000	-115.82	-98.748
PAFH	Platelet-activating factor acetylhydrolase	Glycerophospholipid metabolism	0	10000	0	10000	28.2426	30.5258
PAFS	alkyl glycerol phosphocholine acetyl transferase	Glycerophospholipid metabolism	0	10000	0	10000	28.2426	30.5258
PAIL_HStn	phosphatidylinositol nuclear transport (diffusion)	Transport, nuclear	-10000	10000	-10000	10000	115.82	98.748
PAPStg	3'-Phosphoadenylyl sufate Golgi transport	Transport, golgi apparatus	-10000	10000	-10000	10000	43.6908	40.566
PAPtg	adenosine 3',5'-bisphosphate Golgi transport	Transport, golgi apparatus	0	10000	0	10000	43.6908	40.566
PCFLOPm	phosphatidylcholine flippase	Transport, mitochondrial	0	10000	0	10000	0.000793427	0.00229747
PCHOL_HStg	phosphatidylcholine scramblase	Transport, golgi apparatus	-10000	10000	-10000	10000	1952.99	2314.67
PCHOLP_hs	choline phosphatase	Glycerophospholipid metabolism	0	10000	0	10000	3236.2	1156.51
PCHOLPg_hs	choline phosphatase	Glycerophospholipid metabolism	0	10000	0	10000	1952.99	2314.67
PCHOLPm_hs	choline phosphatase	Glycerophospholipid metabolism	0	10000	0	10000	6.66335	5.66979
PCHOLPr_hs	choline phosphatase	Glycerophospholipid metabolism	0	10000	0	10000	0.0314768	0.0308238
PCLAD	picolinic acid decarboxylase	Tryptophan metabolism	0	10000	0	10000	0.0724876	0.0880095
PCm	pyruvate carboxylase	Pyruvate metabolism	0	10000	0	10000	226.5	182.352
PCREATtmdiffir	Phosphocreatine transport to/from mitochondria via diffusion	Urea cycle	0	10000	0	10000	1339.95	6449.36
PCRNtm	transport into the mitochondria from cytosol (carnitine)	Fatty acid oxidation	0	10000	0	10000	67.0326	99.7902
PCt	phosphatidylcholine transporter	Transport, extracellular	0	10000	0	10000	14.1023	12.6186
PDE1	3',5'-cyclic-nucleotide phosphodiesterase	Nucleotide interconversion	0	10000	0	10000	28.9603	30.6115
PDE4	3',5'-cyclic-nucleotide phosphodiesterase	Nucleotide interconversion	0	10000	0	10000	26.8204	31.3835
PDE4n	3',5'-cyclic-nucleotide phosphodiesterase, Nucleus	Nucleotide interconversion	0	10000	0	10000	48.1069	56.6175
PDHm	pyruvate dehydrogenase	Glycolysis/gluconeogenesis	0	10000	0	10000	246.969	239.057
PDX5PO	pyridoxine 5'-phosphate oxidase	Vitamin B6 metabolism	0	10000	0	10000	32.1084	40.5505
PE_HStm	phosphatidylethanolamine scramblase	Transport, mitochondrial	-10000	10000	-10000	10000	-0.0343334	-0.0336898
PEPCKm	Phosphoenolpyruvate carboxykinase (GTP)	Glycolysis/gluconeogenesis	0	100	0	10000	1.27363	178.522
PETHCT	phosphoethanolamine cytidyltransferase	Glycerophospholipid metabolism	0	10000	0	10000	30.7117	39.8948
PETOHMm_hs	phosphatidylethanolamine N-methyltransferase	Glycerophospholipid metabolism	0	10000	0	10000	6.66415	5.67209
PETOHMr_hs	phosphatidylethanolamine N-methyltransferase	Glycerophospholipid metabolism	0	10000	0	10000	0.0314768	0.0308238
PFK	phosphofructokinase	Glycolysis/gluconeogenesis	0	10000	0	10000	4570.28	1.10596
PFK26	6-phosphofructo-2-kinase	Fructose and mannose metabolism	0	10000	0	100	30.6122	0.672805
PGCD	phosphoglycerate dehydrogenase	Glycine, serine, alanine and threonine metabolism	0	10000	0	10000	70.584	98.7027
PGI	glucose-6-phosphate isomerase	Glycolysis/gluconeogenesis	-10000	10000	-10000	10000	-1927.69	-163.452
PGK	phosphoglycerate kinase	Glycolysis/gluconeogenesis	-10000	10000	-10000	10000	-86.7662	-26.3651
PGL	6-phosphogluconolactonase	Pentose phosphate pathway	0	10000	0	10000	37.0465	8.75697
PGLer	6-phosphogluconolactonase, endoplasmic reticulum	Pentose phosphate pathway	0	10000	0	10000	1874.67	133.063
PGM	phosphoglycerate mutase	Glycolysis/gluconeogenesis	-10000	10000	-10000	10000	-117.784	-241.299
PGMT	phosphoglucomutase	Glycolysis/gluconeogenesis	-10000	10000	-10000	10000	-176.215	-43.3753
PGPP_hs	Phosphatidylglycerol phosphate phosphatase (homo sapiens)	Glycerophospholipid metabolism	0	10000	0	10000	0.00075173	0.000754224
PGPPT	phosphatidyl-CMP: glycerophosphate phosphatidyltransferase	Glycerophospholipid metabolism	0	10000	0	10000	0.00075173	0.000754224
PHCDm	L-1-pyrroline-3-hydroxy-5-carboxylate dehydrogenase	Arginine and Proline Metabolism	0	10000	0	10000	38.5564	103.087
PHCHGSm	L-1-Pyrroline-3-hydroxy-5-carboxylate spontaneous conversion to L-4-Hydroxyglutamate semialdehyde, mitochondrial	Arginine and Proline Metabolism	-10000	10000	-10000	10000	9937.57	9807.64
PHEMEt	heme transport	Transport, extracellular	0	10000	0	10000	49.0585	43.888
PHEt4	L-phenylalanine transport in via sodium symport	Transport, extracellular	0	10000	0	10000	90.4369	117.476
PHEtec	L-phenylalanine transport via diffusion (extracellular to cytosol)	Transport, extracellular	-10000	10000	-10000	10000	5671.94	5436.84
PHETHPTOX2	L-Phenylalanine,tetrahydrobiopterin:oxygen oxidoreductase (4-hydroxylating)	Phenylalanine metabolism	0	10000	0	10000	9952.97	9943.2
PI345P3P	phosphatidylinositol-3,4,5-trisphosphate 3-phosphatase	Inositol phosphate metabolism	0	10000	0	10000	42.5825	61.5466
PI345P3Pn	phosphatidylinositol-3,4,5-trisphosphate 3-phosphatase, nuclear	Inositol phosphate metabolism	0	10000	0	10000	37.3856	30.5319
PI345P5P	phosphatidylinositol-3,4,5-trisphosphate 5-phosphatase	Inositol phosphate metabolism	0	10000	0	10000	28.6079	31.3493
PI34P5K	phosphatidylinositol 3,4-bisphosphate 5-kinase	Inositol phosphate metabolism	0	10000	0	10000	45.1194	44.6151
PI3P3Pn	phosphatidylinositol-3-phosphate 3-phosphatase, nuclear	Inositol phosphate metabolism	0	10000	0	10000	52.4482	65.9551
PI3P4K	phosphatidylinositol 3-phosphate 4-kinase	Inositol phosphate metabolism	0	10000	0	10000	5.66596	5.79233
PI3P5K	phosphatidylinositol 3-phosphate 5-kinase	Inositol phosphate metabolism	0	10000	0	10000	41.8954	47.6608
PI45P3K	phosphatidylinositol 4,5-bisphosphate 3-kinase	Inositol phosphate metabolism	0	10000	0	10000	26.071	48.2807
PI45P3Kn	phosphatidylinositol 4,5-bisphosphate 3-kinase, nuclear	Inositol phosphate metabolism	0	10000	0	10000	37.3856	30.5319
PI45P5P	phosphatidylinositol-4,5-bisphosphate 5-phosphatase	Inositol phosphate metabolism	0	10000	0	10000	52.2211	41.8864
PI45PLC	phosphatidylinositol 4,5-bisphosphate phospholipase C	Inositol phosphate metabolism	0	10000	0	10000	23.0542	34.6023
PI4P3K	phosphatidylinositol 4-phosphate 3-kinase	Inositol phosphate metabolism	0	10000	0	10000	10.8456	7.47352
PI4P5K	phosphatidylinositol 4-phosphate 5-kinase	Glycerophospholipid metabolism	0	10000	0	10000	23.3514	27.4317
PI4PLC	phosphatidylinositol 4-phosphate phospholipase C	Inositol phosphate metabolism	0	10000	0	10000	41.4091	27.0836
PI4PLCn	phosphatidylinositol 4-phosphate phospholipase C, nucleus	Inositol phosphate metabolism	0	10000	0	10000	37.3856	30.5319
PI5P3K	phosphatidylinositol-5-phosphate 3-kinase	Inositol phosphate metabolism	0	10000	0	10000	28.0832	11.3793
PI5P4K	phosphatidylinositol-5-phosphate 4-kinase	Inositol phosphate metabolism	0	10000	0	10000	35.4125	35.7911
PIK3	phosphatidylinositol 3-kinase	Inositol phosphate metabolism	0	10000	0	10000	27.8593	28.9425
PIK3er	phosphatidylinositol 3-kinase, endoplasmic reticulum	Inositol phosphate metabolism	0	10000	0	10000	57.6451	29.0651
PIK4	phosphatidylinositol 4-kinase	Glycerophospholipid metabolism	0	10000	0	10000	23.3849	20.1025
PIK5	phosphatidylinositol 5-kinase	Inositol phosphate metabolism	0	10000	0	10000	13.2191	12.641
PIPLC	phosphatidylinositol phospholipase C	Inositol phosphate metabolism	0	10000	0	10000	33.1045	16.0798
PIPLCn	phosphatidylinositol phospholipase C, nucleus	Inositol phosphate metabolism	0	10000	0	10000	78.4346	68.216
PIter	phosphate transport, endoplasmic reticulum	Transport, endoplasmic reticular	-10000	10000	-10000	10000	-1454.68	-3422.18
PItg	phosphate transport, Golgi apparatus	Transport, golgi apparatus	0	10000	0	10000	193.093	178.461
PItx	Phosphate transporter, peroxisome	Transport, peroxisomal	-10000	10000	-10000	10000	-57.3277	-53.8371
PLA2_2	phospholipase A2	Glycerophospholipid metabolism	0	10000	0	10000	12.4123	22.1994
PLA2_2e	phospholipase A2	Glycerophospholipid metabolism	0	10000	0	10000	14.1018	12.6182
PMANM	phosphomannomutase	Fructose and mannose metabolism	-10000	10000	-10000	10000	-92.7756	-15.0841
PMEVKx	phosphomevalonate kinase	Cholesterol metabolism	0	10000	0	10000	0.00160615	0.000914897
PNP	purine-nucleoside phosphorylase	NAD metabolism	-10000	10000	-10000	10000	-20.5425	-21.4432
PNTOt5	Pantothenate sodium symporter II	Transport, extracellular	0	10000	0	10000	35.1283	32.018
PPA	inorganic diphosphatase	Oxidative phosphorylation	0	10000	0	10000	16.1179	18.8765
PPAer	inorganic diphosphatase, endoplasmic reticulum	Miscellaneous	0	100	0	10000	2.02076	41.7099
PPAm	inorganic diphosphatase	Oxidative phosphorylation	0	10000	0	10000	106.04	116.04
PPAP	phosphatidic acid phosphatase	Triacylglycerol synthesis	0	10000	0	10000	16.9407	38.3438
PPCDC	phosphopantothenoylcysteine decarboxylase	CoA synthesis	0	10000	0	10000	70.6615	124.709
PPCOACm	Propionyl-CoA carboxylase, mitochondrial	Valine, leucine, and isoleucine metabolism	0	10000	0	10000	134.647	155.81
PPCOAOm	Propanoyl-CoA:FAD 2,3-oxidoreductase, mitochondrial	Propanoate metabolism	0	10000	0	10000	28.6671	44.0962
PPD2CSPp	PPD2CSPp	Lysine metabolism	0	10000	0	10000	0.842348	1.20638
PPDOx	Propane-1,2-diol:NAD+ 1-oxidoreductase	Pyruvate metabolism	0	10000	0	10000	35.4135	39.6186
PPDOy	Propane-1,2-diol:NADP+ 1-oxidoreductase	Pyruvate metabolism	0	10000	0	10000	175.652	96.6998
PPItx	Diphosphate transporter, peroxisome	Transport, peroxisomal	-10000	10000	-10000	10000	-16.5147	-41.6019
PPM	phosphopentomutase	Pentose phosphate pathway	-10000	10000	-10000	10000	-2515.18	-2017.35
PRAGSr	phosphoribosylglycinamide synthase	Purine synthesis	-10000	10000	-10000	10000	9.50196e-05	9.80764e-05
PRASCS	phosphoribosylaminoimidazolesuccinocarboxamide synthase	Purine synthesis	-10000	10000	-10000	10000	9.50197e-05	9.80765e-05
PRDX	Peroxidase (multiple substrates)	Miscellaneous	0	10000	0	10000	25.3995	47.3659
PRFGS	phosphoribosylformylglycinamidine synthase	Purine synthesis	0	10000	0	10000	9.50197e-05	9.80765e-05
PRGNLONESULT	steroid sulfotransferase	Steroid metabolism	0	10000	0	10000	18.5988	24.5117
PRISTtx	prist peroxisomal transport	Transport, peroxisomal	-10000	10000	-10000	10000	19.3665	24.6961
PRO1xm	proline oxidase (NAD), mitochondrial	Arginine and Proline Metabolism	0	10000	0	10000	4463.3	3934.1
PROD2m	Proline dehydrogenase (m)	Arginine and Proline Metabolism	0	10000	0	10000	2527.76	3343
PRODt2r	D-proline reversible transport via proton symport	Transport, extracellular	-10000	10000	-10000	10000	-9924.95	-9920.77
PROSTGD2t	prostaglandin transport via bicarbonate countertransport	Transport, extracellular	-10000	10000	-10000	10000	-9938.25	-9853.64
PROSTGE1t	prostaglandin transport via bicarbonate countertransport	Transport, extracellular	-10000	10000	-10000	10000	9927.77	9432.08
PROSTGE1t3	prostaglandine E1 transport (ATP-dependent)	Transport, extracellular	0	10000	0	10000	20.5073	22.0456
PROSTGE2t	prostaglandin transport via bicarbonate countertransport	Transport, extracellular	-10000	10000	-10000	10000	-9885.79	-9874.81
PROSTGE2t2	prostaglandin uniport	Transport, extracellular	-10000	10000	-10000	10000	9909	9909.99
PROSTGE2t3	prostaglandine E2 transport (ATP-dependent)	Transport, extracellular	0	10000	0	10000	23.2082	35.1791
PROSTGF2t	prostaglandin uniport	Transport, extracellular	-10000	10000	-10000	10000	6252.98	7966.81
PROSTGI2t	Prostaglandin I2 transport	Transport, extracellular	-10000	10000	-10000	10000	-9895.12	-9891.07
PROt2r	L-proline reversible transport via proton symport	Transport, extracellular	-10000	10000	-10000	10000	-9951.33	-9877.53
PROt4	Na+/Proline-L symporter	Transport, extracellular	0	10000	0	10000	32.223	47.3085
PRPNCOAHYDm	Propenoyl-CoA hydrolase (m)	beta-Alanine metabolism	0	10000	0	10000	35.3159	52.202
PRPPS	phosphoribosylpyrophosphate synthetase	Pentose phosphate pathway	-10000	10000	-10000	10000	-2417.02	-1841.73
PSDm_hs	Phosphatidylserine decarboxylase	Glycerophospholipid metabolism	0	10000	0	10000	6.69848	5.70578
PSERT	phosphoserine transaminase	Glycine, serine, alanine and threonine metabolism	0	10000	0	10000	70.584	98.7027
PSFLIPm	phosphatidylserine flippase	Transport, mitochondrial	0	10000	0	10000	6.69848	5.70578
PSP_L	phosphoserine phosphatase (L-serine)	Glycine, serine, alanine and threonine metabolism	0	10000	0	10000	70.584	98.7027
PSSA1_hs	Phosphatidylserine synthase homo sapiens	Glycerophospholipid metabolism	-10000	10000	-10000	10000	-5237.83	-3525
PSSA2_hs	Phosphatidylserine synthase homo sapiens	Glycerophospholipid metabolism	-10000	10000	-10000	10000	30.7117	39.8948
PTE3x	peroxisomal acyl-CoA thioesterase	Fatty acid oxidation	0	10000	0	10000	19.3665	24.6961
PTE4x	peroxisomal acyl-CoA thioesterase	Fatty acid oxidation	0	10000	0	10000	45.1777	68.5199
PTPAT	Phosphopantetheine adenylyltransferase (EC 2.7.7.3)	CoA synthesis	0	10000	0	10000	32.0173	36.939
PTRCOX1	Putrescine:oxygen oxidoreductase (deaminating)	Arginine and Proline Metabolism	0	10000	0	10000	20.8506	15.5829
PUNP1	purine-nucleoside phosphorylase (Adenosine)	Nucleotide interconversion	-10000	10000	-10000	10000	-18.8974	-564.839
PUNP2	purine-nucleoside phosphorylase (Deoxyadenosine)	Purine catabolism	-10000	10000	-10000	10000	38.0032	566.165
PUNP3	purine-nucleoside phosphorylase (Guanosine)	Purine catabolism	-10000	10000	-10000	10000	39.278	44.3002
PUNP4	purine-nucleoside phosphorylase (Deoxyguanosine)	Purine catabolism	-10000	10000	-10000	10000	63.9274	-41.7356
PUNP5	purine-nucleoside phosphorylase (Inosine)	Purine catabolism	-10000	10000	-10000	10000	56.1404	1.15563
PUNP6	purine-nucleoside phosphorylase (Deoxyinosine)	Purine catabolism	-10000	10000	-10000	10000	30.7765	0.875158
PUNP7	purine-nucleoside phosphorylase (Xanthosine)	Nucleotide interconversion	-10000	10000	-10000	10000	29.3469	0.773947
PYAM5POr	pyridoxamine 5'-phosphate oxidase	Vitamin B6 metabolism	0	10000	0	10000	46.8264	114.201
PYDAMK	pyridoxamine kinase	Vitamin B6 metabolism	0	10000	0	10000	46.8264	114.201
PYDXK	pyridoxal kinase	Vitamin B6 metabolism	0	10000	0	10000	21.9738	10.34
PYDXNK	pyridoxine kinase	Vitamin B6 metabolism	0	10000	0	10000	32.1084	40.5505
PYDXPP	Pyridoxal 5-phosphate phosphatase	Vitamin B6 metabolism	0	10000	0	10000	100.909	165.092
PYK	pyruvate kinase	Glycolysis/gluconeogenesis	0	10000	0	10000	1839.77	2330.96
PYNP2r	pyrimidine-nucleoside phosphorylase (uracil)	Pyrimidine catabolism	-10000	10000	-10000	10000	99.9679	534.564
PYRt2m	pyruvate mitochondrial transport via proton symport	Transport, mitochondrial	-10000	10000	-10000	10000	344.387	458.718
PYRt2p	pyruvate peroxisomal transport via proton symport	D-alanine metabolism	-10000	10000	-10000	10000	-108.085	-492.674
PYRt2r	pyruvate reversible transport via proton symport	Transport, extracellular	-10000	10000	-10000	10000	-4389.03	-3457.84
RBFK	riboflavin kinase	Vitamin B2 metabolism	0	10000	0	10000	36.8951	47.5246
RDH1	retinol dehydrogenase (all-trans)	Vitamin A metabolism	-10000	10000	-10000	10000	-308.731	-635.796
RDH1a	retinol dehydrogenase (all-trans,NADPH)	Vitamin A metabolism	0	10000	0	10000	308.731	635.796
RDH2	retinol dehydrogenase (9-cis,NADH)	Vitamin A metabolism	-10000	10000	-10000	10000	-135.368	-342.557
RDH2a	retinol dehydrogenase (9-cis,NADPH)	Vitamin A metabolism	0	10000	0	10000	135.368	342.557
RDH3	retinol dehydrogenase (11-cis,NADH)	Vitamin A metabolism	-10000	10000	-10000	10000	-8746.72	-327.441
RDH3a	retinol dehydrogenase (11-cis,NADPH)	Vitamin A metabolism	0	10000	0	10000	8746.72	327.441
RETFA	retinol acyltransferase	Vitamin A metabolism	0	10000	0	10000	67.4566	69.7953
RETFAt	fatty acid retinol efflux	Transport, extracellular	0	10000	0	10000	31.8277	31.854
RETH	retinyl ester hydrolase	Vitamin A metabolism	0	10000	0	10000	44.8498	45.1497
RETHe	retinyl ester hydrolase, extracellular	Vitamin A metabolism	0	10000	0	10000	31.8277	31.854
RETt	Retinol transport via faciliated diffusion	Transport, extracellular	0	10000	0	10000	31.8277	31.854
RNDR1	ribonucleoside-diphosphate reductase (ADP)	Nucleotide interconversion	0	10000	0	10000	4083.08	7081.09
RNDR2	ribonucleoside-diphosphate reductase (GDP)	Nucleotide interconversion	0	10000	0	10000	680.951	585.603
RNDR3	ribonucleoside-diphosphate reductase (CDP)	Nucleotide interconversion	0	10000	0	10000	5181.9	4141.24
RNDR4	ribonucleoside-diphosphate reductase (UDP)	Nucleotide interconversion	0	10000	0	10000	1159.3	1485.41
RNMK	ribosylnicotinamide kinase	NAD metabolism	0	10000	0	10000	20.5425	21.4432
RPE	ribulose 5-phosphate 3-epimerase	Pentose phosphate pathway	-10000	10000	-10000	10000	9932.41	9905.68
RPI	ribose-5-phosphate isomerase	Pentose phosphate pathway	-10000	10000	-10000	10000	1179.43	-9.64595
RTOTAL2t	RTOTAL2 transport	Transport, extracellular	-10000	10000	-10000	10000	-80.3456	-112.337
S23T2g	beta-galactoside alpha-2,3-sialyltransferase (core 2)	Keratan sulfate synthesis	0	10000	0	10000	2.74372	4.13153
S23T3g	beta-galactoside alpha-2,3-sialyltransferase (complex N-glycan)	Keratan sulfate synthesis	0	10000	0	10000	1.37203	0.775772
S23T4g	beta-galactoside alpha-2,3-sialyltransferase	Keratan sulfate synthesis	0	10000	0	10000	2.5653	3.63305
S26Tg	beta-galactoside alpha-2,6-sialyltransferase	N-glycan synthesis	0	10000	0	10000	2.68739	0.416995
S2L2FN2M2MASNt	s2l2fn2m2masn transport, Golgi to extracellular	Transport, extracellular	0	10000	0	10000	2.68739	0.416995
S2L2FN2M2MASNtly	s2l2fn2m2masn transport, extracellular to lysosome	Transport, lysosomal	0	10000	0	10000	2.68739	0.416995
S6T10g	galactose/N-acetylglucosamine 6-O-sulfotransferase, Golgi apparatus	Keratan sulfate synthesis	0	10000	0	10000	1.37203	0.775772
S6T11g	galactose/N-acetylglucosamine 6-O-sulfotransferase, Golgi apparatus	Keratan sulfate synthesis	0	10000	0	10000	1.37203	0.775772
S6T12g	galactose/N-acetylglucosamine 6-O-sulfotransferase, Golgi apparatus	Keratan sulfate synthesis	0	10000	0	10000	1.37203	0.775772
S6T13g	galactose/N-acetylglucosamine 6-O-sulfotransferase, Golgi apparatus	Keratan sulfate synthesis	0	10000	0	10000	1.37203	0.775772
S6T14g	galactose/N-acetylglucosamine 6-O-sulfotransferase, Golgi apparatus	Keratan sulfate synthesis	0	10000	0	10000	1.37203	0.775772
S6T15g	galactose/N-acetylglucosamine 6-O-sulfotransferase, Golgi apparatus	Keratan sulfate synthesis	0	10000	0	10000	1.37203	0.775772
S6T16g	galactose/N-acetylglucosamine 6-O-sulfotransferase, Golgi apparatus	Keratan sulfate synthesis	0	10000	0	10000	2.5653	3.63305
S6T17g	galactose/N-acetylglucosamine 6-O-sulfotransferase, Golgi apparatus	Keratan sulfate synthesis	0	10000	0	10000	2.5653	3.63305
S6T18g	galactose/N-acetylglucosamine 6-O-sulfotransferase, Golgi apparatus	Keratan sulfate synthesis	0	10000	0	10000	2.5653	3.63305
S6T1g	galactose/N-acetylglucosamine 6-O-sulfotransferase, Golgi apparatus	Keratan sulfate synthesis	0	10000	0	10000	2.74372	4.13153
S6T2g	galactose/N-acetylglucosamine 6-O-sulfotransferase, Golgi apparatus	Keratan sulfate synthesis	0	10000	0	10000	2.74372	4.13153
S6T3g	galactose/N-acetylglucosamine 6-O-sulfotransferase, Golgi apparatus	Keratan sulfate synthesis	0	10000	0	10000	2.74372	4.13153
S6T4g	galactose/N-acetylglucosamine 6-O-sulfotransferase, Golgi apparatus	Keratan sulfate synthesis	0	10000	0	10000	1.37203	0.775772
S6T5g	galactose/N-acetylglucosamine 6-O-sulfotransferase, Golgi apparatus	Keratan sulfate synthesis	0	10000	0	10000	1.37203	0.775772
S6T6g	galactose/N-acetylglucosamine 6-O-sulfotransferase, Golgi apparatus	Keratan sulfate synthesis	0	10000	0	10000	1.37203	0.775772
S6T7g	galactose/N-acetylglucosamine 6-O-sulfotransferase, Golgi apparatus	Keratan sulfate synthesis	0	10000	0	10000	1.37203	0.775772
S6T8g	galactose/N-acetylglucosamine 6-O-sulfotransferase, Golgi apparatus	Keratan sulfate synthesis	0	10000	0	10000	1.37203	0.775772
S6T9g	galactose/N-acetylglucosamine 6-O-sulfotransferase, Golgi apparatus	Keratan sulfate synthesis	0	10000	0	10000	1.37203	0.775772
S6TASE10ly	galactose-6-sulfate sulfatase, lysosomal	Keratan sulfate degradation	-10000	10000	-10000	10000	1.37203	0.775772
S6TASE11ly	N-acetylglucosamine-6-sulfatase, lysosomal	Keratan sulfate degradation	-10000	10000	-10000	10000	1.24993	0.667548
S6TASE12ly	N-acetylglucosamine-6-sulfatase, lysosomal	Keratan sulfate degradation	-10000	10000	-10000	10000	0.407543	0.171086
S6TASE13ly	N-acetylglucosamine-6-sulfatase, lysosomal	Keratan sulfate degradation	-10000	10000	-10000	10000	0.263114	0.720662
S6TASE14ly	N-acetylglucosamine-6-sulfatase, lysosomal	Keratan sulfate degradation	-10000	10000	-10000	10000	0.266766	0.137455
S6TASE15ly	N-acetylglucosamine-6-sulfatase, lysosomal	Keratan sulfate degradation	-10000	10000	-10000	10000	1.13779	0.659051
S6TASE16ly	N-acetylglucosamine-6-sulfatase, lysosomal	Keratan sulfate degradation	-10000	10000	-10000	10000	1.28785	0.715919
S6TASE17ly	N-acetylglucosamine-6-sulfatase, lysosomal	Keratan sulfate degradation	-10000	10000	-10000	10000	1.19045	0.645733
S6TASE18ly	N-acetylglucosamine-6-sulfatase, lysosomal	Keratan sulfate degradation	-10000	10000	-10000	10000	1.13716	0.648071
S6TASE19ly	N-acetylglucosamine-6-sulfatase, lysosomal	Keratan sulfate degradation	-10000	10000	-10000	10000	0.304063	0.716316
S6TASE20ly	N-acetylglucosamine-6-sulfatase, lysosomal	Keratan sulfate degradation	-10000	10000	-10000	10000	1.04933	0.675258
S6TASE21ly	N-acetylglucosamine-6-sulfatase, lysosomal	Keratan sulfate degradation	-10000	10000	-10000	10000	1.07655	0.586097
S6TASE22ly	galactose-6-sulfate sulfatase, lysosomal	Keratan sulfate degradation	-10000	10000	-10000	10000	2.74372	4.13153
S6TASE23ly	N-acetylglucosamine-6-sulfatase, lysosomal	Keratan sulfate degradation	-10000	10000	-10000	10000	1.85298	1.42204
S6TASE24ly	N-acetylglucosamine-6-sulfatase, lysosomal	Keratan sulfate degradation	-10000	10000	-10000	10000	1.35343	1.65329
S6TASE25ly	galactose-6-sulfate sulfatase, lysosomal	Keratan sulfate degradation	-10000	10000	-10000	10000	2.5653	3.63305
S6TASE26ly	N-acetylglucosamine-6-sulfatase, lysosomal	Keratan sulfate degradation	-10000	10000	-10000	10000	1.00251	1.32854
SACCD3m	saccharopine dehydrogenase (NADP, L-lysine forming), mitochondrial	Lysine metabolism	0	10000	0	10000	92.4806	105.314
SACCD4m	saccharopine dehydrogenase (NAD, L-glutamate forming), mitochondrial	Lysine metabolism	0	10000	0	10000	2086.43	2446.32
SADT	sulfate adenylyltransferase	Nucleotide interconversion	0	10000	0	10000	140.55	168.056
SARCStm	Sarcosine transport (mitochondrial)	Transport, mitochondrial	0	10000	0	10000	25.253	27.1468
SARDHm	Sarcosine dehydrogenase (m)	Urea cycle	0	10000	0	10000	31.9164	32.8166
SBPP1er	sphingoid base-phosphate phosphatase (sphinganine 1-phosphatase), endoplasmic reticulum	Sphingolipid metabolism	0	10000	0	10000	35.9809	43.7968
SBPP3er	sphingoid base-phosphate phosphatase (sphinganine 1-phosphatase), endoplasmic reticulum	Sphingolipid metabolism	0	10000	0	10000	42.7751	33.5931
SBTD_D2	D-sorbitol dehydrogenase (D-fructose producing)	Fructose and mannose metabolism	0	10000	0	10000	403.81	297.293
SBTR	D-sorbitol reductase	Fructose and mannose metabolism	0	10000	0	10000	403.81	297.293
SCP21x	Sterol carrier protein 2	Transport, peroxisomal	-10000	10000	-10000	10000	-34.7904	-30.8351
SCP22x	Sterol carrier protein 2	Transport, peroxisomal	-10000	10000	-10000	10000	9518.37	9851.61
SCP2x	peroxisomal thiolase 2	Bile acid synthesis	0	10000	0	10000	0.000621303	0.000358005
Ser_Thrtg	Ser/Thr transport (from golgi to lysosome)	Transport, golgi apparatus	-10000	10000	-10000	10000	-12.6849	-21.9268
SERALANaEx	L-alanine/L-serine Na-dependent exchange (Ser-L in)	Transport, extracellular	0	10000	0	10000	41.2606	75.288
SERASNNaEx	L-serine/L-asparagine Na-dependent exchange (Ser-L in)	Transport, extracellular	0	10000	0	10000	179.758	1020.98
SERCYSNaEx	L-serine/L-cysteine Na-dependent exchange (Ser-L in)	Transport, extracellular	0	10000	0	10000	28.9407	63.1226
SERDGLNexR	D-Serine/Glutamine reversible exchange	Transport, extracellular	-10000	10000	-10000	10000	8426.97	8352.63
SERDGLYexR	D-Serine/Glycine reversible exchange	Transport, extracellular	-10000	10000	-10000	10000	-8426.97	-8352.63
SERGLNexR	L-Serine/Glutamine reversible exchange	Transport, extracellular	-10000	10000	-10000	10000	-9940.55	-9739.47
SERGLNNaEx	L-serine/L-glutamine Na-dependent exchange (Ser-L in)	Transport, extracellular	0	10000	0	10000	29.5465	167.069
SERGLYexR	L-Serine/Glycine reversible exchange	Transport, extracellular	-10000	10000	-10000	10000	-9874.69	-9777.82
SERLYSNaex	Serine/Lysine Na-dependent exchange (Ser in)	Transport, extracellular	0	10000	0	10000	62.6801	84.6678
SERPT	serine C-palmitoyltransferase	Sphingolipid metabolism	0	10000	0	10000	0.000902056	0.000905048
SERt4	L-serine via sodium symport	Transport, extracellular	0	10000	0	10000	9952.8	9835.8
SERTHRNaEx	L-serine/L-threonine Na-dependent exchange (Ser-L in)	Transport, extracellular	0	10000	0	10000	100.584	787.323
SERtp	L-serine transport, peroxisomal	Transport, peroxisomal	-10000	10000	-10000	10000	13.8194	5.1457
SFGTH	S-Formylglutathione hydralase	Tyrosine metabolism	0	10000	0	10000	6.66335	5.66979
SGALSIDEtg	sgalside hs intracellular transport	Transport, golgi apparatus	-10000	10000	-10000	10000	-11.2993	-7.96305
SGALSIDEtl	sgalside hs intracellular transport	Transport, lysosomal	-10000	10000	-10000	10000	11.2993	7.96305
SIAASE2ly	sialidase, lysosomal	Keratan sulfate degradation	0	10000	0	10000	1.37203	0.775772
SIAASE3ly	sialidase, lysosomal	Keratan sulfate degradation	0	10000	0	10000	2.74372	4.13153
SIAASE4ly	sialidase, lysosomal	Keratan sulfate degradation	0	10000	0	10000	2.5653	3.63305
SIAASEly	sialidase, lysosomal	N-glycan degradation	0	10000	0	10000	2.68739	0.416995
SLCBK1	sphingolipid long chain base kinase (sphinganine)	Sphingolipid metabolism	0	10000	0	10000	71.4103	76.7434
SMPD3g	sphingomyelin phosphodiesterase 3, neutral membrane (neutral sphingomyelinase II)	Sphingolipid metabolism	0	10000	0	10000	45.74	52.3755
SMS	Sphingomyelin synthase (homo sapiens)	Sphingolipid metabolism	0	10000	0	10000	45.7409	52.3764
SO4CLtex2	sulfate transport via chloride countertransport (2:1)	Transport, extracellular	0	10000	0	10000	1247.62	3169.51
SO4HCOtex	sulfate transport via bicarbonate countertransport	Transport, extracellular	0	10000	0	10000	3269.17	380.426
SO4OXAtex2	sulfate transport via oxalate countertransport (2:1)	Transport, extracellular	0	10000	0	10000	34.7625	319.119
SO4t4_2	sulfate transport via sodium symport	Transport, extracellular	-10000	10000	-10000	10000	-5892.91	-7416.1
SO4tl	Sulfate transport (lysosome)	Transport, lysosomal	-10000	10000	-10000	10000	43.6908	40.566
SPH1Ptr	sph1p intracellular transport	Transport, endoplasmic reticular	-10000	10000	-10000	10000	35.9809	43.7968
SPHGNtr	sphinganine intracellular transport	Transport, endoplasmic reticular	-10000	10000	-10000	10000	35.9809	43.7968
SPHINGStr	sphingosine intracellular transport	Transport, endoplasmic reticular	-10000	10000	-10000	10000	-42.7751	-33.5931
SPHK21c	sphingosine kinase 2	Sphingolipid metabolism	0	10000	0	10000	42.7751	33.5931
SPHMYLNtg	sphingomyelin intracellular transport	Transport, golgi apparatus	-10000	10000	-10000	10000	45.74	52.3755
SPHS1Ptr	sphingosine-1-phosphate transport	Transport, endoplasmic reticular	-10000	10000	-10000	10000	42.7751	33.5931
SPMDOX	Spermidine:(acceptor) oxidoreductase	beta-Alanine metabolism	0	10000	0	10000	8.53535	113.868
SPMS	spermidine synthase	Urea cycle	0	10000	0	10000	8.53535	113.868
SPODM	superoxide dismutase	ROS detoxification	0	10000	0	10000	2180.79	2462.1
SPODMm	superoxide dismutase	ROS detoxification	0	10000	0	10000	227.934	133.586
SPODMn	superoxide dismutase, nuclear	ROS detoxification	0	10000	0	10000	66.3391	88.5777
SPODMx	superoxide dismutase, peroxisome	ROS detoxification	0	10000	0	10000	47.0692	33.4158
SPTix	serine-pyruvate aminotransferase (irreversible), peroxisomal	Glycine, serine, alanine and threonine metabolism	0	10000	0	10000	13.8194	5.1457
SQLEr	Squalene epoxidase, endoplasmic reticular (NADP)	Cholesterol metabolism	0	10000	0	10000	0.00105243	0.00105592
SQLSr	Squalene synthase	Cholesterol metabolism	0	10000	0	10000	75.4973	65.275
SRTNtu	Serotonin uniport	Transport, extracellular	-10000	10000	-10000	10000	8000.7	-8850.5
STRDNCt	fatty acid transport via diffusion	Transport, extracellular	-10000	10000	-10000	10000	31.248	37.3261
STS1	Steryl-sulfatase	Steroid metabolism	0	10000	0	10000	20.4137	19.5123
STS2	Steryl-sulfatase	Steroid metabolism	0	10000	0	10000	16.5057	18.7725
SUCCt2m	succinate transport, mitochondrial	Transport, mitochondrial	-10000	10000	-10000	10000	-7640.37	-1897.53
SUCCt4_2	succinate transport via sodium symport	Transport, extracellular	-10000	10000	-10000	10000	-0.155102	-0.328948
SUCCtp	succinate transporter, peroxisome	Transport, peroxisomal	-10000	10000	-10000	10000	-46.4215	-54.7738
SUCD1m	succinate dehydrogenase	Citric acid cycle	-10000	10000	-10000	10000	617.482	620.395
SUCOAS1m	Succinate--CoA ligase (GDP-forming)	Citric acid cycle	-10000	10000	-10000	10000	2119.53	-163.366
SUCOASm	Succinate--CoA ligase (ADP-forming)	Citric acid cycle	-10000	10000	-10000	10000	-2720.51	-610.582
SULFOX	sulfite oxidase	Methionine and cysteine metabolism	0	10000	0	10000	16.0255	11.9989
TALA	transaldolase	Pentose phosphate pathway	-10000	10000	-100	100	6286.16	99.4057
TAURt4_2_r	taurine transport (sodium symport) (2:1)	Transport, extracellular	-10000	10000	-10000	10000	-382.523	-666.9
TAURtcx	taurine transport (sodium symport) (cytosol to peroxisome)	Taurine and hypotaurine metabolism	-10000	10000	-10000	10000	-63.247	-54.8941
TCHOLAt	taurocholate transport via bicarbonate countertransport	Transport, extracellular	-10000	10000	-10000	10000	32.5669	36.0236
TCHOLAt3	ABC bile acid transporter	Transport, extracellular	0	10000	0	10000	32.5669	36.0236
TDP	thiamin pyrophosphatase	Thiamine metabolism	0	10000	0	10000	20.9643	18.7408
THBPT4ACAMDASE	Tetrahydrobiopterin-4a-carbinolamine dehydratase	Tetrahydrobiopterin metabolism	0	10000	0	10000	9952.97	9943.2
THD1m	NAD(P) transhydrogenase	NAD metabolism	0	10000	0	10000	162.358	79.5138
THFtl	5,6,7,8-Tetrahydrofolate transport, diffusion, lysosomal	Transport, lysosomal	-10000	10000	-10000	10000	-15.0272	-20.3486
THFtm	5,6,7,8-Tetrahydrofolate transport, diffusion, mitochondrial	Transport, mitochondrial	-10000	10000	-10000	10000	-2533.57	-1707.81
THMP	thiamin phosphatase	Thiamine metabolism	0	10000	0	10000	20.9643	18.7408
THMt3	Thiamine transport in via proton antiport	Transport, extracellular	-10000	10000	-10000	10000	32.2362	34.6398
THP2Ctp	2,3,4,5-Tetrahydropyridine-2-carboxylate transport, peroxisomal	Transport, peroxisomal	-10000	10000	-10000	10000	-0.842348	-1.20638
THRALANaEx	L-alanine/L-threonine Na-dependent exchange (Thr-L in)	Transport, extracellular	0	10000	0	10000	30.9476	25.6731
THRASNNaEx	L-threonine/L-asparagine Na-dependent exchange (Thr-L in)	Transport, extracellular	0	10000	0	10000	240.631	50.8773
THRCYSNaEx	L-cysteine/L-threonine Na-dependent exchange (Thr-L in)	Transport, extracellular	0	10000	0	10000	35.0808	19.0601
THRD_L	L-threonine deaminase	Glycine, serine, alanine and threonine metabolism	0	10000	0	10000	90.3427	89.8103
THRGLNexR	L-threonine/glycine reversible exchange	Transport, extracellular	-10000	10000	-10000	10000	-9955.77	-9959.08
THRGLNNaEx	L-threonine/L-glutamine Na-dependent exchange (Thr-L in)	Transport, extracellular	0	10000	0	10000	89.316	23.4549
THRGLYexR	L-threonine/glycine reversible exchange	Transport, extracellular	-10000	10000	-10000	10000	-9975.14	-9962.03
THRSERNaEx	L-serine/L-threonine Na-dependent exchange (Thr-L in)	Transport, extracellular	0	10000	0	10000	49.8192	18.8861
THRt4	L-threonine via sodium symport	Transport, extracellular	0	10000	0	10000	40.1435	56.132
THYMDtm	thymd transport	Transport, mitochondrial	-10000	10000	-10000	10000	-28.7026	-24.6097
THYOXt	T4 transport via bicarbonate countertransport	Transport, extracellular	-10000	10000	-10000	10000	-9901.98	-9893.03
THYOXt2	T4 transport via facilitated diffusion	Transport, extracellular	-10000	10000	-10000	10000	9901.98	9893.03
TKT1	transketolase	Pentose phosphate pathway	-10000	10000	-100	100	630.451	8.30009
TKT2	transketolase	Pentose phosphate pathway	-10000	10000	-100	100	630.451	8.30009
TMDK1	thymidine kinase (ATP:thymidine)	Nucleotide interconversion	0	10000	0	10000	46.8492	42.9839
TMDK1m	thymidine kinase (ATP:thymidine)	Nucleotide interconversion	0	10000	0	10000	26.8538	52.3114
TMDPK	Thiamin pyrophosphokinase (EC 2.7.6.2)	Thiamine metabolism	0	10000	0	10000	20.9643	18.7408
TMDPP	thymidine phosphorylase	Pyrimidine catabolism	-10000	10000	-10000	10000	13.9477	18.7117
TMDS	thymidylate synthase	Nucleotide interconversion	0	10000	0	10000	13.9483	18.7124
TMNDNCCOAtx	fatty acid intracellular transport	Transport, peroxisomal	-10000	10000	-10000	10000	-14.8846	-0.615484
TPI	triose-phosphate isomerase	Glycolysis/gluconeogenesis	-10000	10000	-10000	10000	-173.483	156.787
TRDR	thioredoxin reductase (NADPH)	Nucleotide interconversion	0	10000	0	10000	4192.14	6563.09
TRDR2	Thioredoxin (ubiquinone 10) reductase (NADPH)	Miscellaneous	0	10000	0	10000	44.6181	48.4348
TRDR3	Thioredoxin (ubiquinone 10) reductase (NADH)	Miscellaneous	0	10000	0	10000	44.1371	26.88
TRDRm	thioredoxin reductase (NADPH)	Nucleotide interconversion	0	10000	0	10000	3097.57	923.314
TRIODTHYt	T3 transport via bicarbonate countertransport	Transport, extracellular	-10000	10000	-10000	10000	-9885.93	-9854.35
TRIODTHYt2	T3 transport via facilitated diffusion	Transport, extracellular	-10000	10000	-10000	10000	9885.93	9854.35
TRPO2	L-Tryptophan:oxygen 2,3-oxidoreductase (decyclizing)	Tryptophan metabolism	0	10000	0	10000	0.0724876	0.0880095
TRPt	L-tryptophan transport	Transport, extracellular	-10000	10000	-10000	10000	7945.41	9459.03
TTDCAtr	tetradecanoate (transport)	Transport, extracellular	-10000	10000	-10000	10000	43.9681	39.031
TTDCPT1	carnitine O-palmitoyltransferase	Fatty acid oxidation	0	10000	0	10000	7.36104	0.342959
TTDCPT2	carnitine transferase	Fatty acid oxidation	0	10000	0	10000	7.36104	0.342959
TTDCRNt	transport into the mitochondria (carnitine)	Fatty acid oxidation	0	10000	0	10000	7.36104	0.342959
TYRt	L-tyrosine transport	Transport, extracellular	-10000	10000	-10000	10000	7341.24	8925.9
TYRTA	tyrosine transaminase	Tyrosine metabolism	-10000	10000	-10000	10000	2.30241	2.59672
UAG2EMAi	UDP-N-acetyl-D-glucosamine 2-epimerase (Hydrolysis)	Aminosugar metabolism	0	10000	0	10000	30.5606	46.7379
UAGDP	UDP-N-acetylglucosamine diphosphorylase	Aminosugar metabolism	0	10000	0	10000	172.297	131.95
UDPACGALtl	udpacgal intracellular transport	Transport, lysosomal	-10000	10000	-10000	10000	-12.6849	-21.9268
UDPDOLPT_L	UDPglucose:dolichyl-phosphate beta-D-glucosyltransferase (liver)	N-glycan synthesis	0	10000	0	10000	19.8727	1.72402
UDPDOLPT_U	UDPglucose:dolichyl-phosphate beta-D-glucosyltransferase (uterus)	N-glycan synthesis	0	10000	0	10000	11.0525	3.30401
UDPGALtg	UDP-Gal Golgi transport via CMP antiport	Transport, golgi apparatus	-10000	10000	-10000	10000	105.9	94.5362
UDPGD	UDPglucose 6-dehydrogenase	Starch and sucrose metabolism	0	10000	0	10000	46.6121	19.8616
UDPGLCAter	UDPGlcA endoplasmic reticulum transport via UMP antiport	Transport, endoplasmic reticular	-10000	10000	-10000	10000	9843.06	9883.94
UDPGLCter	UDP-Glc endoplasmic reticulum transport via CMP antiport	Transport, endoplasmic reticular	-10000	10000	-10000	10000	20.0671	5.91862
UDPGP	UDPglucose pyrophosphohydrolase	Starch and sucrose metabolism	0	10000	0	10000	21.2485	32.9012
UDPtl	udp intracellular transport	Transport, lysosomal	-10000	10000	-10000	10000	12.6849	21.9268
UGALGTg	UDPgalactose:D-glucose 4-beta-D-galactosyltransferase, Golgi apparatus	Galactose metabolism	0	10000	0	10000	18.9666	0.892912
UGALNACtg	UDP-GalNAc Golgi transport via CMP antiport	Transport, golgi apparatus	-10000	10000	-10000	10000	12.6849	21.9268
UGCG	Ceramide glucosyltransferase	Sphingolipid metabolism	0	10000	0	10000	20.0671	5.91862
UGLCNACtg	UDP-GlcNAc Golgi transport via CMP antiport	Transport, golgi apparatus	-10000	10000	-10000	10000	74.5075	61.9981
UGLT	UDPglucose--hexose-1-phosphate uridylyltransferase	Galactose metabolism	-10000	10000	-10000	10000	-9828.42	-9853.39
UMPK	UMP kinase	Nucleotide interconversion	-10000	10000	-10000	10000	-6457.59	2191.32
UMPK2	UMP kinase (CTP)	Nucleotide interconversion	-10000	10000	-10000	10000	-9820.86	-8074.29
UMPK2n	UMP kinase (CTP),nuclear	Nucleotide interconversion	-10000	10000	-10000	10000	-6621.91	-4986.15
UMPK3	UMP kinase (UTP)	Nucleotide interconversion	-10000	10000	-10000	10000	8489.79	5425.78
UMPK3n	UMP kinase (UTP),nuclear	Nucleotide interconversion	-10000	10000	-10000	10000	9665.13	9791.48
UMPK4	UMP kinase (GTP)	Nucleotide interconversion	-10000	10000	-10000	10000	-621.064	-7480.07
UMPK4n	UMP kinase (GTP),nuclear	Nucleotide interconversion	-10000	10000	-10000	10000	8194.95	6607.35
UMPK5	UMP kinase (dATP)	Nucleotide interconversion	-10000	10000	-10000	10000	9330.27	9074.08
UMPK5n	UMP kinase (dATP),nuclear	Nucleotide interconversion	-10000	10000	-10000	10000	-7387.31	-7081.59
UMPK6	UMP kinase (dCTP)	Nucleotide interconversion	-10000	10000	-10000	10000	-9389.06	-9397.84
UMPK6n	UMP kinase (dCTP),nuclear	Nucleotide interconversion	-10000	10000	-10000	10000	-4716.49	-4198.54
UMPK7	UMP kinase (dGTP)	Nucleotide interconversion	-10000	10000	-10000	10000	9225.81	8772.09
UMPK7n	UMP kinase (dGTP),nuclear	Nucleotide interconversion	-10000	10000	-10000	10000	-5710.43	-5039.23
UMPKm	UMP kinase (mitochondrial, ATP)	Nucleotide interconversion	-10000	10000	-10000	10000	-157.818	-78.5561
UMPKn	UMP kinase, nuclear	Nucleotide interconversion	-10000	10000	-10000	10000	6576.05	4906.68
UMPtr	UMP transport (ER)	Transport, endoplasmic reticular	-10000	10000	-10000	10000	-9843.06	-9883.94
UNK2	2-keto-4-methylthiobutyrate transamination	Arginine and Proline Metabolism	0	10000	0	10000	8.53535	113.868
UPPN	b-ureidopropionase	Pyrimidine catabolism	0	10000	0	10000	9.55557	11.0757
URCN	URCN	Histidine metabolism	0	10000	0	10000	10.3095	10.3292
UREAt	Urea transport via facilitate diffusion	Transport, extracellular	-10000	10000	-10000	10000	-140.332	-152.623
UREAtm	Urea transport via diffusion	Urea cycle	-10000	10000	-10000	10000	-125.487	-133.118
URIDK2m	uridylate kinase (dUMP), mitochondrial	Nucleotide interconversion	-10000	10000	-10000	10000	22.8461	20.122
URIK1	uridine kinase (ATP:Uridine)	Pyrimidine synthesis	0	10000	0	10000	9757.34	9914.91
URIt	uridine facilated transport in cytosol	Transport, extracellular	-10000	10000	-10000	10000	12.6476	13.9368
Uritm	uridine facilated transport in mitochondria	Transport, mitochondrial	-10000	10000	-10000	10000	-157.818	-78.5561
VACCCPT1	carnitine O-palmitoyltransferase	Fatty acid oxidation	0	10000	0	10000	2.84767	0.0867467
VACCCPT2	carnitine transferase	Fatty acid oxidation	0	10000	0	10000	2.84767	0.0867467
VACCCRNt	transport into the mitochondria (carnitine)	Fatty acid oxidation	0	10000	0	10000	2.84767	0.0867467
VACCt	fatty acid transport via diffusion	Transport, extracellular	-10000	10000	-10000	10000	-4.98261	-0.110747
VALt5m	Valine reversible mitochondrial transport	Transport, mitochondrial	-10000	10000	-10000	10000	-364.879	-44.2618
VALTA	valine transaminase	Valine, leucine, and isoleucine metabolism	-10000	10000	-10000	10000	369.631	48.9782
VALTAm	valine transaminase, mitochondiral	Valine, leucine, and isoleucine metabolism	-10000	10000	-10000	10000	-364.879	-44.2618
VALtec	L-valine transport via diffusion (extracellular to cytosol)	Transport, extracellular	-10000	10000	-10000	10000	-9740.66	-9262.61
VITD3t	Vitamin D3 release	Transport, extracellular	0	10000	0	10000	57.1441	93.0942
VITD3t2	Vitamin D3 uptake	Transport, extracellular	0	10000	0	10000	57.1441	93.0942
XOL27OHtm	27 hydroxy cholesterol transport	Transport, mitochondrial	-10000	10000	-10000	10000	3614.62	505.054
XOLEST2te	cholesterol ester transporter	Transport, extracellular	-10000	10000	-10000	10000	-36.2891	-50.2872
XYLK	xylulokinase	Pentose phosphate pathway	0	10000	0	10000	32.7927	14.7159
XYLTD_Dr	xylitol dehydrogenase (D-xyulose-forming)	Pentose phosphate pathway	-10000	10000	-10000	10000	46.6121	19.8616
XYLUR	xylulose reductase	Pentose phosphate pathway	-10000	10000	-10000	10000	46.6121	19.8616
r0009	Pyrophosphate phosphohydrolase EC:3.6.1.1	Purine catabolism	0	10000	0	10000	28.6631	26.9181
r0010	hydrogen-peroxide:hydrogen-peroxide oxidoreductase EC:1.11.1.6	ROS detoxification	0	10000	0	10000	253.392	75.9749
r0016	Fe(II):oxygen oxidoreductase Porphyrin and chlorophyll metabolism EC:1.16.3.1	Miscellaneous	-10000	10000	-10000	10000	363.638	-21.9119
r0021	glutathione:NAD+ oxidoreductase Glutamate metabolism EC:1.8.1.7	Glutathione metabolism	-10000	10000	-10000	10000	24.3312	10.3522
r0022	glutathione:NAD+ oxidoreductase Glutamate metabolism EC:1.8.1.7	Glutathione metabolism	-10000	10000	-10000	10000	81.0358	99.7462
r0027	NADPH:CoA-glutathione oxidoreductase EC:1.8.1.9	Methionine and cysteine metabolism	-10000	10000	-10000	10000	-29.4827	-29.2084
r0033	ATP:dephospho-CoA 3-phosphotransferase Pantothenate and CoA biosynthesis EC:2.7.1.24	CoA synthesis	0	10000	0	10000	10.6634	12.3258
r0034	Carbon-dioxide:ammonia ligase (ADP-forming,carbamate-phosphorylating) Urea cycle and metabolism of amino groups / Nitrogen metabolism EC:6.3.4.16	Urea cycle	0	10000	0	10000	59.5079	66.801
r0047	Adenosine 5-monophosphate phosphohydrolase Purine metabolism EC:3.1.3.5	Purine catabolism	0	10000	0	10000	55.358	173.797
r0068	Acetyl adenylate:CoA ligase (AMP-forming) Pyruvate metabolism EC:6.2.1.1	Unassigned	0	10000	0	10000	181.905	132.651
r0074	L-Glutamate 5-semialdehyde:NAD+ oxidoreductase Arginine and proline metabolism EC:1.5.1.12	Urea cycle	-10000	10000	-10000	10000	-6679.07	-7429.66
r0081	L-Alanine:2-oxoglutarate aminotransferase Glutamate metabolism / Alanine and aspartate metabolism EC:2.6.1.2	Citric acid cycle	-10000	10000	-10000	10000	93.1235	50.7294
r0082	Oxalosuccinate:NADP+ oxidoreductase (decarboxylating) Citrate cycle (TCA cycle) EC:1.1.1.42	Unassigned	0	10000	0	10000	1790.87	2718.99
r0083	Oxalosuccinate:NADP+ oxidoreductase (decarboxylating) Citrate cycle (TCA cycle) EC:1.1.1.42	Unassigned	0	10000	0	10000	6001.35	422.845
r0084	Oxalosuccinate:NADP+ oxidoreductase (decarboxylating) Citrate cycle (TCA cycle) EC:1.1.1.42	Unassigned	0	10000	0	10000	0.000241858	1.75937e-05
r0085	2-Oxoglutaramate amidohydrolase Glutamate metabolism EC:3.5.1.3	Urea cycle	0	10000	0	10000	30.2786	45.8387
r0086	2-Oxoglutaramate amidohydrolase Glutamate metabolism EC:3.5.1.3	Urea cycle	0	10000	0	10000	93.1235	50.7294
r0097	Acetate:CoA ligase (AMP-forming) Pyruvate metabolism EC:6.2.1.1	Unassigned	0	10000	0	10000	181.905	132.651
r0119	Guanosine 5-triphosphate pyrophosphohydrolase Purine metabolism EC:3.6.1.19	Purine catabolism	0	10000	0	10000	23.6413	33.519
r0127	L-Asparagine amidohydrolase Alanine and aspartate metabolism / Cyanoamino acid metabolism / Nitrogen metabolism EC:3.5.1.1 EC:3.5.1.38	Alanine and aspartate metabolism	0	10000	0	10000	12.719	11.8876
r0129	gamma-glutamyltranspeptidase Glutathione metabolism EC:3.4.11.4	Glutathione metabolism	-10000	10000	-10000	10000	-98.1183	-114.871
r0130	gamma-glutamyltranspeptidase Glutathione metabolism EC:3.4.11.4	Glutathione metabolism	-10000	10000	-10000	10000	92.2572	103.828
r0142	Sulfite:oxygen oxidoreductase Sulfur metabolism EC:1.8.3.1	Methionine and cysteine metabolism	0	10000	0	10000	8.16982	5.85283
r0145	L-Arginine,NADPH:oxygen oxidoreductase (nitric-oxide-forming) Arginine and proline metabolism EC:1.14.13.39	Arginine and Proline Metabolism	-10000	10000	-10000	10000	-97.2464	-125.338
r0156	L-Glutamine:pyruvate aminotransferase Glutamate metabolism EC:2.6.1.15	Urea cycle	0	10000	0	10000	30.2786	45.8387
r0157	L-Glutamine:pyruvate aminotransferase Glutamate metabolism EC:2.6.1.15	Urea cycle	0	10000	0	10000	93.1235	50.7294
r0163	2-oxoglutarate dehydrogenase E1 component Citrate cycle (TCA cycle) EC:1.2.4.2	Unassigned	0	10000	0	10000	276.258	353.182
r0170	Farnesyl-diphosphate:farnesyl-diphosphate farnesyltransferase Biosynthesis of steroids EC:2.5.1.21	Cholesterol metabolism	-10000	10000	-10000	10000	-75.4962	-65.274
r0173	(S)-Lactate:NAD+ oxidoreductase Glycolysis / Gluconeogenesis / Pyruvate metabolism EC:1.1.1.27	Glycolysis/gluconeogenesis	-10000	10000	-10000	10000	-373.81	-5.84488
r0178	Succinate-semialdehyde:NAD+ oxidoreductase Glutamate metabolism / Tyrosine metabolism / Butanoate metabolism EC:1.2.1.24 EC:1.2.1.16	Glutamate metabolism	-10000	10000	-10000	10000	29.386	129.451
r0191	UTP:D-fructose-6-phosphate 1-phosphotransferase EC:2.7.1.11	Fructose and mannose metabolism	0	10000	0	10000	702.828	2.38757
r0193	L-Cysteine L-homocysteine-lyase (deaminating) Cysteine metabolism EC:4.4.1.1	Cysteine Metabolism	-10000	10000	-10000	10000	-2.53754	7.98318
r0196	Succinyl-CoA:glycine C-succinyl-transferase(decarboxylating) EC:2.3.1.37	Unassigned	-10000	10000	-10000	10000	-57.9341	-71.3051
r0208	GTP:alpha-D-mannose-1-phosphate guanylyltransferase Fructose and mannose metabolism EC:2.7.7.13	Fructose and mannose metabolism	-10000	10000	-10000	10000	-302.232	-511.272
r0210	L-Serine hydro-lyase (adding homocysteine) Glycine, serine and threonine metabolism EC:4.2.1.22	Methionine and cysteine metabolism	0	10000	0	10000	32.2375	48.5529
r0224	5,6,7,8-Tetrahydrofolate:NAD+ oxidoreductase One carbon pool by folate EC:1.5.1.3	Folate metabolism	0	10000	0	10000	3170.41	3025.77
r0226	5,6,7,8-Tetrahydrofolate:NADP+ oxidoreductase One carbon pool by folate / Folate biosynthesis EC:1.5.1.3	Folate metabolism	0	10000	0	10000	2675.12	1929.21
r0233	UDPglucose:alpha-D-galactose-1-phosphate uridylyltransferase Galactose metabolism / Nucleotide sugars metabolism EC:2.7.7.12	Unassigned	0	10000	0	10000	19.5081	79.8572
r0245	Glycerol:NADP+ oxidoreductase Glycerolipid metabolism EC:1.1.1.2 EC:1.1.1.72	Glycerophospholipid metabolism	-10000	10000	-10000	10000	-104.955	-198.712
r0246	Glycerol:NADP+ oxidoreductase Glycerolipid metabolism EC:1.1.1.72 EC:1.1.1.2	Unassigned	0	10000	0	10000	29.2761	197.511
r0249	D-Ribose-5-phosphate ketol-isomerase Pentose phosphate pathway EC:5.3.1.6	Pentose phosphate pathway	-10000	10000	-10000	10000	-1874.67	-133.063
r0265	ATP:D-galactose 1-phosphotransferase Galactose metabolism EC:2.7.1.6	Unassigned	0	10000	0	10000	19.5081	79.8572
r0268	cytidine monophospho-N-acetylneuraminic acid hydroxylase EC:1.14.18.2	Unassigned	-10000	10000	-10000	10000	145.441	81.3859
r0276	NADH:guanosine-5-phosphate oxidoreductase(deaminating) Purine metabolism EC:1.7.1.7	Purine catabolism	-10000	10000	-10000	10000	9767.45	9689.47
r0283	L-Histidine:beta-alanine ligase (AMP-forming) Alanine and aspartate metabolism / Histidine metabolism / beta-Alanine metabolism EC:6.3.2.11	beta-Alanine metabolism	0	10000	0	10000	26.0422	31.3879
r0287	Acetyl-CoA:acetyl-CoA C-acetyltransferase Fatty acid elongation in mitochondria / Fatty acid metabolism EC:2.3.1.16	Fatty acid oxidation	0	10000	0	10000	19.0308	1.85043
r0295	glycine synthase Nitrogen metabolism EC:2.1.2.10	Glycine, serine, alanine and threonine metabolism	0	10000	0	10000	9877.44	9692.01
r0301	Xanthosine-5-phosphate:ammonia ligase (AMP-forming) Purine metabolism EC:6.3.4.1	Bile acid synthesis	0	10000	0	10000	29.3173	51.9488
r0308	Palmitoyl-CoA hydrolase Fatty acid elongation in mitochondria EC:3.1.2.22 EC:3.1.2.2	Fatty acid oxidation	0	10000	0	10000	159.477	242.027
r0309	trans-Hexadec-2-enoyl-CoA reductase Fatty acid elongation in mitochondria EC:1.3.1.38	Fatty acid oxidation	-10000	10000	-10000	10000	-22.6462	-37.4183
r0310	Palmitoyl-CoA:oxygen 2-oxidoreductase Fatty acid metabolism EC:1.3.3.6 EC:1.3.99.3	Fatty acid oxidation	0	10000	0	10000	32.3118	37.6492
r0311	Palmitate:CoA ligase (AMP-forming) Fatty acid metabolism EC:6.2.1.3	Fatty acid oxidation	0	10000	0	10000	38.8903	40.557
r0317	citrate hydro-lyase Citrate cycle (TCA cycle) / Glyoxylate and dicarboxylate metabolism EC:4.2.1.4	Unassigned	-10000	10000	-10000	10000	-4860.93	-1050.95
r0321	Acetoacetate:CoA ligase (AMP-forming) Butanoate metabolism EC:6.2.1.16	Cholesterol metabolism	0	10000	0	10000	15.0566	16.0846
r0330	5,6-Dihydrothymine:NAD+ oxidoreductase Pyrimidine metabolism EC:1.3.1.1	Pyrimidine catabolism	0	10000	0	10000	4660.78	5410.23
r0339	ATP:(R)-glycerate 3-phosphotransferase Glycine, serine and threonine metabolism EC:2.7.1.31	Unassigned	0	10000	0	10000	28.4871	44.487
r0340	ATP:(R)-glycerate 3-phosphotransferase Glycine, serine and threonine metabolism EC:2.7.1.31	Unassigned	0	10000	0	10000	29.2761	197.511
r0345	ATP:AMP phosphotransferase Purine metabolism EC:2.7.4.11	Nucleotide interconversion	-10000	10000	-10000	10000	-5293.06	-41.759
r0354	Glycolysis / Glyconeogenesis EC:2.7.1.1	Glycolysis/gluconeogenesis	0	10000	0	100	25.1653	6.62479
r0355	Glycolysis / Glyconeogenesis EC:2.7.1.1	Glycolysis/gluconeogenesis	0	10000	0	100	45.5652	9.08001
r0357	Glycolysis / Glyconeogenesis EC:2.7.1.1	Fructose and mannose metabolism	0	10000	0	100	177.226	24.5272
r0358	Glycolysis / Glyconeogenesis EC:2.7.1.1	Fructose and mannose metabolism	0	10000	0	100	50.9399	12.4494
r0360	Glycolysis / Glyconeogenesis EC:2.7.1.1	Fructose and mannose metabolism	0	10000	0	100	38.1065	5.2732
r0361	Glycolysis / Glyconeogenesis EC:2.7.1.1	Fructose and mannose metabolism	0	10000	0	100	20.4897	4.79948
r0365	3-hydroxypropanoate:NAD+ oxidoreductase beta-Alanine metabolism / Propanoate metabolism EC:1.1.1.59	Propanoate metabolism	0	10000	0	10000	35.3159	52.202
r0377	ATP:deoxycitidine 5-phosphotransferase Pyrimidine metabolism EC:2.7.1.74	Pyrimidine catabolism	0	10000	0	10000	11.2599	22.335
r0383	pyruvate:[dihydrolipoyllysine-residue acetyltransferase]-lipoyllysine 2-oxidoreductase (decarboxylating, acceptor-acetylating) EC:1.2.4.1	Unassigned	0	10000	0	10000	111.748	260.636
r0384	2-oxoglutarate:[dihydrolipoyllysine-residue succinyltransferase]-lipoyllysine 2-oxidoreductase (decarboxylating, acceptor-succinylating) EC:1.2.4.2	Unassigned	0	10000	0	10000	4.87812	7.5932
r0385	3-methyl-2-oxobutanoate:[dihydrolipoyllysine-residue (2-methylpropanoyl)transferase] lipoyllysine 2-oxidoreductase (decarboxylating, acceptor-2-methylpropanoylating) EC:1.2.4.4	Unassigned	0	10000	0	10000	2.72637	2.22729
r0386	4-methyl-2-oxopentanoate:[dihydrolipoyllysine-residue (2-methylpropanoyl)transferase] lipoyllysine 2-oxidoreductase (decarboxylating, acceptor-2-methylpropanoylating) EC:1.2.4.4	Unassigned	0	10000	0	10000	0.00147552	0.000687336
r0388	Pyridoxamine:oxygen oxidoreductase (deaminating) Vitamin B6 metabolism EC:1.4.3.5	Vitamin B6 metabolism	-10000	10000	-10000	10000	-46.8264	-114.201
r0389	Pyridoxine:oxygen oxidoreductase (deaminating) Vitamin B6 metabolism EC:1.1.3.12	Vitamin B6 metabolism	-10000	10000	-10000	10000	-32.1084	-40.5505
r0391	Nicotinate D-ribonucleotide:pyrophosphate phosphoribosyltransferase Nicotinate and nicotinamide metabolism EC:2.4.2.11	NAD metabolism	-10000	10000	-10000	10000	2700.48	2011.86
r0392	D-Glyceraldehyde:NAD+ oxidoreductase Glycerolipid metabolism EC:1.2.1.3	Unassigned	-10000	10000	-10000	10000	14.6677	39.3413
r0393	D-Glyceraldehyde:NAD+ oxidoreductase Glycerolipid metabolism EC:1.2.1.3	Unassigned	0	10000	0	10000	29.2761	197.511
r0394	Xanthine:NAD+ oxidoreductase Purine metabolism EC:1.17.1.4	Nucleotide interconversion	-10000	10000	-10000	10000	-3102.81	-2395.75
r0395	Hypoxanthine:oxygen oxidoreductase Purine metabolism EC:1.17.3.2	Nucleotide interconversion	0	10000	0	10000	3073.52	2395.04
r0398	NADPH:6,7-dihydropteridine oxidoreductase Folate biosynthesis EC:1.5.1.34	Tetrahydrobiopterin metabolism	0	10000	0	10000	0.0101017	0.0221315
r0399	L-Phenylalanine,tetrahydrobiopterin:oxygen oxidoreductase (4-hydroxylating) Phenylalanine, tyrosine and tryptophan biosynthesis EC:1.14.16.1	Tetrahydrobiopterin metabolism	-10000	10000	-10000	10000	-9950.66	-9940.59
r0400	N-acetylneuraminate,ferrocytochrome-b5:oxygen oxidoreductase (N-acetyl-hydroxylating) Aminosugars metabolism EC:1.14.18.2	Unassigned	-10000	10000	-10000	10000	-48.4804	-27.1286
r0407	Sedoheptulose 1,7-bisphosphate D-glyceraldehyde-3-phosphate-lyase Carbon fixation EC:4.1.2.13	Unassigned	-10000	10000	-10000	10000	-5655.71	-91.1056
r0408	ATP:Sedoheptulose 7-phosphate 1-phosphotransferase EC:2.7.1.11	Unassigned	-10000	10000	-10000	10000	4255.71	-5104.24
r0409	UTP:Sedoheptulose 7-phosphate 1-phosphotransferase EC:2.7.1.11	Unassigned	-10000	10000	-10000	10000	-9911.42	5013.13
r0422	Isocitrate:NADP+ oxidoreductase (decarboxylating) Citrate cycle (TCA cycle) EC:1.1.1.42	Unassigned	-10000	10000	-10000	10000	1790.87	2718.99
r0423	Isocitrate:NADP+ oxidoreductase (decarboxylating) Citrate cycle (TCA cycle) EC:1.1.1.42	Unassigned	0	10000	0	10000	6467.7	3646.6
r0424	Isocitrate:NADP+ oxidoreductase (decarboxylating) Citrate cycle (TCA cycle) EC:1.1.1.42	Unassigned	-10000	10000	-10000	10000	0.000241858	1.75938e-05
r0425	EC:1.1.1.42	Unassigned	-10000	10000	-10000	10000	-466.351	-3223.76
r0426	isocitrate hydro-lyase Citrate cycle (TCA cycle) / Glyoxylate and dicarboxylate metabolism EC:4.2.1.3	Unassigned	-10000	10000	-10000	10000	4860.93	1050.95
r0434	Palmitoyl-CoA:L-carnitine O-palmitoyltransferase Fatty acid metabolism EC:2.3.1.21	Fatty acid oxidation	-10000	10000	-10000	10000	-1858.64	-9652.41
r0437	Palmitoyl-CoA:L-carnitine O-palmitoyltransferase Fatty acid metabolism EC:2.3.1.21	Fatty acid oxidation	-10000	10000	-10000	10000	34.1249	40.2988
r0450	L-2-Aminoadipate:2-oxoglutarate aminotransferase Lysine biosynthesis / Lysine degradation EC:2.6.1.39	Lysine metabolism	-10000	10000	-10000	10000	389.247	222.115
r0451	2-Oxoadipate:lipoamde 2-oxidoreductase(decarboxylating and acceptor-succinylating) Lysine degradation EC:1.2.4.2	Unassigned	0	10000	0	10000	17.6829	31.8974
r0456	ATP:deoxyguanosine 5-phosphotransferase Purine metabolism EC:2.7.1.113	Nucleotide interconversion	0	10000	0	10000	38.8932	39.338
r0463	(S)-3-Hydroxy-3-methylglutaryl-CoA acetoacetyl-CoA-lyase (CoA-acetylating) Synthesis and degradation of ketone bodies / Valine, leucine and isoleucine degradation / Butanoate metabolism EC:2.3.3.10	Cholesterol metabolism	-10000	10000	-100	100	-22.1695	-1.54683
r0464	4-Aminobutyraldehyde:NAD+ oxidoreductase Urea cycle and metabolism of amino groups EC:1.2.1.3	Glutamate metabolism	-10000	10000	-10000	10000	9680.04	8267.91
r0470	2-Deoxyadenosine 5-diphosphate:oxidized-thioredoxin 2-oxidoreductase Purine metabolism EC:1.17.4.1	Nucleotide interconversion	0	10000	0	10000	36.2282	50.0473
r0472	2-Deoxyadenosine 5-diphosphate:oxidized-thioredoxin 2-oxidoreductase Purine metabolism EC:1.17.4.1	Nucleotide interconversion	-10000	10000	-10000	10000	617.023	627.338
r0474	2-Deoxyadenosine 5-diphosphate:oxidized-thioredoxin 2-oxidoreductase Purine metabolism EC:1.17.4.1	Nucleotide interconversion	-10000	10000	-10000	10000	5558.28	4809.41
r0475	2-Deoxyadenosine 5-diphosphate:oxidized-thioredoxin 2-oxidoreductase Purine metabolism EC:1.17.4.1	Nucleotide interconversion	-10000	10000	-10000	10000	701.555	1243.46
r0483	(R)-3-Amino-2-methylpropanoate:2-oxoglutarate aminotransferase EC:2.6.1.22	Pyrimidine catabolism	-10000	10000	-10000	10000	13.9477	18.7117
r0488	(R)-Mevalonate:NADP+ oxidoreductase (CoA acylating) Biosynthesis of steroids EC:1.1.1.34	Cholesterol metabolism	-10000	10000	-100	100	55.3984	0.526676
r0509	Succinate:ubiquinone oxidoreductase Citrate cycle (TCA cycle) EC:1.3.5.1	Citric acid cycle	0	10000	0	10000	43.6136	323.653
r0512	Dihydrofolate:NAD+ oxidoreductase Folate biosynthesis EC:1.5.1.3	Folate metabolism	-10000	10000	-10000	10000	2707.84	1986.26
r0514	Dihydrofolate:NADP+ oxidoreductase One carbon pool by folate / Folate biosynthesis EC:1.5.1.3	Folate metabolism	0	10000	0	10000	2682.28	1935.51
r0517	Succinyl-CoA:glycine C-succinyl-transferase(decarboxylating) EC:2.3.1.37	Unassigned	-10000	10000	-10000	10000	-57.9341	-71.3051
r0522	S-Aminomethyldihydrolipoylprotein:(6S)-tetrahydrofolate aminomethyltransferase (ammonia-forming) One carbon pool by folate EC:2.1.2.10	Folate metabolism	0	10000	0	10000	43.2073	52.0309
r0523	5-Formyltetrahydrofolate cyclo-ligase (ADP-forming) One carbon pool by folate EC:6.3.3.2	Folate metabolism	0	10000	0	10000	43.2073	52.0309
r0525	N6-(L-1,3-Dicarboxypropyl)-L-lysine:NAD+ oxidoreductase; N6-(L-1,3-Dicarboxypropyl)-L-lysine:NAD+ oxidoreductase (L-glutamate-forming) Lysine degradation EC:1.5.1.9	Lysine metabolism	-10000	10000	-10000	10000	-1993.95	-2341.01
r0527	Nicotinamide-D-ribonucleotide amidohydrolase Nicotinate and nicotinamide metabolism EC:3.5.1.42	NAD metabolism	-10000	10000	-10000	10000	36.4087	47.2625
r0531	dUTP:cytidine 5-phosphotransferase Pyrimidine metabolism EC:2.7.1.48	Nucleotide interconversion	-10000	10000	-10000	10000	-7409.03	-8640.8
r0541	Glutaryl-CoA:(acceptor) 2,3-oxidoreductase (decarboxylating) Fatty acid metabolism EC:1.3.99.7	Tryptophan metabolism	-10000	10000	-10000	10000	-157.787	-232.587
r0545	Phenylacetaldehyde:NAD+ oxidoreductase Phenylalanine metabolism / Styrene degradation EC:1.2.1.5 EC:1.2.1.39	Phenylalanine metabolism	0	10000	0	10000	94.7616	109.639
r0547	Aldehyde:NADP+ oxidoreductase Phenylalanine metabolism EC:1.2.1.5	Phenylalanine metabolism	-10000	10000	-10000	10000	-94.7616	-109.639
r0549	4-aminobutanal:NAD+ 1-oxidoreductase; 4-aminobutyraldehyde:NAD+ oxidoreductase Urea cycle and metabolism of amino groups / beta-Alanine metabolism EC:1.2.1.3 EC:1.2.1.19	Glutamate metabolism	-10000	10000	-10000	10000	-9680.04	-8267.91
r0552	p-cumic alcohol:NAD+ oxidoreductase Glycine, serine and threonine metabolism EC:1.2.1.8	Glycine, serine, alanine and threonine metabolism	-10000	10000	-10000	10000	861.454	-3019.19
r0553	p-Cumic alcohol:NADP+ oxidoreductase Glycine, serine and threonine metabolism EC:1.2.1.8	Glycine, serine, alanine and threonine metabolism	-10000	10000	-10000	10000	-861.454	3019.19
r0555	acetyl-CoA:enzyme N6-(dihydrolipoyl)lysine S-acetyltransferase Glycolysis / Gluconeogenesis / Alanine and aspartate metabolism / Pyruvate metabolism EC:2.3.1.12	Unassigned	0	10000	0	10000	111.748	260.636
r0556	succinyl-CoA:enzyme N6-(dihydrolipoyl)lysine S-succinyltransferase Citrate cycle (TCA cycle) EC:2.3.1.61	Unassigned	-10000	10000	-10000	10000	-281.136	-360.775
r0557	Glutaryl-CoA:dihydrolipoamide S-succinyltransferase Lysine degradation EC:2.3.1.61	Unassigned	0	10000	0	10000	17.6829	31.8974
r0558	Gentisate aldehyde:NAD+ oxidoreductase Tyrosine metabolism EC:1.2.1.29	Unassigned	-10000	10000	-10000	10000	1568.48	2255.46
r0559	aldehyde oxidase Tyrosine metabolism EC:1.2.3.1	Unassigned	-10000	10000	-10000	10000	1568.48	2255.46
r0560	2-Methylpropanoyl-CoA:oxygen 2,3-oxidoreductase Valine, leucine and isoleucine degradation EC:1.3.99.2	Valine, leucine, and isoleucine metabolism	0	10000	0	10000	0.0109833	0.0693881
r0561	2-methylpropanoyl-CoA:enzyme N6-(dihydrolipoyl)lysine S-(2-methylpropanoyl)transferase Valine, leucine and isoleucine degradation EC:2.3.1.168	Valine, leucine, and isoleucine metabolism	0	10000	0	10000	42.5231	47.0185
r0568	(5-L-Glutamyl)-L-amino-acid 5-glutamyltransferase (cyclizing) Glutathione metabolism EC:2.3.2.4	Glutathione metabolism	0	10000	0	10000	14.6892	20.0911
r0570	2-Deoxy-D-ribose 1-phosphate 1,5-phosphomutase Pentose phosphate pathway EC:5.4.2.7	Pentose phosphate pathway	-10000	10000	-10000	10000	19.9279	-20.8266
r0571	(S)-Methylmalonyl-CoA hydrolase Propanoate metabolism EC:3.1.2.17	Valine, leucine, and isoleucine metabolism	-10000	10000	-10000	10000	25.624	57.2394
r0573	Cholate:CoA ligase (AMP-forming) Bile acid biosynthesis EC:6.2.1.7	Bile acid synthesis	0	10000	0	10000	35.6366	58.6981
r0575	Presqualene diphosphate:farnesyl-diphosphate farnesyltransferase Biosynthesis of steroids EC:2.5.1.21	Cholesterol metabolism	-10000	10000	-10000	10000	-75.4962	-65.274
r0578	ATP:pantothenate 4-phosphotransferase Pantothenate and CoA biosynthesis EC:2.7.1.33	CoA synthesis	-10000	10000	-10000	10000	-81.3249	-137.035
r0579	ATP:pantothenate 4-phosphotransferase Pantothenate and CoA biosynthesis EC:2.7.1.33	CoA synthesis	0	10000	0	10000	81.3249	137.035
r0584	Deamino-NAD+ nucleotidohydrolase Nicotinate and nicotinamide metabolism EC:3.6.1.9	NAD metabolism	-10000	10000	-10000	10000	15.1399	18.8786
r0590	ATP:pantetheine-4-phosphate adenylyltransferase Pantothenate and CoA biosynthesis EC:2.7.7.3	CoA synthesis	0	10000	0	10000	10.6634	12.3258
r0591	Dephospho-CoA nucleotidohydrolase Pantothenate and CoA biosynthesis EC:3.6.1.9	CoA synthesis	-10000	10000	-10000	10000	42.6808	49.2648
r0594	L-2-Aminoadipate-6-semialdehyde:NAD+ 6-oxidoreductase Lysine degradation EC:1.2.1.31	Lysine metabolism	0	10000	0	10000	93.323	106.52
r0595	3-Mercaptopyruvate:cyanide sulfurtransferase Cysteine metabolism EC:2.8.1.2	Cysteine Metabolism	0	10000	0	10000	34.775	40.5697
r0596	3-hydroxyisobutyryl-CoA hydrolase beta-Alanine metabolism / Propanoate metabolism EC:3.1.2.4	CoA synthesis	0	10000	0	10000	35.3159	52.202
r0603	(S)-2-methylbutanoyl-CoA:acceptor 2,3-oxidoreductase Valine, leucine and isoleucine degradation EC:1.3.99.12	Valine, leucine, and isoleucine metabolism	-10000	10000	-10000	10000	-4920.2	-342.538
r0604	(S)-2-methylbutanoyl-CoA:enzyme N6-(dihydrolipoyl)lysine S-(2-methylbutanoyl)transferase Valine, leucine and isoleucine degradation EC:2.3.1.168	Unassigned	0	10000	0	10000	0.000385899	0.000362835
r0610	CTP:D-Tagatose 6-phosphate 1-phosphotransferase Galactose metabolism EC:2.7.1.11	Unassigned	-10000	10000	-10000	10000	-6673.46	-1894.47
r0611	ITP:D-Tagatose 6-phosphate 1-phosphotransferase Galactose metabolism EC:2.7.1.11	Unassigned	-10000	10000	-10000	10000	6673.46	1894.47
r0614	N-[(R)-4-Phosphopantothenoyl]-L-cysteine carboxy-lyase Pantothenate and CoA biosynthesis EC:4.1.1.36	CoA synthesis	-10000	10000	-10000	10000	-70.6615	-124.709
r0615	trans-4-Hydroxy-L-proline:NAD+ 5-oxidoreductase Arginine and proline metabolism EC:1.5.1.2	Arginine and Proline Metabolism	-10000	10000	-10000	10000	8433.04	9209.77
r0616	trans-4-Hydroxy-L-proline:NAD+ 5-oxidoreductase Arginine and proline metabolism EC:1.5.1.2	Arginine and Proline Metabolism	-10000	10000	-10000	10000	-4831.06	-6010.3
r0617	trans-4-Hydroxy-L-proline:NADP+ 5-oxidoreductase Arginine and proline metabolism EC:1.5.1.2	Arginine and Proline Metabolism	-10000	10000	-10000	10000	-8433.04	-9209.77
r0618	trans-4-Hydroxy-L-proline:NADP+ 5-oxidoreductase Arginine and proline metabolism EC:1.5.1.2	Arginine and Proline Metabolism	0	10000	0	10000	4831.06	6010.3
r0620	2-oxoglutarate dehydrogenase E1 component Citrate cycle (TCA cycle) EC:1.2.4.2	Unassigned	-10000	10000	-10000	10000	276.258	353.182
r0633	trans-Oct-2-enoyl-CoA reductase Fatty acid elongation in mitochondria EC:1.3.1.38	Fatty acid oxidation	-10000	10000	-10000	10000	-26.6951	-26.4616
r0634	Octanoyl-CoA:acetyl-CoA C-acyltransferase Fatty acid elongation in mitochondria / Fatty acid metabolism EC:2.3.1.16	Fatty acid oxidation	-10000	10000	-10000	10000	8683.55	8698.38
r0636	Octanoyl-CoA:L-carnitine O-octanoyltransferase EC:2.3.1.137	Fatty acid oxidation	0	10000	0	10000	14.8865	0.963314
r0637	Octanoyl-CoA:L-carnitine O-octanoyltransferase EC:2.3.1.137	Fatty acid oxidation	0	10000	0	10000	14.8865	0.963314
r0638	trans-Dodec-2-enoyl-CoA reductase Fatty acid elongation in mitochondria EC:1.3.1.38	Fatty acid oxidation	-10000	10000	-10000	10000	-69.3183	-106.841
r0639	Lauroyl-CoA:acetyl-CoA C-acyltransferase Fatty acid elongation in mitochondria / Fatty acid metabolism EC:2.3.1.16	Fatty acid oxidation	0	10000	0	10000	13.9325	0.618444
r0641	(5-Glutamyl)-peptide:amino-acid 5-glutamyltransferase Arachidonic acid metabolism EC:2.3.2.2	Fatty acid oxidation	-10000	10000	-10000	10000	-9887.07	-9834.15
r0642	(S)-Methylmalonate semialdehyde:NAD+ oxidoreductase Valine, leucine and isoleucine degradation EC:1.2.1.3	Unassigned	-10000	10000	-10000	10000	2672.55	1157.24
r0643	(S)-Methylmalonate semialdehyde:NAD+ oxidoreductase Valine, leucine and isoleucine degradation EC:1.2.1.3	Valine, leucine, and isoleucine metabolism	-10000	10000	-10000	10000	-25.624	-57.2394
r0644	(S)-Methylmalonate semialdehyde:oxygen oxidoreductase Valine, leucine and isoleucine degradation EC:1.2.3.1	Unassigned	-10000	10000	-10000	10000	2672.55	1157.24
r0645	2-Aminomuconate semialdehyde:NAD+ 6-oxidoreductase Tryptophan metabolism EC:1.2.1.32	Tryptophan metabolism	-10000	10000	-10000	10000	0.0724876	0.0880095
r0647	Spontaneous reaction	Tryptophan metabolism	-10000	10000	-10000	10000	-9941.61	-9900.82
r0650	Chenodeoxycholate:CoA ligase (AMP-forming) Bile acid biosynthesis EC:6.2.1.7	Bile acid synthesis	-10000	10000	-10000	10000	-261.972	-215.037
r0651	Chenodeoxycholate:CoA ligase (AMP-forming) Bile acid biosynthesis EC:6.2.1.7	Bile acid synthesis	-10000	10000	-10000	10000	299.031	235.214
r0652	trans-Tetradec-2-enoyl-CoA reductase Fatty acid elongation in mitochondria EC:1.3.1.38	Fatty acid oxidation	-10000	10000	-10000	10000	-29.835	-40.5759
r0653	myristoyl-CoA:acetylCoA C-myristoyltransferase Fatty acid elongation in mitochondria / Fatty acid metabolism EC:2.3.1.16	Fatty acid oxidation	0	10000	0	10000	9.47521	0.295554
r0655	3-Methylbutanoyl-CoA:(acceptor) 2,3-oxidoreductase Valine, leucine and isoleucine degradation EC:1.3.99.10	Valine, leucine, and isoleucine metabolism	-10000	10000	-10000	10000	-9942.45	-9732.51
r0656	3-methylbutanoyl-CoA:enzyme N6-(dihydrolipoyl)lysine S-(3-methylbutanoyl)transferase Valine, leucine and isoleucine degradation EC:2.3.1.168	Unassigned	0	10000	0	10000	0.00147552	0.000687336
r0660	(S)-3-Hydroxydodecanoyl-CoA hydro-lyase Fatty acid elongation in mitochondria / Fatty acid metabolism EC:4.2.1.17	Fatty acid oxidation	-10000	10000	-10000	10000	23.424	52.2238
r0661	(S)-3-Hydroxydodecanoyl-CoA hydro-lyase Fatty acid elongation in mitochondria / Fatty acid metabolism EC:4.2.1.17	Fatty acid oxidation	0	10000	0	10000	11.9639	0.120308
r0666	2-(Formamido)-N1-(5-phosphoribosyl)acetamidine cyclo-ligase (ADP-forming) Purine metabolism EC:6.3.3.1	Purine synthesis	-10000	10000	-10000	10000	9.50197e-05	9.80765e-05
r0668	CTP:N-acylneuraminate cytidylyltransferase Aminosugars metabolism EC:2.7.7.43	Unassigned	-10000	10000	-10000	10000	-145.441	-81.3859
r0669	(S)-3-Hydroxyisobutyryl-CoA hydro-lyase Valine, leucine and isoleucine degradation EC:4.2.1.17	Valine, leucine, and isoleucine metabolism	0	10000	0	10000	4.59046	0.262869
r0670	(S)-3-Methyl-2-oxopentanoate:[dihydrolipoyllysine-residue (2-methylpropanoyl)transferase] lipoyllysine 2-oxidoreductase (decarboxylating, acceptor-2-methylpropanoylating) EC:1.2.4.4	Unassigned	0	10000	0	10000	0.000385899	0.000362835
r0672	Cholest-5-ene-3beta,7alpha-diol:NAD+ 3-oxidoreductase Bile acid biosynthesis EC:1.1.1.181	Bile acid synthesis	-10000	10000	-10000	10000	3614.62	505.054
r0679	ATP:pantothenate 4-phosphotransferase Pantothenate and CoA biosynthesis EC:2.7.1.33	CoA catabolism	-10000	10000	-10000	10000	70.6615	124.709
r0680	ATP:pantothenate 4-phosphotransferase Pantothenate and CoA biosynthesis EC:2.7.1.33	CoA catabolism	-10000	10000	-10000	10000	-70.6615	-124.709
r0683	Propanoyl-CoA:(acceptor) 2,3-oxidoreductase beta-Alanine metabolism EC:1.3.3.6 EC:1.3.99.3	Unassigned	0	10000	0	10000	6.64878	8.10579
r0686	L-1-Pyrroline-3-hydroxy-5-carboxylate:NADP+ oxidoreductase Arginine and proline metabolism EC:1.5.1.12	Arginine and Proline Metabolism	-10000	10000	-10000	10000	-9976.13	-9910.73
r0688	3alpha,7alpha-Dihydroxy-5beta-cholestan-26-al:NAD+ oxidoreductase Bile acid biosynthesis EC:1.2.1.3	Bile acid synthesis	-10000	10000	-10000	10000	56.6487	59.8275
r0698	Propanoyl-CoA:acetyl-CoA C-acyltransferase Bile acid biosynthesis EC:2.3.1.16	Bile acid synthesis	0	10000	0	10000	35.3659	32.5766
r0714	(S)-3-Hydroxyhexadecanoyl-CoA:NAD+ oxidoreductase Fatty acid elongation in mitochondria / Fatty acid metabolism EC:1.1.1.211 EC:1.1.1.35	Fatty acid oxidation	0	10000	0	10000	9.47521	0.295554
r0715	(S)-3-Hydroxyhexadecanoyl-CoA:NAD+ oxidoreductase Fatty acid elongation in mitochondria / Fatty acid metabolism EC:1.1.1.35 EC:1.1.1.211	Fatty acid oxidation	0	10000	0	10000	25.9482	0.419519
r0716	(S)-3-Hydroxyhexadecanoyl-CoA hydro-lyase Fatty acid elongation in mitochondria / Fatty acid metabolism EC:4.2.1.17	Unassigned	0	10000	0	10000	9.47521	0.295554
r0717	(S)-3-Hydroxyhexadecanoyl-CoA hydro-lyase Fatty acid elongation in mitochondria / Fatty acid metabolism EC:4.2.1.17	Fatty acid oxidation	0	10000	0	10000	25.9482	0.419519
r0718	(S)-3-Hydroxytetradecanoyl-CoA:NAD+ oxidoreductase Fatty acid elongation in mitochondria / Fatty acid metabolism EC:1.1.1.35 EC:1.1.1.211	Fatty acid oxidation	0	10000	0	10000	13.9325	0.618444
r0719	(S)-3-Hydroxytetradecanoyl-CoA:NAD+ oxidoreductase Fatty acid elongation in mitochondria / Fatty acid metabolism EC:1.1.1.35 EC:1.1.1.211	Fatty acid oxidation	0	10000	0	10000	25.7765	0.438685
r0720	(S)-3-Hydroxytetradecanoyl-CoA hydro-lyase Fatty acid elongation in mitochondria / Fatty acid metabolism EC:4.2.1.17	Fatty acid oxidation	0	10000	0	10000	13.9325	0.618444
r0721	(S)-3-Hydroxytetradecanoyl-CoA hydro-lyase Fatty acid elongation in mitochondria / Fatty acid metabolism EC:4.2.1.17	Fatty acid oxidation	0	10000	0	10000	25.7765	0.438685
r0722	(S)-3-Hydroxydodecanoyl-CoA:NAD+ oxidoreductase Fatty acid elongation in mitochondria / Fatty acid metabolism EC:1.1.1.35 EC:1.1.1.211	Fatty acid oxidation	-10000	10000	-10000	10000	-23.424	-52.2238
r0723	(S)-3-Hydroxydodecanoyl-CoA:NAD+ oxidoreductase Fatty acid elongation in mitochondria / Fatty acid metabolism EC:1.1.1.211 EC:1.1.1.35	Fatty acid oxidation	0	10000	0	10000	11.9639	0.120308
r0724	Decanoyl-CoA:acetyl-CoA C-acyltransferase Fatty acid elongation in mitochondria / Fatty acid metabolism EC:2.3.1.16	Fatty acid oxidation	-10000	10000	-10000	10000	23.424	52.2238
r0726	(S)-Hydroxydecanoyl-CoA:NAD+ oxidoreductase Fatty acid elongation in mitochondria / Fatty acid metabolism EC:1.1.1.35 EC:1.1.1.211	Fatty acid oxidation	-10000	10000	-10000	10000	-8683.55	-8698.38
r0727	(S)-Hydroxydecanoyl-CoA:NAD+ oxidoreductase Fatty acid elongation in mitochondria / Fatty acid metabolism EC:1.1.1.211 EC:1.1.1.35	Fatty acid oxidation	0	10000	0	10000	26.1598	0.445323
r0728	(S)-Hydroxydecanoyl-CoA hydro-lyase Fatty acid elongation in mitochondria / Fatty acid metabolism EC:4.2.1.17	Fatty acid oxidation	-10000	10000	-10000	10000	8683.55	8698.38
r0729	(S)-Hydroxydecanoyl-CoA hydro-lyase Fatty acid elongation in mitochondria / Fatty acid metabolism EC:4.2.1.17	Fatty acid oxidation	0	10000	0	10000	26.1598	0.445323
r0730	(S)-Hydroxyoctanoyl-CoA:NAD+ oxidoreductase Fatty acid elongation in mitochondria / Fatty acid metabolism EC:1.1.1.211	Fatty acid oxidation	0	10000	0	10000	19.0308	1.85043
r0731	(S)-Hydroxyoctanoyl-CoA hydro-lyase Fatty acid elongation in mitochondria / Fatty acid metabolism EC:4.2.1.17	Fatty acid oxidation	0	10000	0	10000	19.0308	1.85043
r0732	Hexanoyl-CoA:acetyl-CoA C-acyltransferase Fatty acid elongation in mitochondria / Fatty acid metabolism EC:2.3.1.16	Fatty acid oxidation	0	10000	0	10000	19.0308	1.85043
r0733	(S)-Hydroxyhexanoyl-CoA:NAD+ oxidoreductase Fatty acid elongation in mitochondria / Fatty acid metabolism EC:1.1.1.211 EC:1.1.1.35	Fatty acid oxidation	0	10000	0	10000	19.0308	1.85043
r0734	(S)-Hydroxyhexanoyl-CoA hydro-lyase Fatty acid elongation in mitochondria / Fatty acid metabolism EC:4.2.1.17	Fatty acid oxidation	0	10000	0	10000	19.0308	1.85043
r0735	trans-Dec-2-enoyl-CoA reductase Fatty acid elongation in mitochondria EC:1.3.1.38	Fatty acid oxidation	-10000	10000	-10000	10000	-210.608	-144.016
r0739	alcohol dehydrogenase Bile acid biosynthesis EC:1.1.1.1	Bile acid synthesis	-10000	10000	-10000	10000	56.6487	59.8275
r0752	3,4-Dihydroxymandelaldehyde:NAD+ oxidoreductase Tyrosine metabolism EC:1.2.1.5	Unassigned	-10000	10000	-10000	10000	-348.3	-592.286
r0753	3,4-Dihydroxymandelaldehyde:NADP+ oxidoreductase Tyrosine metabolism EC:1.2.1.5	Unassigned	0	10000	0	10000	348.3	592.286
r0754	3-Methoxy-4-hydroxyphenylacetaldehyde:NAD+ oxidoreductase Tyrosine metabolism EC:1.2.1.5	Unassigned	-10000	10000	-10000	10000	-364.728	-1068.58
r0755	3-Methoxy-4-hydroxyphenylacetaldehyde:NADP+ oxidoreductase Tyrosine metabolism EC:1.2.1.5	Unassigned	0	10000	0	10000	364.728	1068.58
r0756	3-Methoxy-4-hydroxyphenylglycolaldehyde:NAD+ oxidoreductase Tyrosine metabolism EC:1.2.1.5	Unassigned	-10000	10000	-10000	10000	-700.233	-348.043
r0757	3-Methoxy-4-hydroxyphenylglycolaldehyde:NADP+ oxidoreductase Tyrosine metabolism EC:1.2.1.5	Unassigned	0	10000	0	10000	700.233	348.043
r0758	5-Hydroxyindoleacetaldehyde:NAD+ oxidoreductase Tryptophan metabolism EC:1.2.1.3	Tryptophan metabolism	-10000	10000	-10000	10000	-68.1652	-44.9165
r0779	3-Hydroxy-2-methylpropanoyl-CoA hydrolase EC:3.1.2.4	Unassigned	0	10000	0	10000	4.59046	0.262869
r0780	4,4-dimethyl-5a-cholesta-8,24-dien-3b-ol:NADP+ D14-oxidoreductase Biosynthesis of steroids EC:1.3.1.70	Cholesterol metabolism	-10000	10000	-10000	10000	63.7425	70.8993
r0781	Lanosterol,NADPH:oxygen oxidoreductase (14-methyl cleaving) Biosynthesis of steroids EC:1.14.13.70	Cholesterol metabolism	-10000	10000	-10000	10000	0.00105243	0.00105592
r0783	lanosterol D24-reductase Biosynthesis of steroids EC:1.3.1.72	Cholesterol metabolism	-10000	10000	-10000	10000	-9900.08	-9892.54
r0787	3-sn-phosphatidate phosphohydrolase Sphingolipid metabolism EC:3.1.3.4	Sphingolipid metabolism	0	10000	0	10000	35.4295	32.9466
r0791	trans-Hex-2-enoyl-CoA reductase Fatty acid elongation in mitochondria EC:1.3.1.38	Fatty acid oxidation	-10000	10000	-10000	10000	19.1845	38.9484
r0792	5-methyltetrahydrofolate:NAD+ oxidoreductase One carbon pool by folate / Methane metabolism EC:1.5.1.20	Folate metabolism	-10000	10000	-10000	10000	0.169275	11.3721
r0795	Spontaneous reaction	Unassigned	0	10000	0	10000	34.775	40.5697
r0797	glycine N-choloyltransferase EC:2.3.1.65	Bile acid synthesis	-10000	10000	-10000	10000	-0.00434912	-0.00250603
r0801	Mitochondrial Carrier (MC) TCDB:2.A.29.21.1	Transport, mitochondrial	-10000	10000	-10000	10000	-9484.35	-9215.78
r0812	Mitochondrial Carrier (MC) TCDB:2.A.29.20.1	Purine catabolism	-10000	10000	-10000	10000	45.1777	68.5199
r0813	ATP-binding Cassette (ABC) TCDB:3.A.1.208.9	Transport, extracellular	0	10000	0	10000	43.654	34.1995
r0817	Amino Acid-Polyamine-Organocation (APC) TCDB:2.A.3.3.2	Transport, extracellular	-10000	10000	-10000	10000	9398.23	8553.81
r0819	Mitochondrial Carrier (MC) TCDB:2.A.29.2.2	Transport, mitochondrial	-10000	10000	-10000	10000	-9674.39	-3243.54
r0821	Mitochondrial Carrier (MC) TCDB:2.A.29.2.2	Transport, mitochondrial	-10000	10000	-10000	10000	-5120.49	112.289
r0822	Mitochondrial Carrier (MC) TCDB:2.A.29.2.2	Transport, mitochondrial	-10000	10000	-10000	10000	-5444.46	-1949.2
r0829	Mitochondrial Carrier (MC) TCDB:2.A.29.2.2	Transport, mitochondrial	-10000	10000	-10000	10000	-8433.2	-7745.19
r0830	Mitochondrial Carrier (MC) TCDB:2.A.29.2.2	Transport, mitochondrial	-10000	10000	-10000	10000	5981.06	9350.96
r0834	Mitochondrial Carrier (MC) TCDB:2.A.29.2.2	Transport, mitochondrial	-10000	10000	-10000	10000	-7752.33	-8339.15
r0835	Mitochondrial Carrier (MC) TCDB:2.A.29.2.2	Transport, mitochondrial	-10000	10000	-10000	10000	2959.77	6419.89
r0836	Mitochondrial Carrier (MC) TCDB:2.A.29.2.2	Transport, mitochondrial	-10000	10000	-10000	10000	4792.56	1919.26
r0840	Free diffusion	Transport, endoplasmic reticular	-10000	10000	-10000	10000	-1874.67	-133.063
r0860	Utilized transport	Purine catabolism	-10000	10000	-10000	10000	-0.00481846	-0.00274469
r0870	Facilitated diffusion	Transport, extracellular	-10000	10000	-10000	10000	-11.8757	-14.5888
r0879	TCDB:2.A.29.2.4 TCDB:2.A.29.16.1	Transport, extracellular	0	10000	0	10000	5953.41	5028.71
r0885	Mitochondrial Carrier (MC) TCDB:2.A.29.2.7	Transport, mitochondrial	-10000	10000	-10000	10000	1236.09	-2564.05
r0892	Facilitated diffusion	Transport, extracellular	-10000	10000	-10000	10000	12.6476	13.9368
r0899	Amino acid transporter ATB0+ Facilitated diffusion	Transport, extracellular	-10000	10000	-10000	10000	95.5818	543.449
r0907	Active transport	Transport, mitochondrial	-10000	10000	-10000	10000	4.64319	66.3642
r0911	Facilitated diffusion	Transport, mitochondrial	-10000	10000	-10000	10000	310.181	71.7389
r0913	Mitochondrial Carrier (MC) TCDB:2.A.29.7.2	Transport, mitochondrial	-10000	10000	-10000	10000	9470.65	9554.71
r0915	Mitochondrial Carrier (MC) TCDB:2.A.29.7.2	Transport, mitochondrial	-10000	10000	-10000	10000	-9807.09	-9034.93
r0917	Mitochondrial Carrier (MC) TCDB:2.A.29.7.2	Transport, mitochondrial	-10000	10000	-10000	10000	-9047.36	-8345.72
r0926	Postulated transport reaction	Transport, mitochondrial	0	10000	0	10000	29.2761	197.511
r0934	Neurotransmitter:Sodium Symporter (NSS) TCDB:2.A.22.3.3	Transport, peroxisomal	0	10000	0	10000	63.247	54.8941
r0941	Free diffusion	Transport, mitochondrial	-10000	10000	-10000	10000	393.044	411.966
r0942	Neurotransmitter:Sodium Symporter (NSS) TCDB:2.A.22.3.4	Transport, extracellular	-10000	10000	-10000	10000	-9916.74	-9893.27
r0954	MCT 1 Transport reaction	Transport, peroxisomal	-10000	10000	-10000	10000	0.00160615	0.000914897
r0962	Facilitated diffusion	Transport, mitochondrial	0	10000	0	10000	2682.28	1935.51
r0963	Facilitated diffusion	Transport, extracellular	0	10000	0	10000	2311.64	456.961
r0970	Active transport	Transport, endoplasmic reticular	-10000	10000	-10000	10000	35.6366	58.6981
r0973	Facilitated diffusion	Transport, mitochondrial	-10000	10000	-10000	10000	-81.3249	-137.035
r0983	solute carrier family 27 (fatty acid transporter), member 5 TCDB:4.C.1.1.5 TCDB:4.C.1.1.8	Transport, endoplasmic reticular	0	10000	0	10000	88.7554	96.4245
r0984	solute carrier family 27 (fatty acid transporter), member 5 TCDB:4.C.1.1.5 TCDB:4.C.1.1.8	Transport, lysosomal	-10000	10000	-10000	10000	-88.7554	-96.4245
r0989	Postulated transport reaction	Transport, endoplasmic reticular	-10000	10000	-10000	10000	35.6366	58.6981
r0990	Postulated transport reaction	Transport, peroxisomal	-10000	10000	-10000	10000	37.1461	41.5162
r0993	ATP-binding Cassette (ABC) TCDB:3.A.1.208.2	Transport, extracellular	0	10000	0	10000	24.1073	41.6099
r0994	Facilitated diffusion	Transport, endoplasmic reticular	-10000	10000	-10000	10000	-261.972	-215.037
r0995	Mitochondrial Carrier (MC) TCDB:2.A.29.8.3	Transport, endoplasmic reticular	-10000	10000	-10000	10000	1696.63	9563.47
r0997	COT Facilitated diffusion	Transport, peroxisomal	0	10000	0	10000	14.8865	0.963314
r0998	Facilitated diffusion	Transport, endoplasmic reticular	-10000	10000	-10000	10000	-1858.64	-9652.41
r0999	Facilitated diffusion	Transport, peroxisomal	-10000	10000	-10000	10000	34.1249	40.2988
r1010	Postulated transport reaction	Transport, endoplasmic reticular	-10000	10000	-10000	10000	-70.6615	-124.709
r1018	Transport reaction	Transport, endoplasmic reticular	-10000	10000	-10000	10000	-261.972	-215.037
r1019	Postulated transport reaction	Transport, peroxisomal	-10000	10000	-10000	10000	-0.00434912	-0.00250603
r1020	Postulated transport reaction	Transport, mitochondrial	-10000	10000	-10000	10000	56.6487	59.8275
r1044	Concentrative Nucleoside Transporter (CNT) TCDB:2.A.41.2.3	Transport, extracellular	0	10000	0	10000	62.6417	115.582
r1045	Concentrative Nucleoside Transporter (CNT) TCDB:2.A.41.2.4	Transport, extracellular	0	10000	0	10000	42.3767	124.953
r1050	Vesicular transport	Transport, extracellular	-10000	10000	-10000	10000	70.6259	86.2054
r1051	Vesicular transport	Transport, endoplasmic reticular	-10000	10000	-10000	10000	5170.18	8076.84
r1090	TCDB:2.A.47.1.9 TCDB:2.A.29.7.2	Transport, extracellular	0	10000	0	10000	9465.08	9711.43
r1106	Postulated transport reaction	Transport, extracellular	-10000	10000	-10000	10000	40.4258	51.9266
r1116	ATP Exporter (ATP-E) TCDB:9.A.6.1.1	Transport, extracellular	-10000	10000	-10000	10000	10.5377	15.7955
r1143	Major Facilitator(MFS) TCDB:2.A.18.6.3	Transport, extracellular	0	10000	0	10000	104.61	51.206
r1144	Major Facilitator(MFS) TCDB:2.A.18.6.3	Transport, extracellular	0	10000	0	10000	27.3984	51.4145
r1147	Mitochondrial Carrier (MC) TCDB:2.A.29.7.2	Transport, peroxisomal	-10000	10000	-10000	10000	7518.49	9315.68
r1148	Active transport	Transport, peroxisomal	-10000	10000	-10000	10000	-0.000257759	-0.000159116
r1150	Facilitated diffusion	Transport, lysosomal	0	10000	0	10000	41.5044	51.006
r1154	EC:1.2.7.2	Propanoate metabolism	-10000	10000	-10000	10000	-45.7304	-133.107
r1155	TCDB:2.A.1.13.5 TCDB:2.A.1.13.1	Transport, mitochondrial	0	10000	0	10000	115.328	73.3911
r1156	dUTP:uridine 5-phosphotransferase Pyrimidine metabolism EC:2.7.1.48	Nucleotide interconversion	-10000	10000	-10000	10000	-9246.58	-9624.15
r1164	EC:2.3.1.26	Unassigned	0	10000	0	10000	44.5939	40.6853
r1167	EC:2.3.1.26	Unassigned	0	10000	0	10000	68.1108	42.6096
r1168	EC:2.3.1.26	Unassigned	0	10000	0	10000	51.324	47.3506
r1172	EC:3.1.1.13	Unassigned	0	10000	0	10000	44.5939	40.6853
r1177	EC:3.1.1.13	Unassigned	0	10000	0	10000	68.1108	42.6096
r1179	EC:3.1.1.13	Unassigned	0	10000	0	10000	51.324	47.3506
r1252	EC:6.2.1.3	Fatty acid oxidation	0	10000	0	10000	3.86846	0.0947789
r1255	EC:6.2.1.3	Fatty acid oxidation	0	10000	0	10000	52.3423	42.145
r1257	EC:6.2.1.3	Fatty acid oxidation	0	10000	0	10000	51.324	47.3506
r1260	EC:6.2.1.3	Fatty acid oxidation	0	10000	0	10000	64.3252	67.4013
r1292	Postulated transport reaction	Transport, peroxisomal	-10000	10000	-10000	10000	5.79583	12.6067
r1298	Vesicular transport	Transport, lysosomal	0	10000	0	10000	64.3252	67.4013
r1299	Vesicular transport	Transport, lysosomal	0	10000	0	10000	64.3252	67.4013
r1377	S-(hydroxymethyl)glutathione synthase Methane metabolism EC:4.4.1.22	Unassigned	-10000	10000	-10000	10000	-8678.43	8515.4
r1378	S-(hydroxymethyl)glutathione dehydrogenase Methane metabolism EC:1.1.1.284	Unassigned	-10000	10000	-10000	10000	-8678.43	8515.4
r1380	delta24-sterol reductase Biosynthesis of steroids EC:1.3.1.72	Cholesterol metabolism	-10000	10000	-10000	10000	-9900.08	-9892.53
r1381	5alpha-Cholest-7-en-3beta-ol delta7-delta8-isomerase Biosynthesis of steroids EC:5.3.3.5	Cholesterol metabolism	-10000	10000	-10000	10000	9932.19	9919.65
r1396	EC:2.3.1.21	Fatty acid oxidation	0	10000	0	10000	69.0485	123.134
r1397	carnitine acetyltransferase EC:2.3.1.7	Fatty acid oxidation	0	10000	0	10000	69.0485	123.134
r1401	Facilitated diffusion	Fatty acid oxidation	0	10000	0	10000	31.9581	57.1076
r1418	Carbonic acid hydro-lyase Nitrogen metabolism EC:4.2.1.1	Unassigned	-10000	10000	-10000	10000	203.888	569.754
r1431	2-Deoxyuridine 5-diphosphate:oxidized-thioredoxin 2-oxidoreductase Pyrimidine metabolism EC:1.17.4.1	Unassigned	0	10000	0	10000	3978.07	6464
r1433	NADPH:oxidized-thioredoxin oxidoreductase Pyrimidine metabolism EC:1.8.1.9	Unassigned	0	10000	0	10000	7233.46	7465.87
r1435	Transport reaction	Transport, mitochondrial	0	10000	0	10000	98.7971	155.311
r1443	EC:1.3.3.6	Fatty acid oxidation	0	10000	0	10000	17.936	0.214465
r1444	EC:1.3.3.6	Fatty acid oxidation	0	10000	0	10000	25.7765	0.438685
r1445	EC:1.3.3.6	Fatty acid oxidation	0	10000	0	10000	26.1598	0.445323
r1446	EC:1.3.3.6	Unassigned	0	10000	0	10000	7.80283	0.253333
r1447	EC:1.3.3.6	Fatty acid oxidation	0	10000	0	10000	45.8944	54.6173
r1448	EC:1.3.3.6	Fatty acid oxidation	0	10000	0	10000	45.7259	28.3121
r1449	EC:1.3.3.6	Fatty acid oxidation	0	10000	0	10000	43.7675	41.1943
r1450	EC:1.3.3.6	Fatty acid oxidation	0	10000	0	10000	38.2153	40.7988
r1451	EC:1.3.3.6	Fatty acid oxidation	0	10000	0	10000	42.2727	40.0133
r1453	L-proline:(acceptor) oxidoreductase Arginine and proline metabolism EC:1.5.99.8	Unassigned	-10000	10000	-10000	10000	-1209.83	-1112.82
r1454	TCDB:2.A.1.13.5 TCDB:2.A.1.13.1	Transport, mitochondrial	0	10000	0	10000	161.058	206.498
r1459	Transport reaction	Transport, nuclear	-10000	10000	-10000	10000	-356.573	-252.993
r1466	EC:2.3.1.86	Unassigned	-10000	10000	-10000	10000	-7.88429	-0.232288
r1487	EC:6.2.1.3	Fatty acid oxidation	-10000	10000	-10000	10000	15.7686	0.464577
r1488	EC:6.2.1.3	Fatty acid oxidation	-10000	10000	-10000	10000	4.89859	0.114485
r1492	Utilized transport	Transport, extracellular	0	10000	0	10000	45.8786	99.5592
r1495	Glycoside-Pentoside-Hexuronide (GPH):Cation Symporter TCDB:2.A.28.1.1	Transport, extracellular	0	10000	0	10000	24.1073	41.6099
r1514	ATP-binding Cassette (ABC) TCDB:3.A.1.211.1	Transport, extracellular	0	10000	0	10000	28.3731	24.7608
r1515	ATP-binding Cassette (ABC) TCDB:3.A.1.211.1	Transport, extracellular	0	10000	0	10000	19.1978	31.7007
r1516	ATP-binding Cassette (ABC) TCDB:3.A.1.211.1	Transport, extracellular	0	10000	0	10000	20.4084	32.8898
r1517	ATP-binding Cassette (ABC) TCDB:3.A.1.211.1	Transport, extracellular	0	10000	0	10000	31.248	37.3261
r1518	ATP-binding Cassette (ABC) TCDB:3.A.1.211.1	Transport, extracellular	0	10000	0	10000	30.0124	29.4046
r1519	ATP-binding Cassette (ABC) TCDB:3.A.1.211.1	Transport, extracellular	0	10000	0	10000	29.9089	35.8389
r1520	ATP-binding Cassette (ABC) TCDB:3.A.1.211.1	Transport, extracellular	0	10000	0	10000	37.6362	37.3891
r1521	ATP-binding Cassette (ABC) TCDB:3.A.1.211.1	Transport, extracellular	0	10000	0	10000	29.6097	38.5897
r1522	ATP-binding Cassette (ABC) TCDB:3.A.1.211.1	Transport, extracellular	0	10000	0	10000	28.0978	42.1847
r1523	ATP-binding Cassette (ABC) TCDB:3.A.1.211.1	Transport, extracellular	0	10000	0	10000	29.3067	43.8443
r1525	ATP-binding Cassette (ABC) TCDB:3.A.1.211.1	Transport, extracellular	0	10000	0	10000	26.8773	32.3708
r1527	ATP-binding Cassette (ABC) TCDB:3.A.1.211.1	Transport, extracellular	0	10000	0	10000	40.2523	25.2986
r1529	ATP-binding Cassette (ABC) TCDB:3.A.1.211.1	Transport, extracellular	0	10000	0	10000	43.9681	39.031
r1530	ATP-binding Cassette (ABC) TCDB:3.A.1.208.15	Transport, extracellular	0	10000	0	10000	31.9484	16.9776
r1540	Neurotransmitter:Sodium Symporter (NSS) TCDB:2.A.22.3.3	Transport, extracellular	0	10000	0	10000	297.196	274.495
r1544	Amino Acid-Polyamine-Organocation (APC) TCDB:2.A.3.8.1	Transport, extracellular	-10000	10000	-10000	10000	8513.58	8360.25
r1546	Amino Acid-Polyamine-Organocation (APC) TCDB:2.A.3.8.1	Transport, extracellular	-10000	10000	-10000	10000	-9806.97	-9919.65
r1547	Amino Acid-Polyamine-Organocation (APC) TCDB:2.A.3.8.1	Transport, extracellular	-10000	10000	-10000	10000	-9748.51	-9787.58
r1548	Amino Acid-Polyamine-Organocation (APC) TCDB:2.A.3.8.1	Transport, extracellular	-10000	10000	-10000	10000	-9742.89	-9912.72
r1549	Amino Acid-Polyamine-Organocation (APC) TCDB:2.A.3.8.1	Transport, extracellular	-10000	10000	-10000	10000	-9820.79	-9862.07
r1551	Amino Acid-Polyamine-Organocation (APC) TCDB:2.A.3.8.1	Transport, extracellular	-10000	10000	-10000	10000	-9416.14	-9781.83
r1552	Amino Acid-Polyamine-Organocation (APC) TCDB:2.A.3.8.1	Transport, extracellular	-10000	10000	-10000	10000	-7655.98	-8447.48
r1553	Amino Acid-Polyamine-Organocation (APC) TCDB:2.A.3.8.1	Transport, extracellular	-10000	10000	-10000	10000	-3015.89	-3097.85
r1554	Amino Acid-Polyamine-Organocation (APC) TCDB:2.A.3.8.1	Transport, extracellular	-10000	10000	-10000	10000	3741.62	2408.86
r1556	Amino Acid-Polyamine-Organocation (APC) TCDB:2.A.3.8.1	Transport, extracellular	-10000	10000	-10000	10000	9896.84	9883.34
r1557	Amino Acid-Polyamine-Organocation (APC) TCDB:2.A.3.8.1	Transport, extracellular	-10000	10000	-10000	10000	9701.94	9743.9
[truncated: 854 more rows]
