# Supplementary material for: EGFR Signal-Network Reconstruction Demonstrates Metabolic Crosstalk in EMT
Source: PLoS Comput Biol. 2016 Jun 2;12(6):e1004924. doi: 10.1371/journal.pcbi.1004924 (PMC4890760; doi:10.1371/journal.pcbi.1004924)
Supplement: S3 File — (XLSX) [file pcbi.1004924.s004.xlsx]

## Sheet: MCF7_mirna
Reactions	VE=mean flux distribution in EGFR_E	VM=mean flux distribution in EGFR_M
RAF phosphorylates MAP2K dimer	0.796125	0.00840644
Dissociation of RAS:RAF complex	0.796125	0.00840644
CaMK IV autophosphorylation	0.0764095	0.077703
Calmodulin binds CaMK IV	0.0764095	0.077703
AKT phosphorylates CREB1	0.000495708	0.0422926
PKA phosphorylates CREB	1.68275	1.66861
AKT can phosphorylate forkhead box transcription factors	0.000506197	0.0424333
Dimerisation of CREB	0.841621	0.85545
YWHAB dimer dissociates from dephosphorylated RAF	422.69	436.42
PP2A dephosphorylates inactive RAFs	422.69	436.42
RAS GEFs promote RAS nucleotide exchange	0.634125	0.00422882
RAS:GTP:'activator' RAF homo/heterodimerizes with other RAF monomers	0.796125	0.00840644
cAMP induces dissociation of inactive PKA tetramers	0.841373	0.834304
PKA catalytic subunit translocates to the nucleus	1.68275	1.66861
Adenylate cyclase produces cAMP	6.71844	6.60249
Phosphorylation of RAF	0.796125	0.00840644
MAP2Ks and MAPKs bind to the activated RAF complex	0.796125	0.00840644
MAP2Ks phosphorylate MAPKs	0.796125	0.00840644
EGFR binds EGF ligand	1.24808	1.45389
GRB2:SOS1 complex binds to EGF:EGFR complex	0.162001	0.00417762
Gab1:Grb2 binds to EGF:Phospho-EGFR	0.455185	0.174351
GRB2:GAB1:PIK3R1 binds to phosphorylated EGFR	0.00685591	0.548417
SOS1-mediated nucleotide exchange of RAS (EGF:EGFR:GRB2:SOS1)	0.162001	0.00417762
MARK3 phosphorylates KSR1	146.568	114.126
PIK3 converts phosphatidylinositol-4,5-bisphosphate (PIP2) to phosphatidylinositol-3,4,5-trisphosphate (PIP3)	0.00685591	0.548417
PDPK1 phosphorylates AKT at T308	0.00600166	0.503114
Inactive RAFs bind YWHAB	422.69	436.42
Activator' RAF:YWHAB dimer binds RAS:GTP	0.796125	0.00840644
Phosphorylation of EGFR by SRC kinase	0.309012	0.359238
p-S311,S406 KSR1:MARK3 binds YWHAB dimer	146.568	114.126
PP2A dephosphorylates KSR1	146.568	114.126
Pro-EGF is cleaved to form mature EGF	1.24808	1.45389
Activation of SHP2 through the binding to phospho-Gab1	0.455185	0.174351
YWHAB dimer dissociates from KSR1:MARK3	146.568	114.126
Activated MAPK phosphorylates RAF1	0.0976848	0.00109372
PIK3 catalytic subunit binds to EGF:EGFR:GRB2:GAB1:PIK3R1	0.00685591	0.548417
Dephosphorylation of PAG by SHP2	0.11521	0.04296
Dephosphorylation of Gab1 by SHP2	0.110606	0.0428844
IL17RD binds p-2S MAP2Ks and MAPKs	0.796125	0.00840644
Activated MAPKs phosphorylate BRAF	0.0978053	0.00100624
Sustained activation of SRC kinase by SHP2	0.112726	0.0436873
EGFR dimerization	0.624042	0.726946
Binding of GRB2 to GAB1	0.462041	0.722768
SHP2 dephosphorylates Tyr 992 on EGFR	0.116642	0.0448195
EGFR autophosphorylation	0.31503	0.367708
AKT phosphorylates AKT1S1 (PRAS40)	0.000524247	0.0442487
Binding of PIK3 regulatory alpha subunit to GRB2:GAB1	0.00685591	0.548417
Gab1 phosphorylation by EGFR kinase	0.455185	0.174351
Phospholipase C-gamma1 binds to the activated EGF receptor	1.22255	1.24325
PKC phosphorylates GRK2	4.93688	201.754
EGFR activates PLC-gamma1 by phosphorylation	1.22255	1.24325
Active PLC-gamma1 dissociates from EGFR	1.22255	1.24325
PEA15 binds MAPK monomers and dimers	0.101419	0.00106364
AKT can phosphorylate NR4A1 (NUR77)	0.000487496	0.0396646
AKT binds PDPK1	0.00600166	0.503114
Calmodulin activates Cam-PDE 1	3.35294	3.26527
cAMP hydrolysis by Cam-PDE 1	3.35294	3.26527
GRB2-1 binds SOS1	0.162001	0.00417762
Inhibition of GRK2 by calmodulin	520.138	397.493
AKT can phosphorylate RSK	0.000502219	0.0404973
Activated MAPKs phosphorylate MAP2K1	0.101154	0.00103963
PIP3 recruits AKT to the membrane	0.00600166	0.503114
CamKIV enters the nucleus	0.0764095	0.077703
AKT phosphorylates MDM2	0.000498554	0.0432997
Gab1 binds phosphatidylinositol-3,4,5-trisphosphate	0.455185	0.174351
AKT phosphorylates TSC2, inhibiting it	0.000467112	0.0421119
AKT phosphorylates IKKalpha	0.00049406	0.0439564
AKT phosphorylates p21Cip1 and p27Kip1	0.00050448	0.0433046
AKT phosphorylates BAD	0.00050813	0.0393279
AKT phosphorylates caspase-9	0.000489307	0.0421723
PIP3 recruits PDPK1 to the membrane	0.000854247	0.0453031
Calcium binds calmodulin	0.0764095	0.077703
TORC2 (mTOR) phosphorylates AKT at S473	0.00600166	0.503114
AKT phosphorylates GSK3	0.000524151	0.0398044
IP3R:I(1,4,5)P3 tetramer transports Ca2+ from ER lumen to cytosol	0.305638	0.310812
IP3 binds to the IP3 receptor, opening the endoplasmic reticulum Ca2+ channel	0.305638	0.310812
Active PLCG1 hydrolyses PIP2	1.22255	1.24325
MAP2Ks and MAPKs are phosphorylated at the endosome membrane	1.24589	1.27936
WDR83:LAMTOR2:LAMTOR3 binds MAPK components	1.24589	1.27936
MAP2Ks phosphorylate MAPK at the Golgi membrane	0.796125	0.00840644
AKT translocates to the nucleus	0.00199162	0.164888
p-T,Y MAPKs dimerize	0.398063	0.00420322
DAG stimulates protein kinase C-delta	109.547	91.1809
Ex_ATP[c]	-662.135	-731.955
Ex_ADP[c]	655.416	725.352
Ex_GRB2-1[c]	-0.624042	-0.726946
Ex_p21RAS:GTP:activated_RAF_homo/heterodimers[p]	0.796125	0.00840644
Ex_phospho-CaMK_IV:Calmodulin[n]	0.0764095	0.077703
Ex_ATP[n]	-1.76266	-2.03656
Ex_ADP[n]	1.76266	2.03656
Ex_CAMK4[c]	-0.0764095	-0.077703
Ex_CREB1[n]	-1.68324	-1.7109
Ex_Forkhead_box_transcription_factor[n]	-0.000506197	-0.0424333
Ex_Phospho-Forkhead_box_transcription_factor[n]	0.000506197	0.0424333
Ex_phospho-CREB_dimer[n]	0.841621	0.85545
Ex_dephosphorylated_inactive_RAFs[c]	422.69	436.42
Ex_H2O[c]	-574.509	-555.314
Ex_Pi[c]	569.934	550.806
Ex_GTP[c]	-0.796125	-0.00840644
Ex_p21_RAS:GDP[p]	-0.796125	-0.00840644
Ex_GDP[c]	0.796125	0.00840644
Ex_dephosphorylated_'receiver'_RAF/KSR1[c]	-0.796125	-0.00840644
Ex_PKA_tetramer[c]	-0.841373	-0.834304
Ex_cAMP:PKA_regulatory_subunit[c]	0.841373	0.834304
Ex_PPi[c]	6.71844	6.60249
Ex_MAP2K_homo/heterodimers[c]	-2.04202	-1.28777
Ex_MAPKs[c]	-2.83814	-1.29617
Ex_EGFR[p]	-1.24808	-1.45389
Ex_KSR1:MARK3[c]	-146.568	-114.126
Ex_PI(4,5)P2[p]	-1.22941	-1.79167
Ex_PDPK1:PIP3[p]	0.000854247	0.0453031
Ex_inactive_RAFs[c]	-422.69	-436.42
Ex_'activator'_RAF:YWHAB_dimer[c]	-0.796125	-0.00840644
Ex_Pro-EGF[p]	-1.24808	-1.45389
Ex_PTPN11[c]	-0.455185	-0.174351
Ex_p-S311_KSR1:MARK3[c]	146.568	114.126
Ex_p-S338,Y341,T491,S494,S621_RAF1[p]	-0.0976848	-0.00109372
Ex_hyperphosphorylated_RAF1[p]	0.0976848	0.00109372
Ex_PIK3CA[c]	-0.00685591	-0.548417
Ex_p-Y317-PAG1[p]	-0.11521	-0.04296
Ex_PAG1[p]	0.11521	0.04296
Ex_EGF:p-6Y-EGFR:GRB2:p-Y627,659-GAB1:SHP2[p]	0.110606	0.0428844
Ex_IL17RD[g]	-0.796125	-0.00840644
Ex_p-S445,T599,S602,S729_BRAF[p]	-0.0978053	-0.00100624
Ex_hyperphosphorylated_BRAF[p]	0.0978053	0.00100624
Ex_CSK[p]	0.112726	0.0436873
Ex_PXN:CSK:SRC[p]	-0.112726	-0.0436873
Ex_PXN:SRC[p]	0.112726	0.0436873
Ex_GAB1[c]	-0.462041	-0.722768
Ex_EGF:p-5Y-EGFR:GRB2:p-5Y-GAB1:SHP2[p]	0.116642	0.0448195
Ex_AKT1S1[c]	-0.000524247	-0.0442487
Ex_p-S183,T246-AKT1S1[c]	0.000524247	0.0442487
Ex_PIK3R1[c]	-0.00685591	-0.548417
Ex_PLCG1[c]	-1.22255	-1.24325
Ex_p-S29-ADRBK1[c]	4.93688	201.754
Ex_ADRBK1[p]	-525.075	-599.247
Ex_p-T,Y_MAPK_monomers_and_dimers:PEA15[c]	0.101419	0.00106364
Ex_PEA15[c]	-0.101419	-0.00106364
Ex_p-S351-NR4A1[n]	0.000487496	0.0396646
Ex_NR4A1[n]	-0.000487496	-0.0396646
Ex_PDPK1[c]	-0.000854247	-0.0453031
Ex_Cam-PDE_1_homodimer[c]	-3.35294	-3.26527
Ex_AMP[c]	3.35294	3.26527
Ex_SOS1[c]	-0.162001	-0.00417762
Ex_GRK2:calmodulin[p]	520.138	397.493
Ex_CALM1[c]	-520.214	-397.571
Ex_RPS6KB2[n]	-0.000502219	-0.0404973
Ex_p-S15,S356-RPS6KB2[n]	0.000502219	0.0404973
Ex_p-2S_MAP2K1:p-2S_MAPK2K2_heterodimer[c]	-0.101154	-0.00103963
Ex_p-2S,T_MAP2K1:p-2S_MAPK2K2_heterodimer[c]	0.101154	0.00103963
Ex_AKT[c]	-0.00600166	-0.503114
Ex_p-S166,S188-MDM2[c]	0.000498554	0.0432997
Ex_MDM2[c]	-0.000498554	-0.0432997
Ex_p-S939,T1462-TSC2[c]	0.000467112	0.0421119
Ex_TSC2[c]	-0.000467112	-0.0421119
Ex_p-T23-CHUK[c]	0.00049406	0.0439564
Ex_IKKA[c]	-0.00049406	-0.0439564
Ex_CDKN1A/B[c]	-0.00050448	-0.0433046
Ex_p-T-CDKN1A/B[c]	0.00050448	0.0433046
Ex_BAD[c]	-0.00050813	-0.0393279
Ex_p-S99-BAD[c]	0.00050813	0.0393279
Ex_CASP9(1-416)[c]	-0.000489307	-0.0421723
Ex_p-S196-CASP9(1-416)[c]	0.000489307	0.0421723
Ex_p-S9/21-GSK3[c]	0.000524151	0.0398044
Ex_GSK3[c]	-0.000524151	-0.0398044
Ex_Ca2+[r]	-0.305638	-0.310812
Ex_IP3_receptor_homotetramer[r]	-0.305638	-0.310812
Ex_DAGs[p]	1.22255	1.24325
Ex_WDR83:LAMTOR2:LAMTOR3:activated_RAF:p-2S_MAP2K:p-T,Y_MAPK_complex[em]	1.24589	1.27936
Ex_WDR83:LAMTOR2:LAMTOR3[em]	-1.24589	-1.27936
Ex_activated_RAF_homo/heterodimer[c]	-1.24589	-1.27936
Ex_IL17RD:p-2S_MAP2Ks:p-T,Y_MAPKs[g]	0.796125	0.00840644
Ex_PKC-delta/epsilon[c]	-109.547	-91.1809
Ex_Phospho-PKC-delta/epsilon[p]	109.547	91.1809
Ex_PP2A[c]	-569.257	-550.546
Ex_RAS_GEFs[p]	-0.634125	-0.00422882
Ex_Adenylate_cyclase_(Mg2+_cofactor)[p]	-6.71844	-6.60249
Ex_RAF_activating_kinases[p]	-0.796125	-0.00840644
Ex_SRC-1[p]	-0.309012	-0.359238
Ex_ADAM:Zn2+[p]	-1.24808	-1.45389
Ex_active_PKC_(alpha,_gamma,_delta)[c]	-4.93688	-201.754
Ex_TORC2_complex[c]	-0.00600166	-0.503114

## Sheet: MCF7_snail
Reactions	VE=mean flux distribution in EGFR_E	VM=mean flux distribution in EGFR_M
RAF phosphorylates MAP2K dimer	0.828986	0.00830138
Dissociation of RAS:RAF complex	0.828986	0.00830138
CaMK IV autophosphorylation	0.0768716	0.0768131
Calmodulin binds CaMK IV	0.0768716	0.0768131
AKT phosphorylates CREB1	0.00052805	0.0429305
PKA phosphorylates CREB	1.6906	1.73139
AKT can phosphorylate forkhead box transcription factors	0.000548427	0.0425961
Dimerisation of CREB	0.845565	0.887159
YWHAB dimer dissociates from dephosphorylated RAF	454.41	414.372
PP2A dephosphorylates inactive RAFs	454.41	414.372
RAS GEFs promote RAS nucleotide exchange	0.41387	0.00430332
RAS:GTP:'activator' RAF homo/heterodimerizes with other RAF monomers	0.828986	0.00830138
cAMP induces dissociation of inactive PKA tetramers	0.845301	0.865694
PKA catalytic subunit translocates to the nucleus	1.6906	1.73139
Adenylate cyclase produces cAMP	6.60106	6.77503
Phosphorylation of RAF	0.828986	0.00830138
MAP2Ks and MAPKs bind to the activated RAF complex	0.828986	0.00830138
MAP2Ks phosphorylate MAPKs	0.828986	0.00830138
EGFR binds EGF ligand	64.2393	1.4559
GRB2:SOS1 complex binds to EGF:EGFR complex	0.415117	0.00399806
Gab1:Grb2 binds to EGF:Phospho-EGFR	27.3793	0.173372
GRB2:GAB1:PIK3R1 binds to phosphorylated EGFR	4.32518	0.550581
SOS1-mediated nucleotide exchange of RAS (EGF:EGFR:GRB2:SOS1)	0.415117	0.00399806
MARK3 phosphorylates KSR1	72.1096	142.355
PIK3 converts phosphatidylinositol-4,5-bisphosphate (PIP2) to phosphatidylinositol-3,4,5-trisphosphate (PIP3)	4.32518	0.550581
PDPK1 phosphorylates AKT at T308	0.00615214	0.507357
Inactive RAFs bind YWHAB	454.41	414.372
Activator' RAF:YWHAB dimer binds RAS:GTP	0.828986	0.00830138
Phosphorylation of EGFR by SRC kinase	4.94328	0.362694
p-S311,S406 KSR1:MARK3 binds YWHAB dimer	72.1096	142.355
PP2A dephosphorylates KSR1	72.1096	142.355
Pro-EGF is cleaved to form mature EGF	64.2393	1.4559
Activation of SHP2 through the binding to phospho-Gab1	27.3793	0.173372
YWHAB dimer dissociates from KSR1:MARK3	72.1096	142.355
Activated MAPK phosphorylates RAF1	0.102054	0.00102538
PIK3 catalytic subunit binds to EGF:EGFR:GRB2:GAB1:PIK3R1	4.32518	0.550581
Dephosphorylation of PAG by SHP2	0.287654	0.0432498
Dephosphorylation of Gab1 by SHP2	8.93324	0.0434737
IL17RD binds p-2S MAP2Ks and MAPKs	0.828986	0.00830138
Activated MAPKs phosphorylate BRAF	0.106505	0.0010014
Sustained activation of SRC kinase by SHP2	9.24314	0.0448536
EGFR dimerization	32.1196	0.727951
Binding of GRB2 to GAB1	31.7045	0.723953
SHP2 dephosphorylates Tyr 992 on EGFR	8.91531	0.0417952
EGFR autophosphorylation	27.1764	0.365258
AKT phosphorylates AKT1S1 (PRAS40)	0.00051286	0.0429506
Binding of PIK3 regulatory alpha subunit to GRB2:GAB1	4.32518	0.550581
Gab1 phosphorylation by EGFR kinase	27.3793	0.173372
Phospholipase C-gamma1 binds to the activated EGF receptor	1.22995	1.22901
PKC phosphorylates GRK2	3.52841	4.92928
EGFR activates PLC-gamma1 by phosphorylation	1.22995	1.22901
Active PLC-gamma1 dissociates from EGFR	1.22995	1.22901
PEA15 binds MAPK monomers and dimers	0.102755	0.00106465
AKT can phosphorylate NR4A1 (NUR77)	0.000478934	0.0419671
AKT binds PDPK1	0.00615214	0.507357
Calmodulin activates Cam-PDE 1	3.21985	3.31226
cAMP hydrolysis by Cam-PDE 1	3.21985	3.31226
GRB2-1 binds SOS1	0.415117	0.00399806
Inhibition of GRK2 by calmodulin	3.25703	491.699
AKT can phosphorylate RSK	0.000537029	0.0415534
Activated MAPKs phosphorylate MAP2K1	0.10318	0.00105926
PIP3 recruits AKT to the membrane	0.00615214	0.507357
CamKIV enters the nucleus	0.0768716	0.0768131
AKT phosphorylates MDM2	0.000496031	0.0451627
Gab1 binds phosphatidylinositol-3,4,5-trisphosphate	27.3793	0.173372
AKT phosphorylates TSC2, inhibiting it	0.000520775	0.0420787
AKT phosphorylates IKKalpha	0.000505723	0.0408263
AKT phosphorylates p21Cip1 and p27Kip1	0.000489082	0.0415729
AKT phosphorylates BAD	0.00051003	0.040842
AKT phosphorylates caspase-9	0.00049667	0.0427981
PIP3 recruits PDPK1 to the membrane	4.31903	0.0432235
Calcium binds calmodulin	0.0768716	0.0768131
TORC2 (mTOR) phosphorylates AKT at S473	0.00615214	0.507357
AKT phosphorylates GSK3	0.000528531	0.0420792
IP3R:I(1,4,5)P3 tetramer transports Ca2+ from ER lumen to cytosol	0.307486	0.307252
IP3 binds to the IP3 receptor, opening the endoplasmic reticulum Ca2+ channel	0.307486	0.307252
Active PLCG1 hydrolyses PIP2	1.22995	1.22901
MAP2Ks and MAPKs are phosphorylated at the endosome membrane	1.23847	85.0201
WDR83:LAMTOR2:LAMTOR3 binds MAPK components	1.23847	85.0201
MAP2Ks phosphorylate MAPK at the Golgi membrane	0.828986	0.00830138
AKT translocates to the nucleus	0.00209244	0.169047
p-T,Y MAPKs dimerize	0.414493	0.00415069
DAG stimulates protein kinase C-delta	48.2228	1.63727
Ex_ATP[c]	-844.998	-658.053
Ex_ADP[c]	838.396	651.278
Ex_GRB2-1[c]	-32.1196	-0.727951
Ex_p21RAS:GTP:activated_RAF_homo/heterodimers[p]	0.828986	0.00830138
Ex_phospho-CaMK_IV:Calmodulin[n]	0.0768716	0.0768131
Ex_ATP[n]	-1.7712	-2.10399
Ex_ADP[n]	1.7712	2.10399
Ex_CAMK4[c]	-0.0768716	-0.0768131
Ex_CREB1[n]	-1.69113	-1.77432
Ex_Forkhead_box_transcription_factor[n]	-0.000548427	-0.0425961
Ex_Phospho-Forkhead_box_transcription_factor[n]	0.000548427	0.0425961
Ex_phospho-CREB_dimer[n]	0.845565	0.887159
Ex_dephosphorylated_inactive_RAFs[c]	454.41	414.372
Ex_H2O[c]	-576.215	-561.529
Ex_Pi[c]	571.765	556.987
Ex_GTP[c]	-0.828986	-0.00830138
Ex_p21_RAS:GDP[p]	-0.828986	-0.00830138
Ex_GDP[c]	0.828986	0.00830138
Ex_dephosphorylated_'receiver'_RAF/KSR1[c]	-0.828986	-0.00830138
Ex_PKA_tetramer[c]	-0.845301	-0.865694
Ex_cAMP:PKA_regulatory_subunit[c]	0.845301	0.865694
Ex_PPi[c]	6.60106	6.77503
Ex_MAP2K_homo/heterodimers[c]	-2.06746	-85.0284
Ex_MAPKs[c]	-2.89645	-85.0367
Ex_EGFR[p]	-64.2393	-1.4559
Ex_KSR1:MARK3[c]	-72.1096	-142.355
Ex_PI(4,5)P2[p]	-5.55512	-1.77959
Ex_PDPK1:PIP3[p]	4.31903	0.0432235
Ex_inactive_RAFs[c]	-454.41	-414.372
Ex_'activator'_RAF:YWHAB_dimer[c]	-0.828986	-0.00830138
Ex_Pro-EGF[p]	-64.2393	-1.4559
Ex_PTPN11[c]	-27.3793	-0.173372
Ex_p-S311_KSR1:MARK3[c]	72.1096	142.355
Ex_p-S338,Y341,T491,S494,S621_RAF1[p]	-0.102054	-0.00102538
Ex_hyperphosphorylated_RAF1[p]	0.102054	0.00102538
Ex_PIK3CA[c]	-4.32518	-0.550581
Ex_p-Y317-PAG1[p]	-0.287654	-0.0432498
Ex_PAG1[p]	0.287654	0.0432498
Ex_EGF:p-6Y-EGFR:GRB2:p-Y627,659-GAB1:SHP2[p]	8.93324	0.0434737
Ex_IL17RD[g]	-0.828986	-0.00830138
Ex_p-S445,T599,S602,S729_BRAF[p]	-0.106505	-0.0010014
Ex_hyperphosphorylated_BRAF[p]	0.106505	0.0010014
Ex_CSK[p]	9.24314	0.0448536
Ex_PXN:CSK:SRC[p]	-9.24314	-0.0448536
Ex_PXN:SRC[p]	9.24314	0.0448536
Ex_GAB1[c]	-31.7045	-0.723953
Ex_EGF:p-5Y-EGFR:GRB2:p-5Y-GAB1:SHP2[p]	8.91531	0.0417952
Ex_AKT1S1[c]	-0.00051286	-0.0429506
Ex_p-S183,T246-AKT1S1[c]	0.00051286	0.0429506
Ex_PIK3R1[c]	-4.32518	-0.550581
Ex_PLCG1[c]	-1.22995	-1.22901
Ex_p-S29-ADRBK1[c]	3.52841	4.92928
Ex_ADRBK1[p]	-6.78544	-496.629
Ex_p-T,Y_MAPK_monomers_and_dimers:PEA15[c]	0.102755	0.00106465
Ex_PEA15[c]	-0.102755	-0.00106465
Ex_p-S351-NR4A1[n]	0.000478934	0.0419671
Ex_NR4A1[n]	-0.000478934	-0.0419671
Ex_PDPK1[c]	-4.31903	-0.0432235
Ex_Cam-PDE_1_homodimer[c]	-3.21985	-3.31226
Ex_AMP[c]	3.21985	3.31226
Ex_SOS1[c]	-0.415117	-0.00399806
Ex_GRK2:calmodulin[p]	3.25703	491.699
Ex_CALM1[c]	-3.3339	-491.776
Ex_RPS6KB2[n]	-0.000537029	-0.0415534
Ex_p-S15,S356-RPS6KB2[n]	0.000537029	0.0415534
Ex_p-2S_MAP2K1:p-2S_MAPK2K2_heterodimer[c]	-0.10318	-0.00105926
Ex_p-2S,T_MAP2K1:p-2S_MAPK2K2_heterodimer[c]	0.10318	0.00105926
Ex_AKT[c]	-0.00615214	-0.507357
Ex_p-S166,S188-MDM2[c]	0.000496031	0.0451627
Ex_MDM2[c]	-0.000496031	-0.0451627
Ex_p-S939,T1462-TSC2[c]	0.000520775	0.0420787
Ex_TSC2[c]	-0.000520775	-0.0420787
Ex_p-T23-CHUK[c]	0.000505723	0.0408263
Ex_IKKA[c]	-0.000505723	-0.0408263
Ex_CDKN1A/B[c]	-0.000489082	-0.0415729
Ex_p-T-CDKN1A/B[c]	0.000489082	0.0415729
Ex_BAD[c]	-0.00051003	-0.040842
Ex_p-S99-BAD[c]	0.00051003	0.040842
Ex_CASP9(1-416)[c]	-0.00049667	-0.0427981
Ex_p-S196-CASP9(1-416)[c]	0.00049667	0.0427981
Ex_p-S9/21-GSK3[c]	0.000528531	0.0420792
Ex_GSK3[c]	-0.000528531	-0.0420792
Ex_Ca2+[r]	-0.307486	-0.307252
Ex_IP3_receptor_homotetramer[r]	-0.307486	-0.307252
Ex_DAGs[p]	1.22995	1.22901
Ex_WDR83:LAMTOR2:LAMTOR3:activated_RAF:p-2S_MAP2K:p-T,Y_MAPK_complex[em]	1.23847	85.0201
Ex_WDR83:LAMTOR2:LAMTOR3[em]	-1.23847	-85.0201
Ex_activated_RAF_homo/heterodimer[c]	-1.23847	-85.0201
Ex_IL17RD:p-2S_MAP2Ks:p-T,Y_MAPKs[g]	0.828986	0.00830138
Ex_PKC-delta/epsilon[c]	-48.2228	-1.63727
Ex_Phospho-PKC-delta/epsilon[p]	48.2228	1.63727
Ex_PP2A[c]	-526.52	-556.727
Ex_RAS_GEFs[p]	-0.41387	-0.00430332
Ex_Adenylate_cyclase_(Mg2+_cofactor)[p]	-6.60106	-6.77503
Ex_RAF_activating_kinases[p]	-0.828986	-0.00830138
Ex_SRC-1[p]	-4.94328	-0.362694
Ex_ADAM:Zn2+[p]	-64.2393	-1.4559
Ex_active_PKC_(alpha,_gamma,_delta)[c]	-3.52841	-4.92928
Ex_TORC2_complex[c]	-0.00615214	-0.507357

## Sheet: MCF10A_snail
Reactions	VE=mean flux distribution in EGFR_E	VM=mean flux distribution in EGFR_M
RAF phosphorylates MAP2K dimer	7.86067	9.05503
Dissociation of RAS:RAF complex	7.86067	9.05503
CaMK IV autophosphorylation	0.0744414	0.075036
Calmodulin binds CaMK IV	0.0744414	0.075036
AKT phosphorylates CREB1	0.0384953	2.63299
PKA phosphorylates CREB	68.4408	19.3226
AKT can phosphorylate forkhead box transcription factors	0.0421078	2.65655
Dimerisation of CREB	34.2397	10.9778
YWHAB dimer dissociates from dephosphorylated RAF	406.226	466.176
PP2A dephosphorylates inactive RAFs	406.226	466.176
RAS GEFs promote RAS nucleotide exchange	7.81968	5.68742
RAS:GTP:'activator' RAF homo/heterodimerizes with other RAF monomers	7.86067	9.05503
cAMP induces dissociation of inactive PKA tetramers	34.2204	9.6613
PKA catalytic subunit translocates to the nucleus	68.4408	19.3226
Adenylate cyclase produces cAMP	251.351	73.0041
Phosphorylation of RAF	7.86067	9.05503
MAP2Ks and MAPKs bind to the activated RAF complex	7.86067	9.05503
MAP2Ks phosphorylate MAPKs	7.86067	9.05503
EGFR binds EGF ligand	1.46226	86.1077
GRB2:SOS1 complex binds to EGF:EGFR complex	0.0409896	3.36761
Gab1:Grb2 binds to EGF:Phospho-EGFR	0.162958	9.0452
GRB2:GAB1:PIK3R1 binds to phosphorylated EGFR	0.527181	30.641
SOS1-mediated nucleotide exchange of RAS (EGF:EGFR:GRB2:SOS1)	0.0409896	3.36761
MARK3 phosphorylates KSR1	63.6867	17.6819
PIK3 converts phosphatidylinositol-4,5-bisphosphate (PIP2) to phosphatidylinositol-3,4,5-trisphosphate (PIP3)	0.527181	30.641
PDPK1 phosphorylates AKT at T308	0.484924	27.4109
Inactive RAFs bind YWHAB	406.226	466.176
Activator' RAF:YWHAB dimer binds RAS:GTP	7.86067	9.05503
Phosphorylation of EGFR by SRC kinase	0.368615	21.0643
p-S311,S406 KSR1:MARK3 binds YWHAB dimer	63.6867	17.6819
PP2A dephosphorylates KSR1	63.6867	17.6819
Pro-EGF is cleaved to form mature EGF	1.46226	86.1077
Activation of SHP2 through the binding to phospho-Gab1	0.162958	9.0452
YWHAB dimer dissociates from KSR1:MARK3	63.6867	17.6819
Activated MAPK phosphorylates RAF1	0.952424	1.07491
PIK3 catalytic subunit binds to EGF:EGFR:GRB2:GAB1:PIK3R1	0.527181	30.641
Dephosphorylation of PAG by SHP2	0.0413187	2.17974
Dephosphorylation of Gab1 by SHP2	0.039903	2.22261
IL17RD binds p-2S MAP2Ks and MAPKs	7.86067	9.05503
Activated MAPKs phosphorylate BRAF	0.97801	1.08816
Sustained activation of SRC kinase by SHP2	0.040706	2.24632
EGFR dimerization	0.731129	43.0538
Binding of GRB2 to GAB1	0.690139	39.6862
SHP2 dephosphorylates Tyr 992 on EGFR	0.0410306	2.39654
EGFR autophosphorylation	0.362514	21.9895
AKT phosphorylates AKT1S1 (PRAS40)	0.0387417	2.29193
Binding of PIK3 regulatory alpha subunit to GRB2:GAB1	0.527181	30.641
Gab1 phosphorylation by EGFR kinase	0.162958	9.0452
Phospholipase C-gamma1 binds to the activated EGF receptor	1.19106	1.20058
PKC phosphorylates GRK2	114.882	4.80634
EGFR activates PLC-gamma1 by phosphorylation	1.19106	1.20058
Active PLC-gamma1 dissociates from EGFR	1.19106	1.20058
PEA15 binds MAPK monomers and dimers	0.991386	1.18951
AKT can phosphorylate NR4A1 (NUR77)	0.0408699	2.61704
AKT binds PDPK1	0.484924	27.4109
Calmodulin activates Cam-PDE 1	114.47	34.3588
cAMP hydrolysis by Cam-PDE 1	114.47	34.3588
GRB2-1 binds SOS1	0.0409896	3.36761
Inhibition of GRK2 by calmodulin	450.515	505.453
AKT can phosphorylate RSK	0.0393772	2.62652
Activated MAPKs phosphorylate MAP2K1	1.00852	1.17494
PIP3 recruits AKT to the membrane	0.484924	27.4109
CamKIV enters the nucleus	0.0744414	0.075036
AKT phosphorylates MDM2	0.0410086	0.285385
Gab1 binds phosphatidylinositol-3,4,5-trisphosphate	0.162958	9.0452
AKT phosphorylates TSC2, inhibiting it	0.0404571	2.3647
AKT phosphorylates IKKalpha	0.0411832	2.40419
AKT phosphorylates p21Cip1 and p27Kip1	0.041377	2.43573
AKT phosphorylates BAD	0.03934	2.34272
AKT phosphorylates caspase-9	0.0411181	2.44953
PIP3 recruits PDPK1 to the membrane	0.0422569	3.23018
Calcium binds calmodulin	0.0744414	0.075036
TORC2 (mTOR) phosphorylates AKT at S473	0.484924	27.4109
AKT phosphorylates GSK3	0.0408482	2.30358
IP3R:I(1,4,5)P3 tetramer transports Ca2+ from ER lumen to cytosol	0.297766	0.300144
IP3 binds to the IP3 receptor, opening the endoplasmic reticulum Ca2+ channel	0.297766	0.300144
Active PLCG1 hydrolyses PIP2	1.19106	1.20058
MAP2Ks and MAPKs are phosphorylated at the endosome membrane	33.2126	9.26879
WDR83:LAMTOR2:LAMTOR3 binds MAPK components	33.2126	9.26879
MAP2Ks phosphorylate MAPK at the Golgi membrane	7.86067	9.05503
AKT translocates to the nucleus	0.16085	10.5331
p-T,Y MAPKs dimerize	3.93034	4.52752
DAG stimulates protein kinase C-delta	45.1149	12.2703
Ex_ATP[c]	-867.338	-963.545
Ex_ADP[c]	615.986	890.54
Ex_GRB2-1[c]	-0.731129	-43.0538
Ex_p21RAS:GTP:activated_RAF_homo/heterodimers[p]	7.86067	9.05503
Ex_phospho-CaMK_IV:Calmodulin[n]	0.0744414	0.075036
Ex_ATP[n]	-68.7997	-37.8703
Ex_ADP[n]	68.7997	37.8703
Ex_CAMK4[c]	-0.0744414	-0.075036
Ex_CREB1[n]	-68.4793	-21.9556
Ex_Forkhead_box_transcription_factor[n]	-0.0421078	-2.65655
Ex_Phospho-Forkhead_box_transcription_factor[n]	0.0421078	2.65655
Ex_phospho-CREB_dimer[n]	34.2397	10.9778
Ex_dephosphorylated_inactive_RAFs[c]	406.226	466.176
Ex_H2O[c]	-585.816	-532.908
Ex_Pi[c]	470.156	497.349
Ex_GTP[c]	-7.86067	-9.05503
Ex_p21_RAS:GDP[p]	-7.86067	-9.05503
Ex_GDP[c]	7.86067	9.05503
Ex_dephosphorylated_'receiver'_RAF/KSR1[c]	-7.86067	-9.05503
Ex_PKA_tetramer[c]	-34.2204	-9.6613
Ex_cAMP:PKA_regulatory_subunit[c]	34.2204	9.6613
Ex_PPi[c]	251.351	73.0041
Ex_MAP2K_homo/heterodimers[c]	-41.0733	-18.3238
Ex_MAPKs[c]	-48.934	-27.3789
Ex_EGFR[p]	-1.46226	-86.1077
Ex_KSR1:MARK3[c]	-63.6867	-17.6819
Ex_PI(4,5)P2[p]	-1.71824	-31.8416
Ex_PDPK1:PIP3[p]	0.0422569	3.23018
Ex_inactive_RAFs[c]	-406.226	-466.176
Ex_'activator'_RAF:YWHAB_dimer[c]	-7.86067	-9.05503
Ex_Pro-EGF[p]	-1.46226	-86.1077
Ex_PTPN11[c]	-0.162958	-9.0452
Ex_p-S311_KSR1:MARK3[c]	63.6867	17.6819
Ex_p-S338,Y341,T491,S494,S621_RAF1[p]	-0.952424	-1.07491
Ex_hyperphosphorylated_RAF1[p]	0.952424	1.07491
Ex_PIK3CA[c]	-0.527181	-30.641
Ex_p-Y317-PAG1[p]	-0.0413187	-2.17974
Ex_PAG1[p]	0.0413187	2.17974
Ex_EGF:p-6Y-EGFR:GRB2:p-Y627,659-GAB1:SHP2[p]	0.039903	2.22261
Ex_IL17RD[g]	-7.86067	-9.05503
Ex_p-S445,T599,S602,S729_BRAF[p]	-0.97801	-1.08816
Ex_hyperphosphorylated_BRAF[p]	0.97801	1.08816
Ex_CSK[p]	0.040706	2.24632
Ex_PXN:CSK:SRC[p]	-0.040706	-2.24632
Ex_PXN:SRC[p]	0.040706	2.24632
Ex_GAB1[c]	-0.690139	-39.6862
Ex_EGF:p-5Y-EGFR:GRB2:p-5Y-GAB1:SHP2[p]	0.0410306	2.39654
Ex_AKT1S1[c]	-0.0387417	-2.29193
Ex_p-S183,T246-AKT1S1[c]	0.0387417	2.29193
Ex_PIK3R1[c]	-0.527181	-30.641
Ex_PLCG1[c]	-1.19106	-1.20058
Ex_p-S29-ADRBK1[c]	114.882	4.80634
Ex_ADRBK1[p]	-565.397	-510.259
Ex_p-T,Y_MAPK_monomers_and_dimers:PEA15[c]	0.991386	1.18951
Ex_PEA15[c]	-0.991386	-1.18951
Ex_p-S351-NR4A1[n]	0.0408699	2.61704
Ex_NR4A1[n]	-0.0408699	-2.61704
Ex_PDPK1[c]	-0.0422569	-3.23018
Ex_Cam-PDE_1_homodimer[c]	-114.47	-34.3588
Ex_AMP[c]	114.47	34.3588
Ex_SOS1[c]	-0.0409896	-3.36761
Ex_GRK2:calmodulin[p]	450.515	505.453
Ex_CALM1[c]	-450.59	-505.528
Ex_RPS6KB2[n]	-0.0393772	-2.62652
Ex_p-S15,S356-RPS6KB2[n]	0.0393772	2.62652
Ex_p-2S_MAP2K1:p-2S_MAPK2K2_heterodimer[c]	-1.00852	-1.17494
Ex_p-2S,T_MAP2K1:p-2S_MAPK2K2_heterodimer[c]	1.00852	1.17494
Ex_AKT[c]	-0.484924	-27.4109
Ex_p-S166,S188-MDM2[c]	0.0410086	0.285385
Ex_MDM2[c]	-0.0410086	-0.285385
Ex_p-S939,T1462-TSC2[c]	0.0404571	2.3647
Ex_TSC2[c]	-0.0404571	-2.3647
Ex_p-T23-CHUK[c]	0.0411832	2.40419
Ex_IKKA[c]	-0.0411832	-2.40419
Ex_CDKN1A/B[c]	-0.041377	-2.43573
Ex_p-T-CDKN1A/B[c]	0.041377	2.43573
Ex_BAD[c]	-0.03934	-2.34272
Ex_p-S99-BAD[c]	0.03934	2.34272
Ex_CASP9(1-416)[c]	-0.0411181	-2.44953
Ex_p-S196-CASP9(1-416)[c]	0.0411181	2.44953
Ex_p-S9/21-GSK3[c]	0.0408482	2.30358
Ex_GSK3[c]	-0.0408482	-2.30358
Ex_Ca2+[r]	-0.297766	-0.300144
Ex_IP3_receptor_homotetramer[r]	-0.297766	-0.300144
Ex_DAGs[p]	1.19106	1.20058
Ex_WDR83:LAMTOR2:LAMTOR3:activated_RAF:p-2S_MAP2K:p-T,Y_MAPK_complex[em]	33.2126	9.26879
Ex_WDR83:LAMTOR2:LAMTOR3[em]	-33.2126	-9.26879
Ex_activated_RAF_homo/heterodimer[c]	-33.2126	-9.26879
Ex_IL17RD:p-2S_MAP2Ks:p-T,Y_MAPKs[g]	7.86067	9.05503
Ex_PKC-delta/epsilon[c]	-45.1149	-12.2703
Ex_Phospho-PKC-delta/epsilon[p]	45.1149	12.2703
Ex_PP2A[c]	-469.913	-483.858
Ex_RAS_GEFs[p]	-7.81968	-5.68742
Ex_Adenylate_cyclase_(Mg2+_cofactor)[p]	-251.351	-73.0041
Ex_RAF_activating_kinases[p]	-7.86067	-9.05503
Ex_SRC-1[p]	-0.368615	-21.0643
Ex_ADAM:Zn2+[p]	-1.46226	-86.1077
Ex_active_PKC_(alpha,_gamma,_delta)[c]	-114.882	-4.80634
Ex_TORC2_complex[c]	-0.484924	-27.4109

## Sheet: MCF10A_tgfb
Reactions	VE=mean flux distribution in EGFR_E	VM=mean flux distribution in EGFR_M
RAF phosphorylates MAP2K dimer	0.00829634	8.02409
Dissociation of RAS:RAF complex	0.00829634	8.02409
CaMK IV autophosphorylation	2.88914	0.075046
Calmodulin binds CaMK IV	2.88914	0.075046
AKT phosphorylates CREB1	0.0420107	0.0519875
PKA phosphorylates CREB	1.71626	1.64326
AKT can phosphorylate forkhead box transcription factors	0.043244	0.0507943
Dimerisation of CREB	0.879135	0.847625
YWHAB dimer dissociates from dephosphorylated RAF	453.388	449.64
PP2A dephosphorylates inactive RAFs	453.388	449.64
RAS GEFs promote RAS nucleotide exchange	0.00418017	4.37525
RAS:GTP:'activator' RAF homo/heterodimerizes with other RAF monomers	0.00829634	8.02409
cAMP induces dissociation of inactive PKA tetramers	0.85813	0.821632
PKA catalytic subunit translocates to the nucleus	1.71626	1.64326
Adenylate cyclase produces cAMP	6.51659	6.67468
Phosphorylation of RAF	0.00829634	8.02409
MAP2Ks and MAPKs bind to the activated RAF complex	0.00829634	8.02409
MAP2Ks phosphorylate MAPKs	0.00829634	8.02409
EGFR binds EGF ligand	1.45691	52.1985
GRB2:SOS1 complex binds to EGF:EGFR complex	0.00411617	3.64884
Gab1:Grb2 binds to EGF:Phospho-EGFR	0.165136	21.7637
GRB2:GAB1:PIK3R1 binds to phosphorylated EGFR	0.559205	0.686761
SOS1-mediated nucleotide exchange of RAS (EGF:EGFR:GRB2:SOS1)	0.00411617	3.64884
MARK3 phosphorylates KSR1	88.5434	45.8916
PIK3 converts phosphatidylinositol-4,5-bisphosphate (PIP2) to phosphatidylinositol-3,4,5-trisphosphate (PIP3)	0.559205	0.686761
PDPK1 phosphorylates AKT at T308	0.515509	0.603268
Inactive RAFs bind YWHAB	453.388	449.64
Activator' RAF:YWHAB dimer binds RAS:GTP	0.00829634	8.02409
Phosphorylation of EGFR by SRC kinase	0.346085	13.0124
p-S311,S406 KSR1:MARK3 binds YWHAB dimer	88.5434	45.8916
PP2A dephosphorylates KSR1	88.5434	45.8916
Pro-EGF is cleaved to form mature EGF	1.45691	52.1985
Activation of SHP2 through the binding to phospho-Gab1	0.165136	21.7637
YWHAB dimer dissociates from KSR1:MARK3	88.5434	45.8916
Activated MAPK phosphorylates RAF1	0.00107162	0.981489
PIK3 catalytic subunit binds to EGF:EGFR:GRB2:GAB1:PIK3R1	0.559205	0.686761
Dephosphorylation of PAG by SHP2	0.0408569	0.289082
Dephosphorylation of Gab1 by SHP2	0.042397	7.22837
IL17RD binds p-2S MAP2Ks and MAPKs	0.00829634	8.02409
Activated MAPKs phosphorylate BRAF	0.0010202	0.978341
Sustained activation of SRC kinase by SHP2	0.0413286	7.2968
EGFR dimerization	0.728456	26.0993
Binding of GRB2 to GAB1	0.72434	22.4504
SHP2 dephosphorylates Tyr 992 on EGFR	0.0405531	6.94942
EGFR autophosphorylation	0.382371	13.0869
AKT phosphorylates AKT1S1 (PRAS40)	0.0421256	0.0512512
Binding of PIK3 regulatory alpha subunit to GRB2:GAB1	0.559205	0.686761
Gab1 phosphorylation by EGFR kinase	0.165136	21.7637
Phospholipase C-gamma1 binds to the activated EGF receptor	46.2262	1.20074
PKC phosphorylates GRK2	4.99571	85.6039
EGFR activates PLC-gamma1 by phosphorylation	46.2262	1.20074
Active PLC-gamma1 dissociates from EGFR	46.2262	1.20074
PEA15 binds MAPK monomers and dimers	0.00100153	1.01091
AKT can phosphorylate NR4A1 (NUR77)	0.041655	0.0511748
AKT binds PDPK1	0.515509	0.603268
Calmodulin activates Cam-PDE 1	3.08407	3.38816
cAMP hydrolysis by Cam-PDE 1	3.08407	3.38816
GRB2-1 binds SOS1	0.00411617	3.64884
Inhibition of GRK2 by calmodulin	508.492	458.703
AKT can phosphorylate RSK	0.0412659	0.0480633
Activated MAPKs phosphorylate MAP2K1	0.00105482	1.04131
PIP3 recruits AKT to the membrane	0.515509	0.603268
CamKIV enters the nucleus	2.88914	0.075046
AKT phosphorylates MDM2	0.045098	0.0491869
Gab1 binds phosphatidylinositol-3,4,5-trisphosphate	0.165136	21.7637
AKT phosphorylates TSC2, inhibiting it	0.0432077	0.0514639
AKT phosphorylates IKKalpha	0.0410266	0.0495413
AKT phosphorylates p21Cip1 and p27Kip1	0.0436463	0.0515434
AKT phosphorylates BAD	0.0448403	0.0465962
AKT phosphorylates caspase-9	0.0438936	0.0500068
PIP3 recruits PDPK1 to the membrane	0.0436961	0.0834931
Calcium binds calmodulin	2.88914	0.075046
TORC2 (mTOR) phosphorylates AKT at S473	0.515509	0.603268
AKT phosphorylates GSK3	0.0434947	0.0516583
IP3R:I(1,4,5)P3 tetramer transports Ca2+ from ER lumen to cytosol	11.5565	0.300184
IP3 binds to the IP3 receptor, opening the endoplasmic reticulum Ca2+ channel	11.5565	0.300184
Active PLCG1 hydrolyses PIP2	46.2262	1.20074
MAP2Ks and MAPKs are phosphorylated at the endosome membrane	50.861	24.2229
WDR83:LAMTOR2:LAMTOR3 binds MAPK components	50.861	24.2229
MAP2Ks phosphorylate MAPK at the Golgi membrane	0.00829634	8.02409
AKT translocates to the nucleus	0.168176	0.20202
p-T,Y MAPKs dimerize	0.00414817	4.01205
DAG stimulates protein kinase C-delta	65.2585	30.9909
Ex_ATP[c]	-784.453	-894.269
Ex_ADP[c]	777.936	887.595
Ex_GRB2-1[c]	-0.728456	-26.0993
Ex_p21RAS:GTP:activated_RAF_homo/heterodimers[p]	0.00829634	8.02409
Ex_phospho-CaMK_IV:Calmodulin[n]	2.88914	0.075046
Ex_ATP[n]	-4.90132	-2.06998
Ex_ADP[n]	4.90132	2.06998
Ex_CAMK4[c]	-2.88914	-0.075046
Ex_CREB1[n]	-1.75827	-1.69525
Ex_Forkhead_box_transcription_factor[n]	-0.043244	-0.0507943
Ex_Phospho-Forkhead_box_transcription_factor[n]	0.043244	0.0507943
Ex_phospho-CREB_dimer[n]	0.879135	0.847625
Ex_dephosphorylated_inactive_RAFs[c]	453.388	449.64
Ex_H2O[c]	-591.492	-536.341
Ex_Pi[c]	542.182	531.752
Ex_GTP[c]	-0.00829634	-8.02409
Ex_p21_RAS:GDP[p]	-0.00829634	-8.02409
Ex_GDP[c]	0.00829634	8.02409
Ex_dephosphorylated_'receiver'_RAF/KSR1[c]	-0.00829634	-8.02409
Ex_PKA_tetramer[c]	-0.85813	-0.821632
Ex_cAMP:PKA_regulatory_subunit[c]	0.85813	0.821632
Ex_PPi[c]	6.51659	6.67468
Ex_MAP2K_homo/heterodimers[c]	-50.8693	-32.247
Ex_MAPKs[c]	-50.8776	-40.271
Ex_EGFR[p]	-1.45691	-52.1985
Ex_KSR1:MARK3[c]	-88.5434	-45.8916
Ex_PI(4,5)P2[p]	-46.7854	-1.8875
Ex_PDPK1:PIP3[p]	0.0436961	0.0834931
Ex_inactive_RAFs[c]	-453.388	-449.64
Ex_'activator'_RAF:YWHAB_dimer[c]	-0.00829634	-8.02409
Ex_Pro-EGF[p]	-1.45691	-52.1985
Ex_PTPN11[c]	-0.165136	-21.7637
Ex_p-S311_KSR1:MARK3[c]	88.5434	45.8916
Ex_p-S338,Y341,T491,S494,S621_RAF1[p]	-0.00107162	-0.981489
Ex_hyperphosphorylated_RAF1[p]	0.00107162	0.981489
Ex_PIK3CA[c]	-0.559205	-0.686761
Ex_p-Y317-PAG1[p]	-0.0408569	-0.289082
Ex_PAG1[p]	0.0408569	0.289082
Ex_EGF:p-6Y-EGFR:GRB2:p-Y627,659-GAB1:SHP2[p]	0.042397	7.22837
Ex_IL17RD[g]	-0.00829634	-8.02409
Ex_p-S445,T599,S602,S729_BRAF[p]	-0.0010202	-0.978341
Ex_hyperphosphorylated_BRAF[p]	0.0010202	0.978341
Ex_CSK[p]	0.0413286	7.2968
Ex_PXN:CSK:SRC[p]	-0.0413286	-7.2968
Ex_PXN:SRC[p]	0.0413286	7.2968
Ex_GAB1[c]	-0.72434	-22.4504
Ex_EGF:p-5Y-EGFR:GRB2:p-5Y-GAB1:SHP2[p]	0.0405531	6.94942
Ex_AKT1S1[c]	-0.0421256	-0.0512512
Ex_p-S183,T246-AKT1S1[c]	0.0421256	0.0512512
Ex_PIK3R1[c]	-0.559205	-0.686761
Ex_PLCG1[c]	-46.2262	-1.20074
Ex_p-S29-ADRBK1[c]	4.99571	85.6039
Ex_ADRBK1[p]	-513.488	-544.307
Ex_p-T,Y_MAPK_monomers_and_dimers:PEA15[c]	0.00100153	1.01091
Ex_PEA15[c]	-0.00100153	-1.01091
Ex_p-S351-NR4A1[n]	0.041655	0.0511748
Ex_NR4A1[n]	-0.041655	-0.0511748
Ex_PDPK1[c]	-0.0436961	-0.0834931
Ex_Cam-PDE_1_homodimer[c]	-3.08407	-3.38816
Ex_AMP[c]	3.08407	3.38816
Ex_SOS1[c]	-0.00411617	-3.64884
Ex_GRK2:calmodulin[p]	508.492	458.703
Ex_CALM1[c]	-511.381	-458.778
Ex_RPS6KB2[n]	-0.0412659	-0.0480633
Ex_p-S15,S356-RPS6KB2[n]	0.0412659	0.0480633
Ex_p-2S_MAP2K1:p-2S_MAPK2K2_heterodimer[c]	-0.00105482	-1.04131
Ex_p-2S,T_MAP2K1:p-2S_MAPK2K2_heterodimer[c]	0.00105482	1.04131
Ex_AKT[c]	-0.515509	-0.603268
Ex_p-S166,S188-MDM2[c]	0.045098	0.0491869
Ex_MDM2[c]	-0.045098	-0.0491869
Ex_p-S939,T1462-TSC2[c]	0.0432077	0.0514639
Ex_TSC2[c]	-0.0432077	-0.0514639
Ex_p-T23-CHUK[c]	0.0410266	0.0495413
Ex_IKKA[c]	-0.0410266	-0.0495413
Ex_CDKN1A/B[c]	-0.0436463	-0.0515434
Ex_p-T-CDKN1A/B[c]	0.0436463	0.0515434
Ex_BAD[c]	-0.0448403	-0.0465962
Ex_p-S99-BAD[c]	0.0448403	0.0465962
Ex_CASP9(1-416)[c]	-0.0438936	-0.0500068
Ex_p-S196-CASP9(1-416)[c]	0.0438936	0.0500068
Ex_p-S9/21-GSK3[c]	0.0434947	0.0516583
Ex_GSK3[c]	-0.0434947	-0.0516583
Ex_Ca2+[r]	-11.5565	-0.300184
Ex_IP3_receptor_homotetramer[r]	-11.5565	-0.300184
Ex_DAGs[p]	46.2262	1.20074
Ex_WDR83:LAMTOR2:LAMTOR3:activated_RAF:p-2S_MAP2K:p-T,Y_MAPK_complex[em]	50.861	24.2229
Ex_WDR83:LAMTOR2:LAMTOR3[em]	-50.861	-24.2229
Ex_activated_RAF_homo/heterodimer[c]	-50.861	-24.2229
Ex_IL17RD:p-2S_MAP2Ks:p-T,Y_MAPKs[g]	0.00829634	8.02409
Ex_PKC-delta/epsilon[c]	-65.2585	-30.9909
Ex_Phospho-PKC-delta/epsilon[p]	65.2585	30.9909
Ex_PP2A[c]	-541.932	-495.532
Ex_RAS_GEFs[p]	-0.00418017	-4.37525
Ex_Adenylate_cyclase_(Mg2+_cofactor)[p]	-6.51659	-6.67468
Ex_RAF_activating_kinases[p]	-0.00829634	-8.02409
Ex_SRC-1[p]	-0.346085	-13.0124
Ex_ADAM:Zn2+[p]	-1.45691	-52.1985
Ex_active_PKC_(alpha,_gamma,_delta)[c]	-4.99571	-85.6039
Ex_TORC2_complex[c]	-0.515509	-0.603268

## Sheet: HMLE_slug
Reactions	VE=mean flux distribution in EGFR_E	VM=mean flux distribution in EGFR_M
RAF phosphorylates MAP2K dimer	0.00829481	7.83139
Dissociation of RAS:RAF complex	0.00829481	7.83139
CaMK IV autophosphorylation	2.51102	0.0771628
Calmodulin binds CaMK IV	2.51102	0.0771628
AKT phosphorylates CREB1	0.0435175	0.000561825
PKA phosphorylates CREB	2.47112	1.69157
AKT can phosphorylate forkhead box transcription factors	0.0431362	0.00052624
Dimerisation of CREB	1.25732	0.846066
YWHAB dimer dissociates from dephosphorylated RAF	360.997	454.518
PP2A dephosphorylates inactive RAFs	360.997	454.518
RAS GEFs promote RAS nucleotide exchange	0.00426011	7.67048
RAS:GTP:'activator' RAF homo/heterodimerizes with other RAF monomers	0.00829481	7.83139
cAMP induces dissociation of inactive PKA tetramers	1.23556	0.845785
PKA catalytic subunit translocates to the nucleus	2.47112	1.69157
Adenylate cyclase produces cAMP	148.061	6.66967
Phosphorylation of RAF	0.00829481	7.83139
MAP2Ks and MAPKs bind to the activated RAF complex	0.00829481	7.83139
MAP2Ks phosphorylate MAPKs	0.00829481	7.83139
EGFR binds EGF ligand	1.46261	1.25466
GRB2:SOS1 complex binds to EGF:EGFR complex	0.00403471	0.160908
Gab1:Grb2 binds to EGF:Phospho-EGFR	0.170588	0.459289
GRB2:GAB1:PIK3R1 binds to phosphorylated EGFR	0.556682	0.00713526
SOS1-mediated nucleotide exchange of RAS (EGF:EGFR:GRB2:SOS1)	0.00403471	0.160908
MARK3 phosphorylates KSR1	78.6041	90.1739
PIK3 converts phosphatidylinositol-4,5-bisphosphate (PIP2) to phosphatidylinositol-3,4,5-trisphosphate (PIP3)	0.556682	0.00713526
PDPK1 phosphorylates AKT at T308	0.513232	0.00657836
Inactive RAFs bind YWHAB	360.997	454.518
Activator' RAF:YWHAB dimer binds RAS:GTP	0.00829481	7.83139
Phosphorylation of EGFR by SRC kinase	0.354719	0.317884
p-S311,S406 KSR1:MARK3 binds YWHAB dimer	78.6041	90.1739
PP2A dephosphorylates KSR1	78.6041	90.1739
Pro-EGF is cleaved to form mature EGF	1.46261	1.25466
Activation of SHP2 through the binding to phospho-Gab1	0.170588	0.459289
YWHAB dimer dissociates from KSR1:MARK3	78.6041	90.1739
Activated MAPK phosphorylates RAF1	0.00100696	0.949676
PIK3 catalytic subunit binds to EGF:EGFR:GRB2:GAB1:PIK3R1	0.556682	0.00713526
Dephosphorylation of PAG by SHP2	0.0418399	0.115483
Dephosphorylation of Gab1 by SHP2	0.0418579	0.124127
IL17RD binds p-2S MAP2Ks and MAPKs	0.00829481	7.83139
Activated MAPKs phosphorylate BRAF	0.00108871	0.936405
Sustained activation of SRC kinase by SHP2	0.0440681	0.114301
EGFR dimerization	0.731304	0.627332
Binding of GRB2 to GAB1	0.72727	0.466424
SHP2 dephosphorylates Tyr 992 on EGFR	0.0428217	0.105378
EGFR autophosphorylation	0.376586	0.309448
AKT phosphorylates AKT1S1 (PRAS40)	0.0434315	0.000558208
Binding of PIK3 regulatory alpha subunit to GRB2:GAB1	0.556682	0.00713526
Gab1 phosphorylation by EGFR kinase	0.170588	0.459289
Phospholipase C-gamma1 binds to the activated EGF receptor	40.1763	1.2346
PKC phosphorylates GRK2	5.06131	145.276
EGFR activates PLC-gamma1 by phosphorylation	40.1763	1.2346
Active PLC-gamma1 dissociates from EGFR	40.1763	1.2346
PEA15 binds MAPK monomers and dimers	0.000998726	0.980519
AKT can phosphorylate NR4A1 (NUR77)	0.0422999	0.000548539
AKT binds PDPK1	0.513232	0.00657836
Calmodulin activates Cam-PDE 1	143.119	3.28653
cAMP hydrolysis by Cam-PDE 1	143.119	3.28653
GRB2-1 binds SOS1	0.00403471	0.160908
Inhibition of GRK2 by calmodulin	506.601	421.337
AKT can phosphorylate RSK	0.0440681	0.000550271
Activated MAPKs phosphorylate MAP2K1	0.00105301	1.0491
PIP3 recruits AKT to the membrane	0.513232	0.00657836
CamKIV enters the nucleus	2.51102	0.0771628
AKT phosphorylates MDM2	0.0431309	0.000539925
Gab1 binds phosphatidylinositol-3,4,5-trisphosphate	0.170588	0.459289
AKT phosphorylates TSC2, inhibiting it	0.0407958	0.000540992
AKT phosphorylates IKKalpha	0.0451663	0.000557076
AKT phosphorylates p21Cip1 and p27Kip1	0.0429956	0.000545791
AKT phosphorylates BAD	0.0430697	0.000560908
AKT phosphorylates caspase-9	0.0414351	0.000526873
PIP3 recruits PDPK1 to the membrane	0.0434498	0.000556902
Calcium binds calmodulin	2.51102	0.0771628
TORC2 (mTOR) phosphorylates AKT at S473	0.513232	0.00657836
AKT phosphorylates GSK3	0.0401858	0.000561711
IP3R:I(1,4,5)P3 tetramer transports Ca2+ from ER lumen to cytosol	10.0441	0.308651
IP3 binds to the IP3 receptor, opening the endoplasmic reticulum Ca2+ channel	10.0441	0.308651
Active PLCG1 hydrolyses PIP2	40.1763	1.2346
MAP2Ks and MAPKs are phosphorylated at the endosome membrane	42.4828	49.7711
WDR83:LAMTOR2:LAMTOR3 binds MAPK components	42.4828	49.7711
MAP2Ks phosphorylate MAPK at the Golgi membrane	0.00829481	7.83139
AKT translocates to the nucleus	0.173022	0.00218688
p-T,Y MAPKs dimerize	0.00414741	3.9157
DAG stimulates protein kinase C-delta	57.0466	62.7204
Ex_ATP[c]	-823.88	-823.135
Ex_ADP[c]	675.819	816.466
Ex_GRB2-1[c]	-0.731304	-0.627332
Ex_p21RAS:GTP:activated_RAF_homo/heterodimers[p]	0.00829481	7.83139
Ex_phospho-CaMK_IV:Calmodulin[n]	2.51102	0.0771628
Ex_ATP[n]	-5.2855	-1.77252
Ex_ADP[n]	5.2855	1.77252
Ex_CAMK4[c]	-2.51102	-0.0771628
Ex_CREB1[n]	-2.51464	-1.69213
Ex_Forkhead_box_transcription_factor[n]	-0.0431362	-0.00052624
Ex_Phospho-Forkhead_box_transcription_factor[n]	0.0431362	0.00052624
Ex_phospho-CREB_dimer[n]	1.25732	0.846066
Ex_dephosphorylated_inactive_RAFs[c]	360.997	454.518
Ex_H2O[c]	-623.15	-549.92
Ex_Pi[c]	439.856	545.399
Ex_GTP[c]	-0.00829481	-7.83139
Ex_p21_RAS:GDP[p]	-0.00829481	-7.83139
Ex_GDP[c]	0.00829481	7.83139
Ex_dephosphorylated_'receiver'_RAF/KSR1[c]	-0.00829481	-7.83139
Ex_PKA_tetramer[c]	-1.23556	-0.845785
Ex_cAMP:PKA_regulatory_subunit[c]	1.23556	0.845785
Ex_PPi[c]	148.061	6.66967
Ex_MAP2K_homo/heterodimers[c]	-42.4911	-57.6025
Ex_MAPKs[c]	-42.4994	-65.4339
Ex_EGFR[p]	-1.46261	-1.25466
Ex_KSR1:MARK3[c]	-78.6041	-90.1739
Ex_PI(4,5)P2[p]	-40.7329	-1.24174
Ex_PDPK1:PIP3[p]	0.0434498	0.000556902
Ex_inactive_RAFs[c]	-360.997	-454.518
Ex_'activator'_RAF:YWHAB_dimer[c]	-0.00829481	-7.83139
Ex_Pro-EGF[p]	-1.46261	-1.25466
Ex_PTPN11[c]	-0.170588	-0.459289
Ex_p-S311_KSR1:MARK3[c]	78.6041	90.1739
Ex_p-S338,Y341,T491,S494,S621_RAF1[p]	-0.00100696	-0.949676
Ex_hyperphosphorylated_RAF1[p]	0.00100696	0.949676
Ex_PIK3CA[c]	-0.556682	-0.00713526
Ex_p-Y317-PAG1[p]	-0.0418399	-0.115483
Ex_PAG1[p]	0.0418399	0.115483
Ex_EGF:p-6Y-EGFR:GRB2:p-Y627,659-GAB1:SHP2[p]	0.0418579	0.124127
Ex_IL17RD[g]	-0.00829481	-7.83139
Ex_p-S445,T599,S602,S729_BRAF[p]	-0.00108871	-0.936405
Ex_hyperphosphorylated_BRAF[p]	0.00108871	0.936405
Ex_CSK[p]	0.0440681	0.114301
Ex_PXN:CSK:SRC[p]	-0.0440681	-0.114301
Ex_PXN:SRC[p]	0.0440681	0.114301
Ex_GAB1[c]	-0.72727	-0.466424
Ex_EGF:p-5Y-EGFR:GRB2:p-5Y-GAB1:SHP2[p]	0.0428217	0.105378
Ex_AKT1S1[c]	-0.0434315	-0.000558208
Ex_p-S183,T246-AKT1S1[c]	0.0434315	0.000558208
Ex_PIK3R1[c]	-0.556682	-0.00713526
Ex_PLCG1[c]	-40.1763	-1.2346
Ex_p-S29-ADRBK1[c]	5.06131	145.276
Ex_ADRBK1[p]	-511.663	-566.614
Ex_p-T,Y_MAPK_monomers_and_dimers:PEA15[c]	0.000998726	0.980519
Ex_PEA15[c]	-0.000998726	-0.980519
Ex_p-S351-NR4A1[n]	0.0422999	0.000548539
Ex_NR4A1[n]	-0.0422999	-0.000548539
Ex_PDPK1[c]	-0.0434498	-0.000556902
Ex_Cam-PDE_1_homodimer[c]	-143.119	-3.28653
Ex_AMP[c]	143.119	3.28653
Ex_SOS1[c]	-0.00403471	-0.160908
Ex_GRK2:calmodulin[p]	506.601	421.337
Ex_CALM1[c]	-509.112	-421.415
Ex_RPS6KB2[n]	-0.0440681	-0.000550271
Ex_p-S15,S356-RPS6KB2[n]	0.0440681	0.000550271
Ex_p-2S_MAP2K1:p-2S_MAPK2K2_heterodimer[c]	-0.00105301	-1.0491
Ex_p-2S,T_MAP2K1:p-2S_MAPK2K2_heterodimer[c]	0.00105301	1.0491
Ex_AKT[c]	-0.513232	-0.00657836
Ex_p-S166,S188-MDM2[c]	0.0431309	0.000539925
Ex_MDM2[c]	-0.0431309	-0.000539925
Ex_p-S939,T1462-TSC2[c]	0.0407958	0.000540992
Ex_TSC2[c]	-0.0407958	-0.000540992
Ex_p-T23-CHUK[c]	0.0451663	0.000557076
Ex_IKKA[c]	-0.0451663	-0.000557076
Ex_CDKN1A/B[c]	-0.0429956	-0.000545791
Ex_p-T-CDKN1A/B[c]	0.0429956	0.000545791
Ex_BAD[c]	-0.0430697	-0.000560908
Ex_p-S99-BAD[c]	0.0430697	0.000560908
Ex_CASP9(1-416)[c]	-0.0414351	-0.000526873
Ex_p-S196-CASP9(1-416)[c]	0.0414351	0.000526873
Ex_p-S9/21-GSK3[c]	0.0401858	0.000561711
Ex_GSK3[c]	-0.0401858	-0.000561711
Ex_Ca2+[r]	-10.0441	-0.308651
Ex_IP3_receptor_homotetramer[r]	-10.0441	-0.308651
Ex_DAGs[p]	40.1763	1.2346
Ex_WDR83:LAMTOR2:LAMTOR3:activated_RAF:p-2S_MAP2K:p-T,Y_MAPK_complex[em]	42.4828	49.7711
Ex_WDR83:LAMTOR2:LAMTOR3[em]	-42.4828	-49.7711
Ex_activated_RAF_homo/heterodimer[c]	-42.4828	-49.7711
Ex_IL17RD:p-2S_MAP2Ks:p-T,Y_MAPKs[g]	0.00829481	7.83139
Ex_PKC-delta/epsilon[c]	-57.0466	-62.7204
Ex_Phospho-PKC-delta/epsilon[p]	57.0466	62.7204
Ex_PP2A[c]	-439.601	-544.692
Ex_RAS_GEFs[p]	-0.00426011	-7.67048
Ex_Adenylate_cyclase_(Mg2+_cofactor)[p]	-148.061	-6.66967
Ex_RAF_activating_kinases[p]	-0.00829481	-7.83139
Ex_SRC-1[p]	-0.354719	-0.317884
Ex_ADAM:Zn2+[p]	-1.46261	-1.25466
Ex_active_PKC_(alpha,_gamma,_delta)[c]	-5.06131	-145.276
Ex_TORC2_complex[c]	-0.513232	-0.00657836

## Sheet: HMLE_twist
Reactions	VE=mean flux distribution in EGFR_E	VM=mean flux distribution in EGFR_M
RAF phosphorylates MAP2K dimer	0.82988	0.745888
Dissociation of RAS:RAF complex	0.82988	0.745888
CaMK IV autophosphorylation	1.21289	2.23409
Calmodulin binds CaMK IV	1.21289	2.23409
AKT phosphorylates CREB1	0.762454	0.040264
PKA phosphorylates CREB	2.46266	78.2399
AKT can phosphorylate forkhead box transcription factors	0.757216	0.0396005
Dimerisation of CREB	1.61256	39.1401
YWHAB dimer dissociates from dephosphorylated RAF	427.573	386.775
PP2A dephosphorylates inactive RAFs	427.573	386.775
RAS GEFs promote RAS nucleotide exchange	0.43087	0.705059
RAS:GTP:'activator' RAF homo/heterodimerizes with other RAF monomers	0.82988	0.745888
cAMP induces dissociation of inactive PKA tetramers	1.23133	39.12
PKA catalytic subunit translocates to the nucleus	2.46266	78.2399
Adenylate cyclase produces cAMP	80.2784	283.993
Phosphorylation of RAF	0.82988	0.745888
MAP2Ks and MAPKs bind to the activated RAF complex	0.82988	0.745888
MAP2Ks phosphorylate MAPKs	0.82988	0.745888
EGFR binds EGF ligand	74.4836	1.46037
GRB2:SOS1 complex binds to EGF:EGFR complex	0.39901	0.0408289
Gab1:Grb2 binds to EGF:Phospho-EGFR	20.482	0.165341
GRB2:GAB1:PIK3R1 binds to phosphorylated EGFR	16.3608	0.524015
SOS1-mediated nucleotide exchange of RAS (EGF:EGFR:GRB2:SOS1)	0.39901	0.0408289
MARK3 phosphorylates KSR1	35.3758	67.0619
PIK3 converts phosphatidylinositol-4,5-bisphosphate (PIP2) to phosphatidylinositol-3,4,5-trisphosphate (PIP3)	16.3608	0.524015
PDPK1 phosphorylates AKT at T308	9.1356	0.482168
Inactive RAFs bind YWHAB	427.573	386.775
Activator' RAF:YWHAB dimer binds RAS:GTP	0.82988	0.745888
Phosphorylation of EGFR by SRC kinase	18.4513	0.360902
p-S311,S406 KSR1:MARK3 binds YWHAB dimer	35.3758	67.0619
PP2A dephosphorylates KSR1	35.3758	67.0619
Pro-EGF is cleaved to form mature EGF	74.4836	1.46037
Activation of SHP2 through the binding to phospho-Gab1	20.482	0.165341
YWHAB dimer dissociates from KSR1:MARK3	35.3758	67.0619
Activated MAPK phosphorylates RAF1	0.106905	0.0889239
PIK3 catalytic subunit binds to EGF:EGFR:GRB2:GAB1:PIK3R1	16.3608	0.524015
Dephosphorylation of PAG by SHP2	5.04145	0.0432704
Dephosphorylation of Gab1 by SHP2	5.21143	0.0413063
IL17RD binds p-2S MAP2Ks and MAPKs	0.82988	0.745888
Activated MAPKs phosphorylate BRAF	0.100894	0.0931333
Sustained activation of SRC kinase by SHP2	5.06864	0.0403977
EGFR dimerization	37.2418	0.730184
Binding of GRB2 to GAB1	36.8428	0.689355
SHP2 dephosphorylates Tyr 992 on EGFR	5.16048	0.0403662
EGFR autophosphorylation	18.7905	0.369282
AKT phosphorylates AKT1S1 (PRAS40)	0.776829	0.0410409
Binding of PIK3 regulatory alpha subunit to GRB2:GAB1	16.3608	0.524015
Gab1 phosphorylation by EGFR kinase	20.482	0.165341
Phospholipase C-gamma1 binds to the activated EGF receptor	19.4062	35.7454
PKC phosphorylates GRK2	4.96307	122.363
EGFR activates PLC-gamma1 by phosphorylation	19.4062	35.7454
Active PLC-gamma1 dissociates from EGFR	19.4062	35.7454
PEA15 binds MAPK monomers and dimers	0.104376	0.0950165
AKT can phosphorylate NR4A1 (NUR77)	0.793418	0.0412304
AKT binds PDPK1	9.1356	0.482168
Calmodulin activates Cam-PDE 1	75.353	127.513
cAMP hydrolysis by Cam-PDE 1	75.353	127.513
GRB2-1 binds SOS1	0.39901	0.0408289
Inhibition of GRK2 by calmodulin	509.865	459.878
AKT can phosphorylate RSK	0.73931	0.0404077
Activated MAPKs phosphorylate MAP2K1	0.102765	0.0958705
PIP3 recruits AKT to the membrane	9.1356	0.482168
CamKIV enters the nucleus	1.21289	2.23409
AKT phosphorylates MDM2	0.745492	0.0417659
Gab1 binds phosphatidylinositol-3,4,5-trisphosphate	20.482	0.165341
AKT phosphorylates TSC2, inhibiting it	0.766902	0.0402352
AKT phosphorylates IKKalpha	0.779089	0.0383224
AKT phosphorylates p21Cip1 and p27Kip1	0.748915	0.0420381
AKT phosphorylates BAD	0.762308	0.0384394
AKT phosphorylates caspase-9	0.739172	0.0407993
PIP3 recruits PDPK1 to the membrane	7.22519	0.0418463
Calcium binds calmodulin	1.21289	2.23409
TORC2 (mTOR) phosphorylates AKT at S473	9.1356	0.482168
AKT phosphorylates GSK3	0.76449	0.0380244
IP3R:I(1,4,5)P3 tetramer transports Ca2+ from ER lumen to cytosol	4.85155	8.93636
IP3 binds to the IP3 receptor, opening the endoplasmic reticulum Ca2+ channel	4.85155	8.93636
Active PLCG1 hydrolyses PIP2	19.4062	35.7454
MAP2Ks and MAPKs are phosphorylated at the endosome membrane	1.22332	0.498395
WDR83:LAMTOR2:LAMTOR3 binds MAPK components	1.22332	0.498395
MAP2Ks phosphorylate MAPK at the Golgi membrane	0.82988	0.745888
AKT translocates to the nucleus	3.0524	0.161503
p-T,Y MAPKs dimerize	0.41494	0.372944
DAG stimulates protein kinase C-delta	26.2152	49.2717
Ex_ATP[c]	-918.919	-853.252
Ex_ADP[c]	838.641	569.259
Ex_GRB2-1[c]	-37.2418	-0.730184
Ex_p21RAS:GTP:activated_RAF_homo/heterodimers[p]	0.82988	0.745888
Ex_phospho-CaMK_IV:Calmodulin[n]	1.21289	2.23409
Ex_ATP[n]	-8.98168	-80.7551
Ex_ADP[n]	8.98168	80.7551
Ex_CAMK4[c]	-1.21289	-2.23409
Ex_CREB1[n]	-3.22511	-78.2802
Ex_Forkhead_box_transcription_factor[n]	-0.757216	-0.0396005
Ex_Phospho-Forkhead_box_transcription_factor[n]	0.757216	0.0396005
Ex_phospho-CREB_dimer[n]	1.61256	39.1401
Ex_dephosphorylated_inactive_RAFs[c]	427.573	386.775
Ex_H2O[c]	-588.613	-617.343
Ex_Pi[c]	493.853	454.085
Ex_GTP[c]	-0.82988	-0.745888
Ex_p21_RAS:GDP[p]	-0.82988	-0.745888
Ex_GDP[c]	0.82988	0.745888
Ex_dephosphorylated_'receiver'_RAF/KSR1[c]	-0.82988	-0.745888
Ex_PKA_tetramer[c]	-1.23133	-39.12
Ex_cAMP:PKA_regulatory_subunit[c]	1.23133	39.12
Ex_PPi[c]	80.2784	283.993
Ex_MAP2K_homo/heterodimers[c]	-2.0532	-1.24428
Ex_MAPKs[c]	-2.88308	-1.99017
Ex_EGFR[p]	-74.4836	-1.46037
Ex_KSR1:MARK3[c]	-35.3758	-67.0619
Ex_PI(4,5)P2[p]	-35.767	-36.2694
Ex_PDPK1:PIP3[p]	7.22519	0.0418463
Ex_inactive_RAFs[c]	-427.573	-386.775
Ex_'activator'_RAF:YWHAB_dimer[c]	-0.82988	-0.745888
Ex_Pro-EGF[p]	-74.4836	-1.46037
Ex_PTPN11[c]	-20.482	-0.165341
Ex_p-S311_KSR1:MARK3[c]	35.3758	67.0619
Ex_p-S338,Y341,T491,S494,S621_RAF1[p]	-0.106905	-0.0889239
Ex_hyperphosphorylated_RAF1[p]	0.106905	0.0889239
Ex_PIK3CA[c]	-16.3608	-0.524015
Ex_p-Y317-PAG1[p]	-5.04145	-0.0432704
Ex_PAG1[p]	5.04145	0.0432704
Ex_EGF:p-6Y-EGFR:GRB2:p-Y627,659-GAB1:SHP2[p]	5.21143	0.0413063
Ex_IL17RD[g]	-0.82988	-0.745888
Ex_p-S445,T599,S602,S729_BRAF[p]	-0.100894	-0.0931333
Ex_hyperphosphorylated_BRAF[p]	0.100894	0.0931333
Ex_CSK[p]	5.06864	0.0403977
Ex_PXN:CSK:SRC[p]	-5.06864	-0.0403977
Ex_PXN:SRC[p]	5.06864	0.0403977
Ex_GAB1[c]	-36.8428	-0.689355
Ex_EGF:p-5Y-EGFR:GRB2:p-5Y-GAB1:SHP2[p]	5.16048	0.0403662
Ex_AKT1S1[c]	-0.776829	-0.0410409
Ex_p-S183,T246-AKT1S1[c]	0.776829	0.0410409
Ex_PIK3R1[c]	-16.3608	-0.524015
Ex_PLCG1[c]	-19.4062	-35.7454
Ex_p-S29-ADRBK1[c]	4.96307	122.363
Ex_ADRBK1[p]	-514.828	-582.241
Ex_p-T,Y_MAPK_monomers_and_dimers:PEA15[c]	0.104376	0.0950165
Ex_PEA15[c]	-0.104376	-0.0950165
Ex_p-S351-NR4A1[n]	0.793418	0.0412304
Ex_NR4A1[n]	-0.793418	-0.0412304
Ex_PDPK1[c]	-7.22519	-0.0418463
Ex_Cam-PDE_1_homodimer[c]	-75.353	-127.513
Ex_AMP[c]	75.353	127.513
Ex_SOS1[c]	-0.39901	-0.0408289
Ex_GRK2:calmodulin[p]	509.865	459.878
Ex_CALM1[c]	-511.078	-462.112
Ex_RPS6KB2[n]	-0.73931	-0.0404077
Ex_p-S15,S356-RPS6KB2[n]	0.73931	0.0404077
Ex_p-2S_MAP2K1:p-2S_MAPK2K2_heterodimer[c]	-0.102765	-0.0958705
Ex_p-2S,T_MAP2K1:p-2S_MAPK2K2_heterodimer[c]	0.102765	0.0958705
Ex_AKT[c]	-9.1356	-0.482168
Ex_p-S166,S188-MDM2[c]	0.745492	0.0417659
Ex_MDM2[c]	-0.745492	-0.0417659
Ex_p-S939,T1462-TSC2[c]	0.766902	0.0402352
Ex_TSC2[c]	-0.766902	-0.0402352
Ex_p-T23-CHUK[c]	0.779089	0.0383224
Ex_IKKA[c]	-0.779089	-0.0383224
Ex_CDKN1A/B[c]	-0.748915	-0.0420381
Ex_p-T-CDKN1A/B[c]	0.748915	0.0420381
Ex_BAD[c]	-0.762308	-0.0384394
Ex_p-S99-BAD[c]	0.762308	0.0384394
Ex_CASP9(1-416)[c]	-0.739172	-0.0407993
Ex_p-S196-CASP9(1-416)[c]	0.739172	0.0407993
Ex_p-S9/21-GSK3[c]	0.76449	0.0380244
Ex_GSK3[c]	-0.76449	-0.0380244
Ex_Ca2+[r]	-4.85155	-8.93636
Ex_IP3_receptor_homotetramer[r]	-4.85155	-8.93636
Ex_DAGs[p]	19.4062	35.7454
Ex_WDR83:LAMTOR2:LAMTOR3:activated_RAF:p-2S_MAP2K:p-T,Y_MAPK_complex[em]	1.22332	0.498395
Ex_WDR83:LAMTOR2:LAMTOR3[em]	-1.22332	-0.498395
Ex_activated_RAF_homo/heterodimer[c]	-1.22332	-0.498395
Ex_IL17RD:p-2S_MAP2Ks:p-T,Y_MAPKs[g]	0.82988	0.745888
Ex_PKC-delta/epsilon[c]	-26.2152	-49.2717
Ex_Phospho-PKC-delta/epsilon[p]	26.2152	49.2717
Ex_PP2A[c]	-462.949	-453.837
Ex_RAS_GEFs[p]	-0.43087	-0.705059
Ex_Adenylate_cyclase_(Mg2+_cofactor)[p]	-80.2784	-283.993
Ex_RAF_activating_kinases[p]	-0.82988	-0.745888
Ex_SRC-1[p]	-18.4513	-0.360902
Ex_ADAM:Zn2+[p]	-74.4836	-1.46037
Ex_active_PKC_(alpha,_gamma,_delta)[c]	-4.96307	-122.363
Ex_TORC2_complex[c]	-9.1356	-0.482168

## Sheet: HMLE_snail
Reactions	VE=mean flux distribution in EGFR_E	VM=mean flux distribution in EGFR_M
RAF phosphorylates MAP2K dimer	0.00829219	0.745487
Dissociation of RAS:RAF complex	0.00829219	0.745487
CaMK IV autophosphorylation	0.687057	0.0760812
Calmodulin binds CaMK IV	0.687057	0.0760812
AKT phosphorylates CREB1	3.33567	0.0414444
PKA phosphorylates CREB	1.6435	89.2715
AKT can phosphorylate forkhead box transcription factors	3.07976	0.0401808
Dimerisation of CREB	2.48959	44.6565
YWHAB dimer dissociates from dephosphorylated RAF	464.846	389.472
PP2A dephosphorylates inactive RAFs	464.846	389.472
RAS GEFs promote RAS nucleotide exchange	0.00416637	0.701798
RAS:GTP:'activator' RAF homo/heterodimerizes with other RAF monomers	0.00829219	0.745487
cAMP induces dissociation of inactive PKA tetramers	0.821751	44.6358
PKA catalytic subunit translocates to the nucleus	1.6435	89.2715
Adenylate cyclase produces cAMP	6.47393	317.219
Phosphorylation of RAF	0.00829219	0.745487
MAP2Ks and MAPKs bind to the activated RAF complex	0.00829219	0.745487
MAP2Ks phosphorylate MAPKs	0.00829219	0.745487
EGFR binds EGF ligand	101.675	1.45896
GRB2:SOS1 complex binds to EGF:EGFR complex	0.00412582	0.0436889
Gab1:Grb2 binds to EGF:Phospho-EGFR	11.0462	0.164267
GRB2:GAB1:PIK3R1 binds to phosphorylated EGFR	39.7874	0.521523
SOS1-mediated nucleotide exchange of RAS (EGF:EGFR:GRB2:SOS1)	0.00412582	0.0436889
MARK3 phosphorylates KSR1	21.4144	76.1153
PIK3 converts phosphatidylinositol-4,5-bisphosphate (PIP2) to phosphatidylinositol-3,4,5-trisphosphate (PIP3)	39.7874	0.521523
PDPK1 phosphorylates AKT at T308	35.7435	0.480975
Inactive RAFs bind YWHAB	464.846	389.472
Activator' RAF:YWHAB dimer binds RAS:GTP	0.00829219	0.745487
Phosphorylation of EGFR by SRC kinase	25.5439	0.355968
p-S311,S406 KSR1:MARK3 binds YWHAB dimer	21.4144	76.1153
PP2A dephosphorylates KSR1	21.4144	76.1153
Pro-EGF is cleaved to form mature EGF	101.675	1.45896
Activation of SHP2 through the binding to phospho-Gab1	11.0462	0.164267
YWHAB dimer dissociates from KSR1:MARK3	21.4144	76.1153
Activated MAPK phosphorylates RAF1	0.00107064	0.0923533
PIK3 catalytic subunit binds to EGF:EGFR:GRB2:GAB1:PIK3R1	39.7874	0.521523
Dephosphorylation of PAG by SHP2	2.85041	0.0417685
Dephosphorylation of Gab1 by SHP2	2.66352	0.0396691
IL17RD binds p-2S MAP2Ks and MAPKs	0.00829219	0.745487
Activated MAPKs phosphorylate BRAF	0.00101056	0.0914013
Sustained activation of SRC kinase by SHP2	2.69402	0.0421416
EGFR dimerization	50.8377	0.729479
Binding of GRB2 to GAB1	50.8336	0.68579
SHP2 dephosphorylates Tyr 992 on EGFR	2.83824	0.0406881
EGFR autophosphorylation	25.2939	0.373511
AKT phosphorylates AKT1S1 (PRAS40)	2.84547	0.0401074
Binding of PIK3 regulatory alpha subunit to GRB2:GAB1	39.7874	0.521523
Gab1 phosphorylation by EGFR kinase	11.0462	0.164267
Phospholipase C-gamma1 binds to the activated EGF receptor	10.9929	1.2173
PKC phosphorylates GRK2	4.8092	151.079
EGFR activates PLC-gamma1 by phosphorylation	10.9929	1.2173
Active PLC-gamma1 dissociates from EGFR	10.9929	1.2173
PEA15 binds MAPK monomers and dimers	0.00104986	0.0941682
AKT can phosphorylate NR4A1 (NUR77)	3.12242	0.0388236
AKT binds PDPK1	35.7435	0.480975
Calmodulin activates Cam-PDE 1	3.18693	138.675
cAMP hydrolysis by Cam-PDE 1	3.18693	138.675
GRB2-1 binds SOS1	0.00412582	0.0436889
Inhibition of GRK2 by calmodulin	491.832	416.795
AKT can phosphorylate RSK	3.19515	0.0396317
Activated MAPKs phosphorylate MAP2K1	0.00101503	0.0948209
PIP3 recruits AKT to the membrane	35.7435	0.480975
CamKIV enters the nucleus	0.687057	0.0760812
AKT phosphorylates MDM2	2.80581	0.042564
Gab1 binds phosphatidylinositol-3,4,5-trisphosphate	11.0462	0.164267
AKT phosphorylates TSC2, inhibiting it	2.76727	0.0407723
AKT phosphorylates IKKalpha	2.91128	0.0376358
AKT phosphorylates p21Cip1 and p27Kip1	2.986	0.0411401
AKT phosphorylates BAD	2.99114	0.0397818
AKT phosphorylates caspase-9	2.80915	0.0404478
PIP3 recruits PDPK1 to the membrane	4.04393	0.0405474
Calcium binds calmodulin	0.687057	0.0760812
TORC2 (mTOR) phosphorylates AKT at S473	35.7435	0.480975
AKT phosphorylates GSK3	2.89437	0.0384457
IP3R:I(1,4,5)P3 tetramer transports Ca2+ from ER lumen to cytosol	2.74823	0.304325
IP3 binds to the IP3 receptor, opening the endoplasmic reticulum Ca2+ channel	2.74823	0.304325
Active PLCG1 hydrolyses PIP2	10.9929	1.2173
MAP2Ks and MAPKs are phosphorylated at the endosome membrane	1.20442	0.501517
WDR83:LAMTOR2:LAMTOR3 binds MAPK components	1.20442	0.501517
MAP2Ks phosphorylate MAPK at the Golgi membrane	0.00829219	0.745487
AKT translocates to the nucleus	12.733	0.16008
p-T,Y MAPKs dimerize	0.00414609	0.372744
DAG stimulates protein kinase C-delta	14.563	56.1909
Ex_ATP[c]	-954.672	-815.949
Ex_ADP[c]	948.198	498.73
Ex_GRB2-1[c]	-50.8377	-0.729479
Ex_p21RAS:GTP:activated_RAF_homo/heterodimers[p]	0.00829219	0.745487
Ex_phospho-CaMK_IV:Calmodulin[n]	0.687057	0.0760812
Ex_ATP[n]	-24.4182	-89.6277
Ex_ADP[n]	24.4182	89.6277
Ex_CAMK4[c]	-0.687057	-0.0760812
Ex_CREB1[n]	-4.97917	-89.313
Ex_Forkhead_box_transcription_factor[n]	-3.07976	-0.0401808
Ex_Phospho-Forkhead_box_transcription_factor[n]	3.07976	0.0401808
Ex_phospho-CREB_dimer[n]	2.48959	44.6565
Ex_dephosphorylated_inactive_RAFs[c]	464.846	389.472
Ex_H2O[c]	-516.814	-605.724
Ex_Pi[c]	502.634	465.831
Ex_GTP[c]	-0.00829219	-0.745487
Ex_p21_RAS:GDP[p]	-0.00829219	-0.745487
Ex_GDP[c]	0.00829219	0.745487
Ex_dephosphorylated_'receiver'_RAF/KSR1[c]	-0.00829219	-0.745487
Ex_PKA_tetramer[c]	-0.821751	-44.6358
Ex_cAMP:PKA_regulatory_subunit[c]	0.821751	44.6358
Ex_PPi[c]	6.47393	317.219
Ex_MAP2K_homo/heterodimers[c]	-1.21271	-1.247
Ex_MAPKs[c]	-1.221	-1.99249
Ex_EGFR[p]	-101.675	-1.45896
Ex_KSR1:MARK3[c]	-21.4144	-76.1153
Ex_PI(4,5)P2[p]	-50.7803	-1.73882
Ex_PDPK1:PIP3[p]	4.04393	0.0405474
Ex_inactive_RAFs[c]	-464.846	-389.472
Ex_'activator'_RAF:YWHAB_dimer[c]	-0.00829219	-0.745487
Ex_Pro-EGF[p]	-101.675	-1.45896
Ex_PTPN11[c]	-11.0462	-0.164267
Ex_p-S311_KSR1:MARK3[c]	21.4144	76.1153
Ex_p-S338,Y341,T491,S494,S621_RAF1[p]	-0.00107064	-0.0923533
Ex_hyperphosphorylated_RAF1[p]	0.00107064	0.0923533
Ex_PIK3CA[c]	-39.7874	-0.521523
Ex_p-Y317-PAG1[p]	-2.85041	-0.0417685
Ex_PAG1[p]	2.85041	0.0417685
Ex_EGF:p-6Y-EGFR:GRB2:p-Y627,659-GAB1:SHP2[p]	2.66352	0.0396691
Ex_IL17RD[g]	-0.00829219	-0.745487
Ex_p-S445,T599,S602,S729_BRAF[p]	-0.00101056	-0.0914013
Ex_hyperphosphorylated_BRAF[p]	0.00101056	0.0914013
Ex_CSK[p]	2.69402	0.0421416
Ex_PXN:CSK:SRC[p]	-2.69402	-0.0421416
Ex_PXN:SRC[p]	2.69402	0.0421416
Ex_GAB1[c]	-50.8336	-0.68579
Ex_EGF:p-5Y-EGFR:GRB2:p-5Y-GAB1:SHP2[p]	2.83824	0.0406881
Ex_AKT1S1[c]	-2.84547	-0.0401074
Ex_p-S183,T246-AKT1S1[c]	2.84547	0.0401074
Ex_PIK3R1[c]	-39.7874	-0.521523
Ex_PLCG1[c]	-10.9929	-1.2173
Ex_p-S29-ADRBK1[c]	4.8092	151.079
Ex_ADRBK1[p]	-496.641	-567.875
Ex_p-T,Y_MAPK_monomers_and_dimers:PEA15[c]	0.00104986	0.0941682
Ex_PEA15[c]	-0.00104986	-0.0941682
Ex_p-S351-NR4A1[n]	3.12242	0.0388236
Ex_NR4A1[n]	-3.12242	-0.0388236
Ex_PDPK1[c]	-4.04393	-0.0405474
Ex_Cam-PDE_1_homodimer[c]	-3.18693	-138.675
Ex_AMP[c]	3.18693	138.675
Ex_SOS1[c]	-0.00412582	-0.0436889
Ex_GRK2:calmodulin[p]	491.832	416.795
Ex_CALM1[c]	-492.519	-416.872
Ex_RPS6KB2[n]	-3.19515	-0.0396317
Ex_p-S15,S356-RPS6KB2[n]	3.19515	0.0396317
Ex_p-2S_MAP2K1:p-2S_MAPK2K2_heterodimer[c]	-0.00101503	-0.0948209
Ex_p-2S,T_MAP2K1:p-2S_MAPK2K2_heterodimer[c]	0.00101503	0.0948209
Ex_AKT[c]	-35.7435	-0.480975
Ex_p-S166,S188-MDM2[c]	2.80581	0.042564
Ex_MDM2[c]	-2.80581	-0.042564
Ex_p-S939,T1462-TSC2[c]	2.76727	0.0407723
Ex_TSC2[c]	-2.76727	-0.0407723
Ex_p-T23-CHUK[c]	2.91128	0.0376358
Ex_IKKA[c]	-2.91128	-0.0376358
Ex_CDKN1A/B[c]	-2.986	-0.0411401
Ex_p-T-CDKN1A/B[c]	2.986	0.0411401
Ex_BAD[c]	-2.99114	-0.0397818
Ex_p-S99-BAD[c]	2.99114	0.0397818
Ex_CASP9(1-416)[c]	-2.80915	-0.0404478
Ex_p-S196-CASP9(1-416)[c]	2.80915	0.0404478
Ex_p-S9/21-GSK3[c]	2.89437	0.0384457
Ex_GSK3[c]	-2.89437	-0.0384457
Ex_Ca2+[r]	-2.74823	-0.304325
Ex_IP3_receptor_homotetramer[r]	-2.74823	-0.304325
Ex_DAGs[p]	10.9929	1.2173
Ex_WDR83:LAMTOR2:LAMTOR3:activated_RAF:p-2S_MAP2K:p-T,Y_MAPK_complex[em]	1.20442	0.501517
Ex_WDR83:LAMTOR2:LAMTOR3[em]	-1.20442	-0.501517
Ex_activated_RAF_homo/heterodimer[c]	-1.20442	-0.501517
Ex_IL17RD:p-2S_MAP2Ks:p-T,Y_MAPKs[g]	0.00829219	0.745487
Ex_PKC-delta/epsilon[c]	-14.563	-56.1909
Ex_Phospho-PKC-delta/epsilon[p]	14.563	56.1909
Ex_PP2A[c]	-486.26	-465.587
Ex_RAS_GEFs[p]	-0.00416637	-0.701798
Ex_Adenylate_cyclase_(Mg2+_cofactor)[p]	-6.47393	-317.219
Ex_RAF_activating_kinases[p]	-0.00829219	-0.745487
Ex_SRC-1[p]	-25.5439	-0.355968
Ex_ADAM:Zn2+[p]	-101.675	-1.45896
Ex_active_PKC_(alpha,_gamma,_delta)[c]	-4.8092	-151.079
Ex_TORC2_complex[c]	-35.7435	-0.480975
