# Supplementary material for: EGFR Signal-Network Reconstruction Demonstrates Metabolic Crosstalk in EMT
Source: PLoS Comput Biol. 2016 Jun 2;12(6):e1004924. doi: 10.1371/journal.pcbi.1004924 (PMC4890760; doi:10.1371/journal.pcbi.1004924)
Supplement: S4 File — (XLSX) [file pcbi.1004924.s005.xlsx]

## Sheet: D492
Genes	Observed score(d)	P-value
O14672	-0.960464	0.663302
O15111	0.32874	15
O15530	2.22854	0
O15530	-1.14963	0.227058
O43306	3.55032	0
O43524	6.36601	0
O43524	4.2093	0
O60266	1.15946	0.428914
O60503	1.58663	0.015229
P00533	-3.60514	0
P00533	-13.5821	0
P01111	-3.3116	0
P01112	-6.42852	0
P01116	-0.0537368	NaN
P04049	1.05043	0.969571
P04085	1.86829	0
P04626	3.78071	0
P06241	5.48214	0
P06241	4.38066	0
P06241	3.49257	0
P06241	-0.993374	0.542389
P09038	6.58366	0
P09619	2.70064	0
P10644	0.671959	5.53416
P10644	0.394986	12.9113
P12034	-0.0571332	NaN
P12931	-3.53241	0
P13861	-6.33074	0
P16220	2.25733	0
P16220	-2.13379	0
P16234	0.298817	16
P17252	8.44759	0
P19174	-0.181141	NaN
P19174	-1.1543	NaN
P21583	2.14224	0
P21583	1.29462	0.170731
P22455	-0.884416	1.1836
P22607	-6.37995	0
P22681	-1.2779	0.0731424
P22681	-1.8327	0
P22694	1.77967	0.00334599
P27361	4.21461	0
P27361	1.84408	0
P27986	3.24652	0
P28482	1.70503	0.00636576
P28482	-0.935705	0.800516
P28482	-5.95405	0
P29353	-1.55398	0.00627624
P29353	-1.8294	0
P29353	-2.20214	0
P31321	-10.1221	0
P31749	2.39244	0
P31749	-0.215854	14.9728
P31946	-0.448973	7.93598
P31946	-2.29124	0
P35568	-9.08335	0
P36507	-1.30389	0.0569465
P38936	13.4332	0
P41240	1.94067	0
P42336	0.745046	4.20778
P46527	5.85045	0
P46527	3.99051	0
P49815	-1.8465	0
P49841	-5.68259	0
P55211	6.2925	0
P60484	2.8588	0
P62158	4.80124	0
P62158	3.02407	0
P62158	0.226174	16.6533
P62993	0.190882	17.1859
P62993	-0.833435	1.40843
P78536	4.18139	0
P78536	0.736815	4.20778
P98177	0.948232	1.64202
Q00987	0.0222861	NaN
Q02297	-8.17489	0
Q02750	-1.89335	0
Q05655	4.15263	0
Q06124	-3.24503	0
Q12778	10.523	0
Q14573	-2.14925	0
Q5T1C6	-2.60142	0
Q6ZVD8	2.10356	0
Q92934	4.47771	0
Q92934	2.57309	0
Q92934	2.11246	0
Q96RU7	-12.0048	0
Q99075	3.67893	0
Q9BPZ7	-3.75211	0
Q9BPZ7	-4.11301	0
Q9BPZ7	-4.1204	0
Q9NWQ8	4.99298	0
Q9UBS0	1.86725	0
Q9UBS0	-0.937495	0.800516
Q9Y4H2	-2.62479	0

## Sheet: MCF7_mirna
Gene	Foldchange	P-Value
P06241	7.51643	1.76e-06
Q14123	9.26218	1.81e-06
Q9NWQ8	9.63552	4.13e-06
P06241	4.26079	1.39e-05
Q02297	7.44254	1.53e-05
Q9NWQ8	8.51274	1.8e-05
Q8NFM7	3.27629	2.27e-05
P09038	5.08001	2.31e-05
P98077	3.3945	2.52e-05
Q14123	7.89683	2.61e-05
P31371	7.41383	2.67e-05
P16234	10.9871	2.79e-05
O43184	4.66098	3.81e-05
P05230	3.88514	4.77e-05
P17252	4.39201	5.52e-05
P07196	5.07395	6.17e-05
P00533	4.03679	7.26e-05
Q02297	5.61458	8.64e-05
O14511	3.28251	8.77e-05
Q15121	2.1227	9.66e-05
O14511	3.12709	0.000108
Q15303	-5.31355	0.000129
Q5T1C6	-2.39299	0.000167
P51828	5.21795	0.000207
Q02297	4.70669	0.000266
Q13362	1.45343	0.000276
Q8NFM7	6.36376	0.000344
P15509	2.82766	0.000373
P27986	-1.67449	0.000386
O14511	1.53925	0.000417
P29353	2.1394	0.000418
P05230	2.85895	0.000482
Q14573	-1.31776	0.000535
Q02156	-1.93536	0.000615
P22455	-1.30993	0.000658
P51828	2.59118	0.000692
Q13557	1.54744	0.000693
P21359	-1.29182	0.000731
Q16566	3.95106	0.00084
P16234	3.46094	0.000902
P15509	3.89697	0.000941
Q14643	1.15197	0.000965
Q5T1C6	-1.43799	0.000984
O95622	-2.71773	0.000994
P13861	1.07085	0.000997
P23458	-1.03348	0.001
Q13557	1.67685	0.00104
Q15389	-1.45523	0.00129
P09619	3.32381	0.00131
Q13557	1.71933	0.00141
P62993	-1.41922	0.00143
Q12778	1.24568	0.00147
P62714	1.16226	0.0015
P11362	1.21455	0.00154
O95622	-2.48288	0.00156
Q08828	-1.74671	0.0016
O60503	-2.16115	0.00166
P21860	-2.37937	0.0017
P21860	-2.84262	0.00171
Q12778	1.20093	0.00182
Q9BPZ7	1.66183	0.00184
P21359	-0.85349	0.00184
Q86Z14	-4.14006	0.00188
Q16829	2.1097	0.0019
Q15172	-1.6459	0.00193
P10644	-1.03171	0.00197
Q15283	1.43767	0.00202
P62714	1.08546	0.00211
Q16828	2.55503	0.00214
O60346	1.94469	0.00234
Q14571	-1.66219	0.00255
Q15172	-1.70222	0.00258
Q15172	-1.79561	0.00272
P11362	1.73614	0.00283
P19174	-0.800825	0.00292
P27986	-0.953082	0.00294
Q15303	-4.29434	0.00301
Q9Y4H2	2.75724	0.00305
P35070	3.53055	0.00309
P29353	1.29775	0.00322
P62993	-1.28733	0.00337
Q14957	-0.960237	0.00345
P98177	-0.837003	0.00352
P35568	-2.34898	0.00363
P22694	-0.759514	0.00369
P13591	2.76258	0.00379
P31323	-1.91086	0.00381
O15020	-0.67538	0.00385
Q00987	-1.19373	0.00389
P21781	-0.785389	0.00419
Q08828	-5.92073	0.00426
Q8IVT5	-0.700267	0.00426
O60503	-1.2429	0.0043
P04049	0.706706	0.00432
P62993	-1.71017	0.00433
P60484	-0.662479	0.00434
Q15283	-0.59887	0.00438
P01133	0.627397	0.0044
Q15283	-0.679237	0.00454
Q13972	1.45804	0.0046
P35568	-2.59115	0.00483
Q86Z14	-4.37627	0.00491
Q02156	-1.72027	0.00495
P10644	-2.54886	0.00513
O76093	-1.08115	0.00558
P04626	-0.956574	0.0058
P04085	-1.1499	0.00592
Q13480	0.949729	0.00603
P27361	-0.811947	0.00612
P49023	0.531447	0.00615
Q13480	0.828636	0.00644
P17612	-0.881773	0.00663
P21583	-1.24888	0.00668
P49815	-0.630035	0.00681
O43306	-0.699448	0.00693
Q6TCH7	0.952571	0.00717
P52333	-2.08335	0.00739
Q9HCT0	-0.545135	0.00745
Q9UBS0	-1.7775	0.00762
P28482	0.684732	0.0077
Q9UHA4	1.24154	0.00787
P10644	-0.727333	0.0082
P21860	-4.11809	0.00828
Q86Z14	-4.25289	0.0086
P32927	-0.637354	0.00902
P01116	1.0663	0.00948
P22736	-0.639555	0.00952
Q00987	-0.617556	0.00962
P11487	-0.671289	0.00982
P11362	0.454307	0.00992
Q05397	-0.496089	0.00996
Q92529	1.51524	0.0101
Q8IVT5	-1.05285	0.0101
Q05586	-0.606303	0.0101
O43561	-0.498569	0.0104
Q13480	0.850055	0.0106
P49023	-0.714276	0.0109
Q06124	0.762278	0.0109
P01111	-1.67098	0.0112
P22607	1.5089	0.0113
Q7Z569	-0.78414	0.0115
P11362	1.72185	0.0119
Q9UJF2	0.560427	0.0122
P18433	0.574855	0.0123
P05230	0.956214	0.0123
P42336	0.658918	0.0124
P60484	-0.97415	0.0127
P98177	-0.978718	0.013
O95267	0.700368	0.0133
P23458	-0.966248	0.014
P11362	0.762107	0.0141
Q99996	-0.986475	0.0149
P15056	-0.840554	0.0149
Q99075	1.63458	0.0151
Q86YV0	-1.33124	0.0154
Q8TDF6	-1.00114	0.0155
Q7Z698	-0.495967	0.0155
Q00987	-0.550108	0.016
P26951	-0.964988	0.0164
P17612	-0.395773	0.0169
Q01064	-0.587971	0.017
Q8IV61	0.748002	0.0182
Q7Z698	-0.896684	0.0184
Q05586	-1.21712	0.0187
O43320	-0.48391	0.0188
P78536	0.453971	0.0195
P11362	1.67089	0.0201
P60484	-0.541801	0.0202
Q13554	-1.91257	0.0206
P22681	0.884616	0.0207
Q13813	0.461129	0.0209
P21802	-0.874172	0.0212
Q01082	0.632307	0.0213
Q01344	-0.409329	0.0214
Q9BPZ7	0.410868	0.0218
P42345	0.630859	0.0219
O15399	-1.01117	0.0221
Q9H254	-0.91781	0.0223
P22681	-0.693724	0.0223
P01589	-0.489882	0.0234
P21583	-1.07064	0.0234
P27986	-0.831643	0.0239
O43561	-0.749438	0.0244
P52333	-0.591496	0.0249
Q02750	0.393759	0.0253
O43561	-0.957417	0.0255
Q8NFM4	-0.41021	0.0258
P01116	0.8166	0.0263
Q6TCH7	0.960689	0.0268
O43374	-1.80732	0.0271
Q8N9B8	-0.76358	0.0277
Q96RU7	-0.838476	0.0297
P01112	-0.420133	0.0311
Q05397	-0.529905	0.0325
P07196	1.31633	0.0327
Q16537	-0.342295	0.0347
P35070	3.148	0.0348
Q9BRX9	-0.855409	0.0349
P21802	-0.322409	0.0361
O15530	-0.530223	0.0365
Q13555	0.335165	0.0365
O15530	-0.362571	0.0369
P31321	-1.00181	0.0369
O76093	-0.620773	0.0379
P31749	-0.517253	0.0382
O43374	-2.12409	0.0385
P78536	0.635022	0.0393
P35609	-0.845233	0.0399
Q06124	0.419066	0.0412
P27448	-0.28867	0.0418
P30086	-0.319059	0.0419
Q99956	0.738096	0.0419
Q08462	0.296486	0.0422
Q8N9B8	-1.01994	0.0426
P13861	0.529784	0.0427
P31946	-0.28696	0.0435
Q06124	0.275488	0.0456
Q96PV0	-0.289407	0.0458
P01116	1.11841	0.0479
Q13362	-0.411905	0.0487
P22612	-0.459355	0.0512
P08620	-0.442409	0.0518
Q9UEF7	-0.761339	0.0523
Q9H254	0.913637	0.0532
O43559	-0.253794	0.0552
P30154	0.447846	0.0608
P41240	-0.290426	0.0609
P21802	0.270072	0.0616
Q05397	-0.335841	0.0641
P11277	-0.776321	0.0648
P10398	-0.829793	0.0653
Q13972	0.579159	0.0655
Q06124	0.430891	0.0684
P67775	0.284181	0.0699
P12931	0.424847	0.0708
P10767	-0.57849	0.0729
O15530	-0.310436	0.0772
P54750	-0.353834	0.0772
P49841	-0.321541	0.0778
P12034	1.44695	0.0781
Q9Y4G8	1.00864	0.0782
Q01082	0.227355	0.0796
Q15173	0.529582	0.0862
P04626	-0.672498	0.0866
P31946	-0.203891	0.0871
P26951	-0.549698	0.0875
O43184	1.17244	0.0882
Q15389	1.1126	0.1
Q13224	-0.553631	0.1
Q9BVC4	-0.413245	0.101
Q9Y2Q5	0.305903	0.101
Q05586	-1.12933	0.103
Q96RU7	-0.633553	0.11
P28482	-0.194681	0.112
Q6ZVD8	0.247505	0.112
Q05655	-0.354328	0.112
O60266	0.308993	0.112
P22736	0.309561	0.113
Q92934	0.447436	0.116
P11277	0.399096	0.121
P01127	0.210149	0.125
Q7Z699	0.301135	0.127
P11277	0.646075	0.131
Q13480	-0.254231	0.134
Q15121	0.387348	0.139
O95294	-0.385689	0.143
O14672	-0.1889	0.158
P78352	-0.172502	0.158
P13861	1.78566	0.159
Q8WWG1	-0.528806	0.166
P14784	-0.699761	0.166
P08700	-0.392619	0.167
P60568	-0.196432	0.168
P31321	-0.367393	0.175
Q8IVT5	1.04289	0.178
Q9Y2Q5	0.236132	0.193
Q13362	0.294733	0.2
P21781	0.246093	0.204
O15111	0.400553	0.208
Q9NRC6	0.488674	0.208
Q6R327	-0.257665	0.212
P17252	0.429691	0.219
P67775	0.145498	0.231
P38936	-0.201083	0.238
Q9UQM7	-0.294806	0.24
Q9HCT0	-0.551788	0.241
Q12879	-0.223155	0.246
Q16829	0.165299	0.249
P22607	-0.554347	0.255
Q01344	-0.248925	0.259
P20936	-0.323781	0.263
P10721	0.503601	0.273
Q07889	0.242439	0.277
P21802	-0.677406	0.284
P60568	-0.549147	0.285
Q9UJF2	-0.258702	0.288
P11277	0.274839	0.29
P01116	0.246314	0.298
Q14957	1.19185	0.302
Q9NP95	0.382651	0.314
Q9Y4H2	0.222607	0.314
Q92529	0.112081	0.33
P38936	0.31727	0.332
Q8IVT5	-0.577211	0.333
P25098	-0.170744	0.34
P05113	-0.142164	0.345
Q99996	-0.588673	0.353
P54750	0.117646	0.363
O14944	-0.274067	0.379
P54750	-0.137169	0.382
P30153	0.13625	0.385
O60258	-0.629673	0.404
Q5VWQ8	0.128359	0.422
P09038	-0.115035	0.43
P30154	-0.100232	0.435
P78352	0.157441	0.435
O43524	0.111681	0.436
Q7Z699	-0.145371	0.437
Q12879	-0.591885	0.447
P98177	-0.275234	0.455
P05129	-0.083978	0.462
Q6R327	-0.329212	0.465
Q13555	0.123868	0.467
Q14738	-0.170906	0.488
Q9GZV9	-0.0770197	0.511
O14827	-0.408704	0.52
Q13362	-0.115411	0.529
P30154	0.162042	0.529
P12034	-0.0539952	0.562
P16220	0.065769	0.569
P22694	-0.260272	0.583
O95750	-0.131296	0.584
P31321	0.179798	0.59
Q8TDF6	-0.0900107	0.605
Q5T1C6	-0.386324	0.611
P13591	-0.206656	0.618
O95267	-0.189936	0.619
P49023	-0.12479	0.674
Q00987	-0.0881687	0.687
P55211	0.128147	0.701
Q14644	0.14115	0.703
P16220	0.132472	0.708
O43524	0.0691455	0.726
P49840	0.0396812	0.727
Q9UHA4	-0.0496425	0.762
P16220	-0.0742311	0.763
P21359	0.113189	0.763
Q01344	-0.026799	0.769
P55211	0.097299	0.775
O95267	-0.0578682	0.784
P46527	0.049025	0.786
Q99075	0.0544663	0.787
O95750	-0.0783201	0.796
P02549	-0.0195115	0.83
Q96B36	-0.0242605	0.831
Q15389	-0.0928529	0.839
P36507	0.0182485	0.844
P01589	-0.0172869	0.852
Q9Y4G8	-0.015816	0.866
P21583	0.05139	0.89
P04626	-0.0123711	0.891
P53041	-0.0277278	0.903
P31785	-0.0964943	0.909
Q9Y4H2	0.0246583	0.911
Q02763	0.0097384	0.914
O14944	-0.0094139	0.916
O15520	0.0089685	0.921
P21781	0.0113342	0.924
Q5VWQ8	-0.0165572	0.932
P55075	0.0155526	0.94
O60674	-0.022702	0.942
Q02297	0.0084643	0.944
P40145	-0.0038843	0.965
Q12879	-0.0038239	0.966
Q12879	-0.0037575	0.967
P21781	-0.0036469	0.967
P52333	0.0185082	0.971
P12034	-0.0023556	0.979
Q8WU20	-0.018841	0.979
Q08462	-0.0020658	0.982
P04141	-0.000406	0.996
P46527	-0.0010145	0.997
P54750	-0.0003393	0.997
O60346	0.0002318	0.998

## Sheet: MCF7_snail
Gene	Foldchange	P-Value
P21860	-6.91626	4.04e-08
P21860	-6.97511	4.34e-07
Q9NWQ8	4.10466	6.13e-07
P31371	17.5534	6.32e-07
P35070	-10.9575	1.09e-06
P35568	-4.12604	1.17e-06
P06241	4.32018	1.38e-06
P06241	4.13144	3.71e-06
O95622	-5.89106	4.86e-06
Q16566	15.2873	5.06e-06
P10721	4.60171	5.21e-06
P06241	5.32216	7.71e-06
Q16829	2.63149	8.28e-06
P01116	3.49093	8.86e-06
O95267	-2.94531	1.01e-05
P10644	-3.11468	1.27e-05
Q6TCH7	2.5891	1.49e-05
Q08828	-2.07046	1.96e-05
P01111	-2.3464	2e-05
P67775	2.40407	2.25e-05
P06241	4.3937	2.59e-05
P35568	-6.00226	2.74e-05
Q9NWQ8	3.82239	3.17e-05
P15056	1.98175	3.39e-05
P27986	-2.13063	3.56e-05
Q14644	-2.43518	3.65e-05
P51828	1.99123	3.79e-05
P00533	2.0586	4.13e-05
O14827	2.30581	5.12e-05
O60674	-2.81702	5.13e-05
Q9UJF2	-11.6379	6.11e-05
P13591	15.1629	6.26e-05
Q99996	-2.71214	6.32e-05
Q01082	4.20995	6.58e-05
Q01082	2.27704	6.71e-05
P07196	9.50015	7.4e-05
Q05655	-1.78484	9.27e-05
P11362	1.54891	9.86e-05
Q8N9B8	3.44399	0.000104
Q08828	-2.0949	0.000106
Q13362	-1.87556	0.000142
P11362	1.84911	0.000143
P35609	4.9955	0.000144
Q5VWQ8	-1.63138	0.000144
P49023	-2.01932	0.000157
O76093	-2.62714	0.000173
O14672	-1.64603	0.000183
Q14573	-2.38861	0.000185
P67775	2.80717	0.000196
P23458	-1.71374	0.000198
Q5T1C6	1.28886	0.000216
P23458	-1.29545	0.000226
Q02156	-5.17679	0.000241
P30154	2.16234	0.00026
P60484	-1.16996	0.000272
P17252	1.21018	0.000279
P07196	14.0859	0.000289
P27361	-1.55411	0.000293
P01111	-1.10235	0.00033
O14944	-6.09326	0.000334
O14511	2.2483	0.000345
Q16537	-1.51722	0.000353
Q14643	1.24361	0.000396
P28482	-1.32877	0.000404
O15111	1.18873	0.000404
P15056	1.07907	0.000408
O76093	-2.75951	0.000443
Q16537	-1.00841	0.000466
P04626	-1.25038	0.000469
P31749	-1.34451	0.000476
Q86Z14	-2.93289	0.000481
P27986	-2.42257	0.000489
O76093	-2.49411	0.000493
P00533	1.72892	0.000531
Q01082	-2.76373	0.000554
P15056	1.8597	0.000578
Q16566	3.16231	0.000614
Q13813	-2.01249	0.000655
P17612	-1.12475	0.000674
P01127	-4.47608	0.000684
Q8NFM7	1.26665	0.000726
O43559	1.71542	0.000727
Q13362	-0.974849	0.000794
P62993	-0.863209	0.000807
O43374	-1.70776	0.000906
Q00987	1.18405	0.000967
P38936	-1.01802	0.001
Q12778	1.35147	0.00109
Q9UJF2	0.949838	0.00111
P31321	-1.06551	0.00115
P21802	0.890786	0.00124
Q96RU7	-1.04667	0.00127
P13861	0.767334	0.00137
P35609	5.82111	0.00141
P10644	-0.927833	0.00142
P35609	4.15241	0.00144
P16220	-0.917366	0.00149
P27986	-2.24167	0.00152
P29353	-0.736772	0.00165
P17252	1.11783	0.00165
P10398	-0.887269	0.00168
P23458	-1.93051	0.00168
Q99996	-0.782774	0.00176
P22694	-0.733065	0.00186
P21359	1.85326	0.00194
P20936	-0.678957	0.00195
Q15303	-0.95712	0.00205
Q12778	1.40143	0.00224
P42345	0.806756	0.00228
P49840	0.993242	0.00237
Q13557	-0.709644	0.0024
P04049	-0.724453	0.00245
P60484	-1.07521	0.00247
P09038	12.7719	0.00249
Q8TDF6	-0.750696	0.0025
Q13557	1.2833	0.00256
O60674	-2.09666	0.00264
P62993	-1.35197	0.00281
O60503	-0.84183	0.00283
P60484	-0.959973	0.0029
P31323	1.36331	0.0029
P60484	-0.787383	0.00296
O60674	-2.49661	0.003
O43306	-0.787332	0.003
Q14738	0.880069	0.00318
Q14573	-1.37868	0.00318
P21359	0.735004	0.00328
Q9BVC4	1.01814	0.00328
Q6TCH7	1.75948	0.00331
Q07889	-0.85805	0.00332
Q9H254	3.73825	0.0034
P16220	-0.623854	0.00344
P22607	1.11721	0.00386
Q16566	13.1813	0.00386
P25098	1.51291	0.00398
P11277	1.85451	0.00401
P01127	-11.3251	0.00411
Q9UHA4	0.887464	0.00427
Q13555	-0.786271	0.00438
P11277	-1.54708	0.00473
Q02750	0.642101	0.00475
Q99075	0.695617	0.00479
P30154	0.905796	0.00485
O14672	-0.666255	0.00485
P05230	-2.08876	0.00493
P49841	-0.800413	0.00502
P49840	1.10468	0.00502
O43184	-3.10361	0.00522
Q16537	-1.24711	0.00535
O15020	-0.724473	0.00556
O43184	-3.23951	0.00571
P46527	-0.543135	0.00574
P19174	-1.04989	0.00584
Q8WWG1	1.33471	0.00586
P07196	15.2393	0.00592
P53041	1.09811	0.00601
P22455	-1.04546	0.00608
Q8IVT5	0.889523	0.00618
Q14738	0.669889	0.00621
P19174	-0.579344	0.00624
Q9BPZ7	-0.738362	0.00636
Q14573	-1.3312	0.00649
Q9HCT0	0.703994	0.00649
Q9NWQ8	3.05388	0.0067
O60266	0.566608	0.00708
O14944	-1.4681	0.00746
Q01082	-2.1128	0.00784
Q5VWQ8	-0.596965	0.00795
Q96B36	-1.28454	0.00805
P21802	-1.24516	0.00806
P42336	-1.77963	0.00823
Q7Z698	-1.04996	0.00836
Q01344	1.01848	0.00842
Q00987	0.970219	0.00851
Q13362	-1.22361	0.00852
P54750	-2.77763	0.00855
Q99075	0.648961	0.00856
Q9H254	-3.39807	0.0086
P01116	0.781344	0.00894
P13861	0.681868	0.00913
O95294	-3.44362	0.00957
P13591	10.7436	0.0101
Q13554	-0.891981	0.0104
P22694	-1.29378	0.0106
P01116	0.546992	0.0108
Q15303	-1.7599	0.0109
P01112	0.514024	0.011
P01116	0.660265	0.011
P18433	0.678969	0.0112
Q96PV0	-0.762954	0.0112
P27448	-0.564816	0.0119
O15530	-0.518646	0.0121
Q5T1C6	0.903537	0.0123
P35070	-9.27026	0.0143
O60266	0.520032	0.0144
Q99956	0.723209	0.0144
Q16537	-0.87202	0.0148
P10644	-2.74139	0.016
P53041	0.701953	0.0161
P98177	0.599732	0.0168
P54750	0.473526	0.0171
P18433	0.8738	0.0176
Q15303	-1.19515	0.0181
P25098	-0.84041	0.0185
P31371	8.63475	0.0186
P31946	-0.587636	0.0197
Q13554	-1.08961	0.0221
Q9UBS0	-0.66551	0.0222
P13591	10.6295	0.0222
Q07889	0.966481	0.0223
Q6R327	0.52813	0.0224
O15530	-0.610688	0.0225
P62714	0.445514	0.0233
P09038	9.8917	0.0235
P10644	-1.34603	0.024
Q7Z699	0.781528	0.0245
Q96B36	-1.09452	0.0254
Q06124	0.397227	0.0258
P31321	-1.25492	0.0264
P13861	0.547842	0.0271
Q9Y4G8	3.47135	0.028
P22694	0.959521	0.0282
Q07889	-0.92663	0.029
P22681	-2.14107	0.0294
P18433	1.31853	0.0297
Q07889	-0.377151	0.0298
Q6ZVD8	-0.594152	0.0309
O15530	-0.742892	0.0311
P54750	-1.59071	0.0323
Q8IVT5	0.792318	0.0324
P21583	-0.432994	0.0331
Q8WU20	-0.730769	0.0332
Q9BPZ7	-0.565651	0.0334
Q05397	-1.28526	0.0337
O43320	-0.660456	0.0342
Q02156	-8.36712	0.0362
P16220	-0.427241	0.0362
P17612	1.16557	0.0367
P00533	6.10622	0.0371
Q01344	8.75312	0.0373
Q5T1C6	0.591089	0.0374
Q00987	0.687328	0.0379
P28482	1.91481	0.0379
P21860	-1.49247	0.0381
Q13480	0.845827	0.0402
P55211	0.550435	0.0402
Q8NFM7	1.67415	0.0406
Q15389	6.10895	0.041
P21802	0.343404	0.0419
Q16828	-0.405864	0.043
P78536	-0.614049	0.0434
Q13554	-0.984129	0.0445
Q9UHA4	-0.32142	0.0448
P16234	7.86828	0.0448
P21583	-0.910766	0.045
Q9H254	0.654779	0.0454
Q13480	-0.524822	0.0455
Q86Z14	-1.14038	0.0461
O60346	0.472186	0.0478
Q13480	-0.590885	0.0483
Q96RU7	-0.875507	0.0494
P21359	0.535143	0.0503
O14827	6.93826	0.0505
O76093	-0.667079	0.0513
Q92934	-0.783064	0.0526
P04049	-1.27066	0.0529
Q8N9B8	6.29805	0.0536
Q9UJF2	0.64061	0.0554
P22681	-0.607478	0.0562
Q13480	-0.90983	0.0583
Q9Y2Q5	-0.337507	0.0583
P42336	-0.463477	0.0586
Q16537	-0.493046	0.0593
Q14957	-1.12164	0.0604
P13591	5.1614	0.0614
Q9Y4G8	-6.47903	0.0623
Q15303	-1.75817	0.0626
Q02297	4.09449	0.0635
P20936	-1.02017	0.0654
P00533	6.20616	0.0663
P12931	-0.731492	0.0674
P16220	-0.675559	0.0704
Q99075	6.58031	0.0712
Q9H254	0.891651	0.074
Q13362	-0.781643	0.0741
Q01082	0.412719	0.0769
Q13554	-1.0293	0.0799
Q9UJF2	0.871012	0.0806
P13861	0.942345	0.0825
P30154	0.396471	0.0847
P01116	7.15512	0.0866
Q8WU20	1.4379	0.0886
P16220	-0.269719	0.0892
Q00987	0.326199	0.0924
P10767	0.811273	0.0936
P11362	0.370145	0.0963
P16234	1.69251	0.0977
Q14643	0.679335	0.0978
Q02156	-0.492635	0.0984
Q9BPZ7	-0.748146	0.1
P05129	-0.636677	0.102
O43184	-5.0715	0.103
Q13362	-0.242351	0.107
P54750	-5.71811	0.11
P67775	0.231748	0.111
P21359	0.462906	0.111
P31946	-0.515713	0.112
P15056	-0.296551	0.114
Q13813	-0.360304	0.114
Q9HCT0	5.55697	0.115
P21359	0.314445	0.115
Q00987	0.51471	0.115
O15530	-1.40998	0.115
Q01082	0.29834	0.115
P49841	-0.450583	0.116
O76093	-6.71541	0.116
P17252	0.320192	0.117
Q13555	-1.10631	0.117
Q2MJR0	2.45659	0.119
P30086	0.228058	0.12
P06241	5.00531	0.12
P62714	-0.374635	0.125
Q92529	0.589375	0.128
P22612	-6.82975	0.131
P12931	-0.856192	0.132
O60258	-5.88763	0.136
P12931	0.443468	0.14
P13861	-0.31072	0.14
P22736	0.935571	0.142
O43184	-1.13132	0.143
P42345	1.33082	0.145
P04085	-0.323458	0.147
Q16829	-0.824031	0.148
Q08462	0.706439	0.151
Q8WU20	-0.206749	0.153
P29353	0.321638	0.154
P21359	-0.3608	0.155
O15399	-0.672145	0.155
P28482	0.316553	0.16
Q9Y4G8	5.40394	0.161
Q13554	-0.479028	0.166
P35609	5.17079	0.166
P49841	0.275821	0.168
Q01344	-1.22011	0.173
P22681	-0.271691	0.176
Q15173	0.384959	0.177
Q8IVT5	-1.93744	0.177
Q92934	-0.279393	0.179
O60503	-0.480377	0.183
P21802	0.387541	0.183
Q6R327	0.447651	0.186
P21781	4.37576	0.186
O14672	-0.504791	0.188
Q13972	0.390838	0.19
Q01082	0.697597	0.19
P78352	-1.77542	0.192
Q7Z699	0.413864	0.194
P05230	-4.53737	0.196
Q15172	-0.171003	0.203
Q12879	4.67572	0.203
O15520	1.93636	0.205
P27448	-0.168295	0.206
P10398	0.325308	0.207
Q15283	1.18649	0.208
P30086	0.188898	0.211
Q9NP95	-4.25521	0.211
Q16828	-0.578856	0.211
Q01064	-1.01239	0.212
Q14643	1.53906	0.214
Q12879	-4.28484	0.215
P23458	-1.79273	0.218
Q07889	-1.4352	0.22
P49841	0.28542	0.222
Q15121	0.252855	0.222
P52333	-0.840258	0.223
P54750	-2.39851	0.226
Q15173	0.254661	0.228
P16234	-5.28688	0.23
Q14643	0.7019	0.232
P78536	3.64554	0.234
Q13555	-0.624627	0.235
Q13224	0.487919	0.238
Q14571	-0.160962	0.24
Q7Z569	0.187339	0.241
Q05586	4.42841	0.241
P41240	0.209987	0.242
Q9UQM7	4.2771	0.242
P15509	-4.27397	0.245
P52333	4.02002	0.248
O43524	0.191484	0.251
Q9UJF2	0.531145	0.255
Q13557	4.37841	0.258
Q7Z569	0.221828	0.264
Q86YV0	0.601936	0.268
P31785	-0.521845	0.268
Q8IVT5	-0.665653	0.269
Q02297	-2.31087	0.271
P78536	-0.232776	0.272
P00533	4.60434	0.273
P17252	0.240121	0.275
Q08828	-3.15832	0.277
P60484	-0.346908	0.278
Q9H254	0.758045	0.284
Q15172	-0.712291	0.289
Q12879	-0.952098	0.289
P08620	-0.913799	0.291
P22607	0.60551	0.292
P60484	-3.44319	0.292
Q15389	3.14507	0.293
P13591	3.8591	0.295
Q7Z699	0.682948	0.295
P49841	-0.472046	0.301
P21583	-1.51468	0.301
Q00987	-4.5196	0.301
Q08828	-3.54797	0.302
P28482	0.157796	0.303
P55211	0.181967	0.306
P16220	-0.136928	0.308
Q7Z569	-0.269792	0.308
P60484	-0.323908	0.309
P51828	0.583803	0.311
P11362	-0.287734	0.312
Q01344	3.59222	0.314
Q00987	0.133694	0.323
Q15389	4.46713	0.325
P05230	-3.69079	0.327
P55211	3.5169	0.329
O43524	-0.304067	0.337
P38936	0.826777	0.337
O95750	-3.48007	0.338
Q13972	-3.66706	0.34
P28482	1.08298	0.341
Q9NRC6	1.66138	0.347
O60346	3.33733	0.351
Q9UJF2	0.404646	0.351
P13591	-2.57577	0.354
Q9BPZ7	0.117097	0.354
P08700	-3.26824	0.359
Q08462	1.61172	0.362
Q13557	-0.422543	0.363
Q9Y4H2	-0.220683	0.365
Q13480	-0.141763	0.369
P11487	0.481357	0.369
P54750	-3.35551	0.371
Q7Z569	-0.143813	0.372
O95294	-0.457482	0.375
Q02297	-0.30547	0.375
Q13813	0.477541	0.378
Q14123	-0.875709	0.383
Q13813	-0.271453	0.39
Q14644	2.75566	0.392
Q15283	2.25349	0.392
P00533	-3.07094	0.395
P21802	2.40808	0.397
P18433	-0.454039	0.399
Q7Z698	-0.615381	0.4
O43524	-0.274799	0.403
Q02297	3.16153	0.406
Q14123	0.608594	0.407
Q12778	0.339824	0.412
Q6ZVD8	-0.25564	0.42
Q92934	3.34401	0.425
Q14123	-0.406873	0.425
P21802	2.48477	0.427
P49023	-0.254538	0.433
Q14957	-0.576509	0.434
P22455	-3.08111	0.439
Q9Y4G8	-0.755325	0.44
P00533	0.642643	0.446
P12931	-3.04392	0.452
P15509	-1.24189	0.452
P21781	3.79664	0.452
Q13557	-0.314254	0.453
P22736	2.6455	0.454
Q13813	-3.87562	0.454
P12931	-2.86991	0.454
P30153	-0.295395	0.455
Q00987	-2.60563	0.455
O95622	-2.17902	0.456
Q92529	0.505735	0.457
Q13224	-4.04554	0.457
P04141	0.490374	0.459
Q6R327	0.188252	0.46
Q14571	0.264402	0.463
P21860	-0.600993	0.466
P22681	-0.263437	0.469
P04141	3.90441	0.47
Q13972	-0.844475	0.478
Q05397	-0.0907486	0.48
Q14573	-2.2199	0.484
P21359	0.494727	0.492
P12931	-2.34129	0.496
P14784	2.10934	0.496
P55075	-0.420034	0.497
Q14123	2.22203	0.498
Q14571	-0.320102	0.513
Q14643	0.818826	0.515
P21860	-0.114585	0.516
Q9BRX9	0.123162	0.517
P40145	0.811368	0.519
P12034	-0.185798	0.522
P60568	-0.745388	0.534
P21802	1.44018	0.543
Q6R327	-0.194967	0.544
Q99996	0.850813	0.547
Q16828	0.383611	0.549
P78352	0.185544	0.554
Q15283	0.13283	0.56
O15399	2.08386	0.564
Q13480	-0.41572	0.565
P04085	-0.110655	0.568
O43524	-0.15412	0.571
Q13972	0.476531	0.572
P11362	0.089759	0.574
Q02297	0.441354	0.576
Q99075	0.308013	0.578
Q06124	-2.15317	0.579
P21359	0.176949	0.584
P04626	-0.422011	0.592
Q14571	-0.480073	0.592
P26951	0.256438	0.595
Q9UQM7	0.400965	0.607
Q5VWQ8	-0.276121	0.609
P23458	0.216184	0.611
Q9Y4G8	-0.124036	0.617
P21781	-0.451885	0.621
Q05586	-0.244045	0.623
P30086	0.103188	0.641
Q05586	-0.282308	0.646
P30154	0.0680491	0.647
P11362	-2.07643	0.648
Q01082	-0.157082	0.651
Q14123	-0.829929	0.653
P21359	0.192734	0.653
Q13480	-0.10987	0.658
P25098	-0.109844	0.667
Q96PV0	-0.356001	0.668
P09619	0.347328	0.674
Q02297	-0.116143	0.678
P54750	-0.670712	0.68
P22736	0.131419	0.683
P00533	-0.118853	0.688
P36507	-0.168302	0.694
Q8IV61	-1.63724	0.705
P49815	0.425669	0.706
P12034	-1.43137	0.711
P28482	0.0810036	0.713
P31946	0.0444723	0.719
Q05397	0.0587167	0.721
Q15121	-0.0571511	0.726
P60484	-0.421122	0.726
P22455	0.126289	0.734
P60484	-0.269276	0.736
Q01082	-0.0987712	0.739
P22681	-1.37722	0.745
O43184	-0.206916	0.748
P01133	1.60687	0.751
P04085	0.0796125	0.753
Q08828	1.50819	0.756
P36507	0.174548	0.757
P42336	-0.242802	0.758
P36507	-0.0645006	0.76
P21802	-1.20355	0.764
P01127	-1.68406	0.767
Q9UEF7	-0.332389	0.775
Q05586	-0.122338	0.776
P21802	1.26485	0.782
P02549	0.254039	0.784
P18433	-0.0629028	0.792
Q9UJF2	-0.29511	0.797
O76093	-0.0766592	0.798
P52333	-0.160624	0.803
P60568	-0.883547	0.805
P12034	-0.141409	0.805
P16234	-1.1019	0.806
Q7Z698	0.0993027	0.813
Q9GZV9	0.11494	0.831
P13591	0.160269	0.831
Q8NFM4	-0.107355	0.836
P52333	-0.153982	0.836
P21802	0.356146	0.839
Q06124	-0.279631	0.839
Q00987	-0.100677	0.844
Q8TDF6	0.119414	0.845
Q02763	-0.671126	0.846
P11362	0.0464029	0.852
Q02763	0.111418	0.861
P12931	0.806167	0.862
P30154	0.06264	0.873
P01589	0.114328	0.882
Q06124	0.0366069	0.882
Q14123	0.0328042	0.886
P32927	-0.0987122	0.89
O14511	-0.0860032	0.891
P23458	0.0680534	0.894
Q01082	-0.0878142	0.895
P27448	-0.0332946	0.907
Q92529	-0.593217	0.912
Q06124	0.0905696	0.913
P00533	0.484471	0.914
P01127	0.0769627	0.919
P28482	-0.0586576	0.921
P08620	0.501021	0.924
P05129	-0.0441124	0.925
Q9HCT0	0.468519	0.928
P17252	0.40454	0.931
P21359	-0.0555741	0.939
P15509	0.0698288	0.943
P15509	-0.289008	0.949
P22455	-0.0165731	0.95
P21802	-0.297223	0.951
P05113	0.0317651	0.957
Q8IV61	-0.133402	0.957
O14511	-0.0286285	0.959
Q14957	0.0109927	0.96
Q02156	0.0461438	0.961
Q9UJF2	0.0112462	0.963
Q06124	0.0088974	0.964
Q05586	-0.186372	0.97
P49815	-0.0078832	0.973
P01589	-0.0319976	0.974
O60503	-0.0060425	0.976
P16220	-0.007591	0.98
Q9Y4H2	-0.0056991	0.981
Q05397	-0.0084229	0.984
Q14644	0.0076771	0.987
P21802	-0.004445	0.988
P04626	-0.0076267	0.988
Q08462	-0.0449248	0.992

## Sheet: HMLE_snail
Gene	Foldchange	P-Value
Q13554	-3.68	2.95e-28
P22607	-3.4	9.95e-28
Q13554	-3.3	9.95e-27
Q13554	-3.2	1.33e-26
P21860	-1.34	5.68e-15
Q8WWG1	-1.29	7.74e-15
P17252	1.05	1.69e-12
Q12778	-0.949	1.72e-10
Q9Y4H2	0.885	2.35e-09
P04141	0.783	3.28e-09
P04085	-0.787	8.76e-09
Q9NWQ8	-0.645	1.16e-07
Q02750	-0.577	9.38e-07
Q15121	0.585	1.12e-06
Q13813	0.569	1.79e-06
P09038	0.582	1.87e-06
P31946	0.529	4.22e-06
P35568	0.516	7.13e-06
Q99075	-0.473	2.41e-05
P27361	-0.474	2.65e-05
P28482	-0.477	4.3e-05
P78352	0.461	4.88e-05
P04626	-0.443	5.42e-05
Q7Z698	-0.468	5.93e-05
P62714	-0.575	0.000105
Q9UJF2	0.431	0.000115
P78536	-0.428	0.000211
Q16828	-0.409	0.000218
P18433	-0.399	0.000257
P23458	0.41	0.000271
Q13555	-0.384	0.000353
Q15172	-0.399	0.000399
Q9UHA4	0.416	0.000495
P00533	-0.365	0.000583
O60503	0.36	0.000797
P13861	0.346	0.00109
Q5T1C6	0.338	0.0018
P27361	-0.331	0.00203
P27986	-0.444	0.0024
Q92934	-0.333	0.00245
P18433	-0.315	0.00268
O60346	-0.315	0.00303
Q92934	-0.302	0.00334
Q9UBS0	-0.338	0.00351
P20936	-0.332	0.00369
P98177	-0.319	0.00406
P21583	0.298	0.00435
O43559	-0.294	0.00497
Q14573	-0.289	0.00596
Q16829	-0.292	0.00615
Q13362	-0.299	0.00643
Q96RU7	-0.282	0.00659
P30153	0.293	0.00724
P09619	0.289	0.00737
Q5VWQ8	-0.279	0.00751
Q9Y2Q5	0.318	0.00762
P21860	-0.27	0.0084
P49023	0.278	0.00856
P35070	-0.268	0.0106
Q14644	0.262	0.0113
Q6ZVD8	0.253	0.0137
P16220	-0.271	0.014
Q05655	-0.241	0.0196
P38936	0.238	0.0199
Q9BPZ7	0.24	0.0201
Q9NRC6	-0.231	0.0215
Q14643	-0.233	0.0221
P60484	0.24	0.023
O43306	-0.228	0.0232
Q05397	-0.228	0.0238
P00533	-0.251	0.0259
P15056	-0.234	0.0292
P01127	-0.216	0.0301
Q01082	-0.252	0.0318
Q13480	-0.221	0.0322
O15530	-0.229	0.0323
Q9UQM7	-0.223	0.0324
P49841	-0.22	0.036
P31321	-0.209	0.0396
Q01082	-0.221	0.0411
Q92934	-0.216	0.0446
P28482	-0.201	0.0454
P31749	-0.205	0.0477
P67775	0.204	0.0508
P42345	0.201	0.0534
O14944	-0.206	0.056
Q16537	-0.198	0.0597
O14511	-0.191	0.0597
P22694	0.213	0.0619
P01127	-0.19	0.0625
P55211	-0.175	0.0775
P54750	-0.192	0.0802
P22694	0.178	0.0921
O43374	-0.178	0.0929
Q08462	0.167	0.105
P12931	-0.159	0.109
P29353	-0.157	0.11
Q13557	-0.17	0.121
P31946	-0.163	0.125
Q96B36	0.159	0.13
P16234	-0.156	0.155
Q13972	-0.159	0.157
Q06124	-0.139	0.162
Q5VWQ8	-0.139	0.169
P22455	-0.152	0.176
P38936	-0.135	0.179
P19174	-0.15	0.186
P22736	-0.146	0.188
P21860	-0.132	0.19
Q14738	-0.132	0.191
Q15283	-0.127	0.199
P29353	-0.128	0.199
P01112	-0.128	0.199
P22694	-0.132	0.201
O43184	-0.131	0.205
Q05586	0.123	0.207
P20936	-0.133	0.212
P12931	0.124	0.213
P31749	-0.125	0.213
O60258	0.123	0.219
O60266	-0.122	0.22
Q14738	-0.126	0.224
P01112	-0.129	0.227
O43184	0.121	0.231
O14672	0.127	0.233
Q9UJF2	0.118	0.235
P28482	0.125	0.236
P01589	0.116	0.237
Q02763	0.114	0.242
Q02156	0.114	0.253
P22681	0.111	0.254
Q8TDF6	0.125	0.255
O43524	-0.116	0.26
P08700	-0.111	0.261
O95622	-0.115	0.27
O95267	-0.107	0.277
Q8NFM7	-0.123	0.278
P05129	-0.105	0.285
O43320	-0.105	0.289
P35609	0.105	0.294
Q02297	-0.107	0.3
P49815	-0.109	0.301
P05113	-0.117	0.305
P27986	-0.104	0.305
Q13972	-0.102	0.305
P20936	-0.102	0.308
P27986	0.103	0.308
P01116	-0.102	0.315
P21583	0.0991	0.32
P19174	-0.107	0.333
O15530	0.0984	0.336
P15509	-0.1	0.342
P30154	-0.0905	0.363
P49840	0.0922	0.371
P10721	0.0893	0.372
P22736	-0.0902	0.377
P51828	-0.0884	0.382
P32927	-0.0903	0.382
P15509	-0.087	0.387
P18433	-0.0892	0.392
Q13557	-0.0893	0.394
P52333	-0.0856	0.397
P00533	-0.0897	0.399
Q02297	-0.0874	0.405
P54750	-0.0828	0.407
P04049	-0.0827	0.408
Q15173	0.0808	0.408
P06241	0.0822	0.41
Q00987	0.0815	0.41
P01133	0.0824	0.414
Q9HCT0	-0.082	0.424
P06241	0.0825	0.425
P11487	0.077	0.434
P41240	-0.0769	0.441
O43561	0.075	0.449
P10398	0.0786	0.45
P54750	-0.0741	0.458
Q05397	0.0712	0.467
P13591	-0.0713	0.469
P05230	0.0698	0.47
P42336	-0.0718	0.473
P14784	0.0688	0.474
Q14957	-0.0678	0.491
P53041	-0.0676	0.497
P11277	-0.0664	0.498
P22694	-0.0714	0.499
Q02297	0.0698	0.499
P11277	0.0653	0.503
P13591	0.0653	0.504
P30086	0.0704	0.506
Q86Z14	-0.0694	0.506
P15509	0.0676	0.508
P02549	0.0667	0.51
P31323	0.0678	0.512
Q8N9B8	0.0691	0.527
Q13362	0.0655	0.533
O60674	0.0605	0.542
Q9BPZ7	0.0593	0.543
Q9BVC4	0.0586	0.544
Q8IV61	-0.0628	0.56
Q92529	0.0558	0.579
P27986	-0.0547	0.583
P21781	-0.0608	0.583
O43184	0.055	0.589
Q8WU20	-0.0556	0.589
Q8NFM7	-0.0541	0.597
P46527	-0.051	0.598
Q7Z699	0.0521	0.6
Q16828	-0.0508	0.606
P12034	0.0508	0.608
Q12879	-0.0502	0.612
Q14123	0.0517	0.616
Q5VWQ8	-0.0623	0.616
Q7Z569	0.0553	0.62
P22455	-0.0485	0.622
Q07889	0.0513	0.622
Q9UJF2	-0.051	0.624
P08620	0.0475	0.637
P00533	0.0467	0.64
P22612	-0.0484	0.641
P55075	0.0479	0.645
P04085	-0.0478	0.646
Q9NP95	0.051	0.648
Q13557	0.0466	0.651
P07196	-0.0463	0.652
Q99956	0.0465	0.654
P04626	0.0454	0.656
O43561	0.0426	0.667
Q15303	-0.0417	0.671
Q8NFM7	-0.0413	0.672
O43561	0.0433	0.677
P30154	0.0402	0.68
P62993	0.039	0.691
P31785	-0.042	0.693
P22607	0.0425	0.695
O43561	-0.0406	0.696
Q01344	-0.0398	0.699
P31371	0.036	0.715
O14827	0.0366	0.715
Q9GZV9	0.0351	0.722
O43524	-0.0335	0.733
Q8WU20	-0.0335	0.734
P29353	-0.0355	0.736
P40145	0.0337	0.738
P21359	0.0334	0.739
P27448	-0.0314	0.745
Q01344	-0.0321	0.752
Q13557	-0.0307	0.761
P05230	-0.0296	0.765
P31749	0.0305	0.767
Q08828	-0.0305	0.768
P10644	0.0278	0.781
P60568	-0.0278	0.784
Q99996	0.0293	0.789
Q15389	-0.0267	0.792
P06241	0.0255	0.792
Q9H254	0.0284	0.795
O15020	0.026	0.795
Q8TDF6	-0.0249	0.797
P10644	0.0253	0.8
Q05586	-0.0254	0.8
Q9BRX9	-0.024	0.806
P62993	0.0236	0.813
P27986	-0.0246	0.814
P04626	0.0251	0.814
Q13554	-0.0239	0.829
Q01082	-0.0216	0.832
O15111	0.0222	0.836
P13591	-0.0189	0.844
Q02297	0.0198	0.85
P01116	0.0206	0.853
O95294	0.0181	0.853
P17612	0.0188	0.853
Q14738	-0.0179	0.857
O43306	-0.0176	0.858
P17612	0.0174	0.861
P11362	0.0169	0.863
Q01064	0.0165	0.871
Q96PV0	0.0164	0.876
O95750	-0.0147	0.881
P12931	0.0148	0.886
P18433	-0.0137	0.89
Q2MJR0	-0.0134	0.895
O76093	-0.0135	0.895
P30154	-0.0114	0.907
Q13224	0.0105	0.916
Q8IVT5	0.0106	0.917
Q05655	0.00991	0.927
P55075	-0.00863	0.931
P01127	-0.0083	0.931
P25098	0.00899	0.932
Q16566	-0.00893	0.934
Q14571	-0.00795	0.934
P12034	0.00845	0.934
Q8NFM4	-0.00909	0.934
P22455	-0.0073	0.942
Q05586	-0.00749	0.946
P06241	0.00548	0.955
P10767	-0.00505	0.96
P26951	0.00492	0.96
Q13480	-0.00428	0.966
Q9H254	0.00348	0.974
O15530	0.00319	0.975
Q8WU20	0.00313	0.976
P01111	-0.00285	0.977
Q6R327	0.00294	0.977
O15399	-0.00248	0.98
P55211	-0.00133	0.989
O15520	-0.00091	0.993
Q13480	-0.000589	0.995

## Sheet: HMLE_slug
Gene	Foldchange	P-Value
Q13554	-4.57747	3.03e-13
Q13554	-3.7266	1.18e-12
P22607	-3.02328	2.33e-12
Q13554	-3.86355	5.08e-12
P21860	-1.29964	8.73e-08
Q12778	-1.0411	2.4e-06
P17252	0.751586	3.91e-05
P27361	-0.717876	4.91e-05
P27361	-0.717713	6.85e-05
Q8WWG1	-0.675372	0.000159
P04141	0.658407	0.000387
P04626	-0.575279	0.000541
P35568	0.56107	0.000664
Q9UJF2	0.571858	0.000686
P21583	0.571464	0.000931
O43306	-0.51068	0.00112
P04085	-0.485173	0.00163
P09038	0.508084	0.00251
P67775	0.500513	0.00332
Q15121	0.446872	0.0037
P31946	0.416238	0.0058
Q92934	-0.401409	0.00807
P60484	0.399302	0.00978
Q92934	-0.386108	0.0107
P78536	-0.457362	0.0117
P00533	-0.374946	0.0119
P23458	0.369981	0.013
Q05655	0.353432	0.0131
P98177	-0.41606	0.0134
P21860	-0.411887	0.0137
P38936	-0.344492	0.0189
P55211	-0.352978	0.0198
Q9NWQ8	-0.327188	0.0199
Q7Z699	0.336113	0.0219
Q5VWQ8	-0.325647	0.0233
P62993	0.329673	0.0241
P13861	0.310736	0.0254
Q16828	-0.318118	0.027
P21860	-0.347009	0.0279
Q16829	-0.339882	0.0299
Q13362	-0.356856	0.0317
Q6ZVD8	0.307507	0.0407
P22681	0.291001	0.0413
O15111	0.343172	0.0415
Q5T1C6	0.288197	0.0454
P18433	-0.271838	0.0488
Q14643	-0.27175	0.0495
O60346	-0.30711	0.0537
P29353	-0.272337	0.0625
P62714	-0.326545	0.0642
O43559	-0.250442	0.0649
Q9BRX9	-0.243937	0.0678
P18433	-0.242763	0.0729
P01127	-0.275108	0.0763
Q9UHA4	0.273098	0.0804
P07196	-0.267935	0.0825
P32927	-0.283488	0.0839
Q06124	0.263333	0.085
Q15172	-0.272187	0.0865
Q13972	-0.25391	0.0883
P54750	-0.273445	0.0886
P30154	-0.241513	0.0889
P27448	0.21703	0.101
P22455	-0.291617	0.104
P15056	-0.265449	0.104
P01127	-0.254977	0.106
P19174	-0.239301	0.112
Q92934	-0.273814	0.116
P01111	0.252479	0.118
Q9UJF2	0.202305	0.124
P78352	0.230208	0.124
P28482	-0.203301	0.126
P05113	-0.269408	0.127
Q9UBS0	-0.223436	0.131
P10644	-0.216048	0.132
P38936	-0.215293	0.132
Q02297	0.231626	0.135
O15530	0.211132	0.137
O43374	-0.245239	0.147
O14511	-0.197759	0.148
Q13557	-0.285898	0.159
Q02156	0.231724	0.161
Q01082	-0.202126	0.163
Q8NFM7	0.192284	0.167
Q9NRC6	-0.243729	0.167
P11362	-0.198061	0.177
P55211	-0.192933	0.179
Q96RU7	-0.174792	0.184
P35609	0.180479	0.186
O43306	-0.180157	0.192
O60266	0.17962	0.195
P29353	-0.179431	0.195
O95750	-0.198412	0.195
P00533	-0.200344	0.2
P35070	-0.184293	0.204
P11277	-0.1814	0.213
P08700	-0.213549	0.214
P15509	0.170472	0.216
Q01082	-0.196916	0.218
Q13972	-0.183456	0.218
P54750	-0.22946	0.233
Q13480	-0.19647	0.244
P27986	-0.212997	0.254
P15509	-0.205847	0.257
P01133	-0.175043	0.258
P06241	-0.181041	0.259
P27986	-0.188459	0.26
Q01344	-0.156103	0.26
Q16537	0.175923	0.263
P05230	-0.180708	0.265
Q8IV61	-0.215086	0.267
P06241	-0.144514	0.278
Q8NFM7	-0.19177	0.28
O43561	-0.204128	0.281
Q9UQM7	-0.191839	0.281
Q12879	-0.154862	0.282
P20936	0.169015	0.282
P22455	-0.184175	0.284
Q05586	-0.199578	0.286
Q99075	0.147732	0.287
Q14738	-0.14719	0.289
Q9UJF2	-0.159604	0.292
Q05586	-0.170342	0.294
Q13480	-0.154738	0.296
P01112	-0.16068	0.299
P04626	-0.164204	0.299
P11277	-0.152601	0.303
P55075	-0.204321	0.304
P51828	-0.146617	0.307
P30086	-0.160771	0.308
Q15173	-0.151376	0.308
P18433	-0.150815	0.31
O95622	-0.168389	0.311
P42345	0.13252	0.317
O15520	-0.161452	0.318
O43184	-0.160629	0.319
P20936	-0.165957	0.321
P04626	-0.149786	0.324
P31749	0.13081	0.329
Q9HCT0	-0.175011	0.333
P22736	-0.14629	0.34
P04049	0.130967	0.348
Q9Y4H2	0.120043	0.35
Q9BPZ7	0.121616	0.353
Q05397	-0.130787	0.356
P05129	-0.148407	0.36
Q9GZV9	-0.160631	0.36
P49840	-0.133093	0.364
Q05655	-0.135012	0.368
P01112	0.119948	0.373
P28482	-0.113604	0.376
Q9BPZ7	0.11691	0.376
Q8TDF6	-0.139276	0.378
Q13555	-0.113834	0.387
Q14738	-0.138435	0.389
P28482	0.120026	0.391
P00533	-0.144704	0.396
Q05397	0.114421	0.401
Q9Y2Q5	-0.155575	0.403
Q01064	-0.136305	0.404
O15530	0.127297	0.412
O43524	0.106169	0.414
Q8WU20	-0.135572	0.415
O95267	-0.114211	0.416
P49841	0.107174	0.423
P60568	-0.13528	0.424
P31371	-0.132382	0.43
P49815	-0.138221	0.431
P22455	-0.14065	0.432
Q15303	-0.131395	0.443
Q13557	-0.112357	0.447
Q99956	-0.122108	0.457
P30153	0.0965777	0.464
P40145	-0.113489	0.465
P12931	-0.10677	0.466
P26951	-0.108102	0.469
Q13557	0.0977354	0.47
P16234	-0.102017	0.471
Q15283	0.0986504	0.474
O15399	-0.110105	0.475
P01127	-0.105383	0.481
Q13480	-0.0933078	0.482
Q01344	-0.102016	0.486
Q14644	0.110636	0.487
P12034	0.101773	0.487
P30154	-0.092762	0.488
Q5VWQ8	-0.0970997	0.492
O95294	-0.109765	0.494
P54750	-0.102617	0.5
Q7Z698	-0.0905904	0.511
P25098	-0.120133	0.511
P06241	-0.0885028	0.512
P22612	-0.106707	0.519
Q13554	-0.10069	0.521
P13591	-0.111551	0.524
Q5VWQ8	-0.111624	0.526
Q13224	-0.0993649	0.529
P20936	-0.0830512	0.529
Q08828	-0.10511	0.532
P10767	-0.102075	0.533
O43320	-0.105943	0.533
O60258	0.0825462	0.54
P22694	-0.0800944	0.545
P42336	0.0853414	0.545
Q6R327	-0.0827501	0.557
P17612	-0.0874023	0.558
Q16566	-0.0911883	0.56
P21583	-0.0882582	0.564
O76093	0.0787764	0.566
Q14957	-0.079913	0.567
Q8IVT5	-0.089551	0.568
Q96PV0	-0.0847268	0.575
P21781	-0.0937279	0.576
P19174	-0.0829713	0.587
P17612	-0.0767532	0.591
P15509	-0.0872537	0.594
P27986	-0.106839	0.597
P01589	0.0688179	0.608
P52333	-0.0813216	0.611
Q2MJR0	-0.0767365	0.612
P49023	0.0709371	0.613
P31321	-0.0655834	0.62
Q00987	-0.0738933	0.623
Q02297	-0.0810856	0.624
Q8NFM4	-0.0824631	0.628
Q15389	-0.0782457	0.63
Q02297	-0.0831989	0.636
P22736	-0.0892625	0.639
P31946	0.0638046	0.641
P30154	0.0637351	0.642
P12931	-0.0742297	0.644
Q8WU20	-0.0738592	0.645
Q9H254	-0.0837232	0.654
O15530	0.0582575	0.655
O14827	-0.0767934	0.657
Q92529	-0.0743763	0.666
P01116	-0.0698872	0.671
P18433	-0.0704089	0.671
Q96B36	-0.0632395	0.672
P10644	0.0602318	0.678
O14672	-0.0721436	0.678
O15020	-0.0648835	0.68
Q05586	0.0628226	0.681
P02549	-0.0615995	0.685
P10721	-0.0623951	0.688
O43524	-0.0659653	0.697
P31323	-0.0666895	0.704
P05230	-0.0489272	0.705
P06241	-0.048271	0.717
P04085	-0.0610454	0.723
Q14123	-0.0544055	0.726
Q86Z14	-0.0587237	0.727
P55075	-0.0533494	0.743
Q99996	0.0516088	0.744
P12931	-0.0435017	0.745
Q13813	-0.0421162	0.748
P27986	-0.0481639	0.753
Q8NFM7	-0.0475274	0.761
P31749	-0.0393704	0.767
P13591	-0.0431972	0.773
Q01082	-0.0395045	0.774
Q9BVC4	0.0362171	0.777
P46527	-0.0351673	0.78
O43561	-0.0446197	0.783
Q9H254	-0.0440268	0.788
P09619	-0.0383205	0.79
P22694	0.0429858	0.801
Q08462	-0.0321934	0.815
Q13557	-0.0411629	0.815
P31785	-0.0439861	0.819
Q14738	-0.0348994	0.82
P22607	-0.0320513	0.83
P27986	0.038053	0.83
Q14573	-0.0273494	0.834
P31749	-0.032721	0.835
O14944	-0.0281589	0.838
Q13362	-0.0265901	0.856
P10398	-0.0236661	0.857
O43184	-0.0271058	0.861
O43561	-0.0241065	0.875
P01116	-0.0225724	0.879
P12034	-0.0208671	0.882
O60503	0.0167193	0.895
Q9NP95	-0.0199354	0.897
P22694	0.0201649	0.898
P08620	-0.0206104	0.898
P11487	-0.0165069	0.904
Q02763	-0.0190301	0.905
Q02750	-0.0155931	0.911
O43561	-0.0186901	0.912
Q8WU20	0.0164167	0.913
O60674	-0.0136763	0.913
P21359	-0.0139529	0.92
P00533	-0.0174986	0.922
Q02297	0.012523	0.926
P29353	-0.0097926	0.941
P16220	-0.0114296	0.946
P62993	0.00907012	0.948
O43184	0.00842148	0.959
P14784	-0.00728635	0.959
P41240	-0.0061926	0.961
P53041	-0.00745279	0.962
Q07889	0.0058813	0.968
Q8TDF6	-0.0059164	0.969
Q14571	0.00372796	0.978
P22694	0.00429999	0.979
Q7Z569	0.00393513	0.98
P13591	-0.00355177	0.981
Q8N9B8	-0.00358809	0.983
Q16828	-0.00108635	0.995

## Sheet: HMLE_twist
Gene	Foldchange	P-Value
P22607	-3.3165	2.08e-25
Q13554	-1.87344	3.04e-17
Q13554	-1.75713	1.16e-16
Q13554	-1.71512	2.86e-16
P04141	1.41608	1.44e-14
P21860	-1.08679	2.6e-11
Q9Y4H2	0.853585	1.12e-08
Q12778	-0.78318	1.31e-07
Q8WWG1	-0.7326	2.53e-07
P04626	-0.642123	1.04e-06
P27361	-0.561002	9.69e-06
P31946	0.540546	1.82e-05
P27361	-0.547867	2.09e-05
P23458	0.552707	2.15e-05
Q13813	0.497909	7.1e-05
P29353	-0.473462	0.000119
P17252	0.482512	0.000121
O43559	-0.445915	0.000284
P62714	-0.524245	0.000521
P60484	0.42561	0.000571
Q02750	-0.411299	0.000703
Q9UBS0	-0.403114	0.00137
P31749	-0.380382	0.00144
Q96RU7	-0.374162	0.00166
P20936	-0.389311	0.00386
Q7Z698	-0.343458	0.00391
Q9UHA4	0.346887	0.00448
Q9UJF2	0.333929	0.00476
P35568	0.31707	0.00601
P41240	-0.313943	0.00629
P78536	-0.332881	0.00644
Q6ZVD8	0.314352	0.00745
P29353	-0.323397	0.00783
P28482	-0.303994	0.00804
Q13555	-0.30221	0.00813
Q13362	-0.313637	0.0092
P13861	0.300982	0.00926
P04085	-0.300111	0.0101
P18433	-0.287018	0.0126
P78352	-0.288233	0.0159
P00533	-0.284118	0.0185
Q15121	0.271725	0.0189
Q16828	0.283028	0.0197
P19174	-0.296698	0.0207
P98177	-0.264282	0.0221
O43524	-0.257082	0.0244
Q05655	-0.25176	0.0249
Q02156	0.250255	0.0302
Q14573	-0.240115	0.0331
P31749	-0.239124	0.0333
P49023	0.247138	0.034
Q8NFM7	-0.260514	0.0352
P18433	-0.232016	0.041
P22455	-0.242281	0.0419
P54750	-0.245075	0.0483
Q9NWQ8	-0.226052	0.0518
P28482	-0.222806	0.0518
P19174	-0.236567	0.0524
Q05397	-0.216697	0.0546
Q01082	-0.243479	0.0595
Q14738	-0.213555	0.064
P15509	-0.212203	0.0665
O60346	-0.213447	0.0724
Q01082	-0.210916	0.0731
P09619	0.211465	0.0741
P30154	0.19866	0.083
P21583	0.209671	0.097
Q13972	-0.192512	0.0988
P15056	-0.205909	0.101
P04049	-0.186679	0.105
O14511	-0.193531	0.106
P51828	-0.186878	0.106
P38936	0.179403	0.107
P21781	-0.197114	0.11
P05113	-0.194099	0.113
Q13972	-0.19249	0.114
P06241	0.183049	0.115
P31946	-0.191974	0.12
O43320	-0.176262	0.128
P09038	0.170715	0.141
P55211	-0.162371	0.143
O43306	-0.16387	0.144
O43374	-0.171787	0.15
Q13557	-0.160875	0.154
P20936	-0.164157	0.154
P00533	-0.152558	0.162
P31321	-0.158296	0.166
Q13554	0.16088	0.174
P55075	-0.162884	0.178
P30153	0.160314	0.183
O43561	-0.15651	0.183
Q13480	0.145968	0.193
Q8TDF6	-0.148284	0.2
O43184	0.156024	0.202
Q9HCT0	-0.150501	0.209
P04085	-0.149953	0.217
P27986	-0.180966	0.221
O60258	0.144354	0.222
P60568	-0.141922	0.224
Q13224	-0.138787	0.224
Q02297	0.148852	0.229
O14672	0.140995	0.23
P21860	-0.138325	0.231
O95750	-0.134602	0.239
Q8NFM7	-0.130016	0.244
Q13557	-0.134023	0.251
P67775	0.137348	0.253
P01127	-0.127692	0.255
O43524	-0.125284	0.269
O60674	0.120196	0.271
P54750	-0.129815	0.282
P42345	0.117718	0.286
P16220	-0.116536	0.287
P32927	-0.123722	0.287
P22736	-0.131646	0.294
O43561	-0.120176	0.296
P29353	-0.126189	0.299
P15509	-0.1222	0.303
Q14571	0.110202	0.312
P06241	0.117842	0.316
P01112	-0.110624	0.323
P38936	-0.109331	0.326
P21860	-0.120004	0.33
Q9BRX9	-0.10571	0.332
Q92934	-0.112054	0.339
P62993	0.111227	0.341
P22694	0.109408	0.342
Q08462	0.12156	0.343
P30086	-0.108432	0.344
P08700	-0.114331	0.344
P11362	-0.110276	0.355
Q8NFM7	-0.100793	0.359
P06241	0.0996588	0.36
P22694	0.110917	0.362
P49815	-0.112404	0.363
Q13557	-0.102739	0.365
Q9Y2Q5	0.10895	0.368
Q01344	-0.0994502	0.37
P21583	-0.0979584	0.376
Q14738	-0.0998915	0.376
Q16828	0.0998739	0.383
P12034	0.097424	0.387
P15509	-0.104623	0.394
P31371	-0.0907235	0.406
Q9UQM7	-0.0992242	0.409
Q12879	-0.0952131	0.41
O14944	-0.0900114	0.416
O95267	-0.0940939	0.416
Q05397	0.0900188	0.422
P06241	0.0938515	0.425
Q7Z569	0.0973843	0.434
O60503	0.0850303	0.438
Q99996	0.0954396	0.44
P22455	-0.094592	0.441
Q15303	-0.0852247	0.443
Q9GZV9	-0.0992255	0.443
Q5VWQ8	-0.0957156	0.444
P22612	-0.0968947	0.448
P46527	-0.0875237	0.451
O95294	-0.0872145	0.453
P22694	-0.087633	0.454
Q14738	-0.0845241	0.456
Q13480	-0.0887697	0.457
O60266	-0.0825487	0.457
Q07889	0.0863085	0.46
P07196	0.0868705	0.461
P02549	0.0904366	0.463
Q05655	-0.0825437	0.472
O15111	0.0828413	0.485
P30154	-0.0753973	0.485
Q16829	0.0805012	0.493
Q14644	-0.0806733	0.493
P10644	-0.0765369	0.495
Q13362	0.0784513	0.499
Q99075	0.073885	0.503
O95622	-0.0784399	0.505
P54750	-0.0746114	0.512
P05129	-0.0788073	0.515
P35609	0.0721983	0.516
Q92529	0.0727272	0.518
P16234	-0.0763718	0.52
Q86Z14	0.0726597	0.522
P01133	-0.0743128	0.524
P14784	-0.070904	0.532
P12034	0.070963	0.533
O15530	0.0758705	0.543
Q8TDF6	0.0712087	0.546
P12931	-0.068802	0.547
Q96B36	0.0664258	0.55
Q9NRC6	-0.0649622	0.551
P13591	-0.0614404	0.577
P35070	-0.0627095	0.58
P01111	0.061377	0.581
Q8WU20	0.0621385	0.585
Q00987	-0.0589986	0.594
P01116	-0.0585876	0.594
P05230	-0.0631917	0.597
Q5VWQ8	-0.0597185	0.599
Q99956	-0.0618665	0.599
P49841	-0.0578199	0.603
P40145	0.0622181	0.605
Q13557	0.0599777	0.605
P01116	0.0622728	0.605
Q16566	0.0617245	0.612
P18433	-0.0599379	0.613
Q9NP95	-0.0630413	0.616
Q92934	-0.0571373	0.623
Q9BPZ7	-0.0526519	0.629
Q14957	0.054373	0.629
P62993	-0.0540288	0.633
Q9BPZ7	0.0531617	0.637
Q8WU20	-0.0535268	0.637
Q08828	-0.0577807	0.642
Q8N9B8	-0.0558496	0.643
O76093	0.058582	0.644
Q02763	-0.0509804	0.647
P52333	-0.0526751	0.649
Q9UJF2	-0.0500166	0.651
Q5VWQ8	-0.0500825	0.652
P01127	-0.0491347	0.66
Q16537	-0.0516397	0.663
P13591	-0.0477107	0.664
Q02297	-0.0486493	0.666
O15520	-0.0504846	0.667
Q01344	-0.04781	0.672
P22694	-0.0465516	0.674
Q15173	-0.0460946	0.675
P01589	-0.0516031	0.676
P18433	-0.0481262	0.678
Q9BVC4	-0.0447434	0.681
P27986	-0.0449218	0.682
P22681	0.0445827	0.683
P26951	-0.0487348	0.684
Q01064	-0.0487235	0.687
O15020	0.0434089	0.694
O15530	0.0444466	0.694
P10398	-0.044017	0.698
P31785	0.0471532	0.699
P20936	-0.0425133	0.703
Q2MJR0	-0.0429185	0.706
P17612	-0.0421087	0.709
P42336	0.0438417	0.71
P17612	0.0422508	0.713
P11487	-0.0400792	0.718
P31749	-0.0403309	0.723
P27986	-0.0397771	0.728
Q02297	-0.0386857	0.729
P04626	0.0386033	0.733
Q9H254	-0.0420889	0.739
Q9UJF2	-0.0383407	0.741
P30154	-0.0361111	0.749
Q05586	-0.0369653	0.757
P13591	0.0330879	0.764
Q13480	0.0333604	0.768
Q14643	-0.0316017	0.771
Q06124	-0.0325316	0.776
P21359	-0.0313485	0.779
O15399	-0.0294509	0.793
P10767	-0.0298427	0.794
P12931	0.0293125	0.796
O43561	0.0294849	0.809
P53041	0.0285689	0.817
Q8NFM4	-0.0259782	0.823
Q15389	0.0254774	0.826
P22736	-0.0236315	0.828
Q92934	-0.02399	0.828
P12931	0.0226166	0.838
Q02297	-0.0237941	0.839
P04626	-0.0233318	0.844
P05230	-0.0234509	0.845
P55075	-0.0223662	0.847
P00533	0.0212569	0.85
P08620	0.0214747	0.853
Q6R327	-0.0213077	0.853
P22607	-0.0211452	0.854
Q05586	-0.0205704	0.856
Q96PV0	0.0223612	0.858
P01127	-0.0194068	0.861
Q01082	-0.0193218	0.864
Q7Z699	0.0197228	0.865
O15530	-0.0184353	0.866
P55211	-0.0191335	0.868
Q8WU20	-0.0184126	0.868
P00533	0.0179533	0.871
O43184	0.0164802	0.879
Q8IV61	-0.0178176	0.88
Q9H254	0.0171634	0.884
O43306	-0.0136683	0.901
P22455	0.0120528	0.914
P10644	-0.0129379	0.918
Q5T1C6	0.011639	0.919
P49840	0.0105817	0.923
P27986	-0.0102529	0.927
P11277	-0.010439	0.928
P27448	0.00960312	0.929
P11277	0.00929072	0.938
O14827	0.00857696	0.942
P28482	-0.00864363	0.942
Q15172	0.00716784	0.95
Q14123	-0.00750663	0.951
P25098	-0.00578534	0.96
Q8IVT5	0.00441049	0.969
O43184	-0.00441645	0.969
P27986	-0.00307392	0.979
Q05586	0.00250604	0.983
P01112	-0.00230188	0.983
P10721	-0.00089415	0.994
Q15283	-0.00032532	0.998
P31323	-0.00013814	0.999
O43561	1.896e-05	1

## Sheet: MCF10A_snail
Gene	Foldchange	P-Value
P21781	1.55971	9.13e-06
P31371	-0.90203	0.000121
P01133	1.38508	0.000323
O43184	-0.829511	0.000919
P09619	0.789588	0.000949
O95294	-1.15664	0.00129
P21781	1.38446	0.00159
Q6R327	0.563151	0.00167
P35070	-1.51358	0.00214
O43184	-0.730362	0.00215
O43184	-0.763584	0.00233
Q6R327	0.929045	0.00235
O43184	-0.680247	0.00282
Q16828	-0.517259	0.00295
O43184	-0.735872	0.00331
P35070	-0.863191	0.00366
O95294	-0.733986	0.00386
P08700	-0.866536	0.00402
P31371	-1.07437	0.00422
Q6R327	0.599823	0.00493
P35568	0.526143	0.00496
Q6R327	0.608726	0.00525
P21583	0.775772	0.00528
Q9UJF2	0.777944	0.00538
Q13362	0.492786	0.00581
Q16828	-0.605235	0.00681
Q00987	-0.531107	0.00769
Q15121	0.433239	0.00868
P05230	-0.861138	0.00905
P01133	0.939178	0.0103
Q05655	0.366304	0.0105
P21583	0.694735	0.0106
Q9UJF2	0.454121	0.0119
P35070	-1.20069	0.0126
P21802	-0.599595	0.0126
P21583	0.438218	0.0127
P21583	0.445591	0.0133
Q13480	0.493889	0.0135
Q9UJF2	0.339165	0.0139
P05230	-1.33165	0.0161
P21359	0.476981	0.0162
Q6R327	0.52454	0.0164
P27361	0.398732	0.0164
Q14123	0.590148	0.0166
P98177	0.545232	0.0166
Q6TCH7	0.372029	0.0169
Q9NWQ8	-0.943996	0.0179
P31749	-0.328509	0.0179
P01112	-0.415178	0.0181
P21583	0.653952	0.0188
Q15121	0.350347	0.0191
Q9NWQ8	-0.387822	0.0199
P11362	-0.492031	0.0224
Q15121	0.410942	0.0238
P27448	0.30263	0.0243
P27448	0.36499	0.0249
P35568	0.524033	0.0253
Q06124	0.400439	0.0266
P49841	0.412084	0.0269
P21583	0.451379	0.0281
P10644	0.332566	0.031
P07196	-0.747427	0.0324
P11362	-0.364256	0.0334
P01127	0.506142	0.0336
Q13480	0.383712	0.0345
P21802	-0.305979	0.0355
P30086	0.294959	0.0355
P21359	0.322037	0.0357
P12034	1.0504	0.0357
P21781	0.590101	0.0362
Q15121	0.382326	0.0364
Q14123	1.07071	0.0365
P05129	-1.13744	0.0368
P13861	0.246602	0.0384
P21583	0.325182	0.0385
P27448	0.390189	0.0393
Q15303	0.346404	0.0404
Q96B36	0.245352	0.0427
Q13972	-0.376966	0.0442
Q13362	0.323743	0.0462
Q9H254	0.404721	0.0473
Q12778	0.264556	0.048
Q14643	-0.752746	0.0483
P62993	0.345979	0.0504
Q9Y4G8	0.327852	0.0518
P52333	-1.06989	0.052
P54750	0.452075	0.0536
P30086	-0.358846	0.0554
Q8NFM7	0.381703	0.0559
P11362	-0.338348	0.0569
P62158	-0.323634	0.0572
O95294	-0.61324	0.0576
P07196	1.19941	0.0587
P27361	0.433279	0.0599
Q15121	0.29882	0.0622
P62158	-0.264638	0.0626
Q6TCH7	-0.372027	0.0654
P62993	0.263918	0.067
Q13557	0.363855	0.0678
Q05586	-0.37762	0.0679
Q9Y2Q5	-0.320588	0.0681
P31371	-0.6224	0.0694
Q13480	0.452932	0.0698
P09619	0.503381	0.0709
P22694	0.383321	0.071
P21802	-0.218978	0.0719
O95294	-0.439185	0.0719
O95294	-0.377102	0.0724
P49840	0.236122	0.0733
O15530	0.220433	0.0737
Q9NWQ8	-0.289296	0.0758
P01112	-0.241128	0.0762
Q9BVC4	-0.292124	0.0763
Q86Z14	-0.437143	0.0787
P21583	0.492616	0.0805
Q86YV0	-0.594021	0.0828
P16220	-0.199003	0.0832
P11362	-0.245817	0.0833
P27986	0.280798	0.0846
P49841	-0.62674	0.0861
P23458	0.318808	0.0861
P11362	-0.257644	0.0868
P67775	0.250385	0.0875
O15520	-0.370382	0.0877
P21359	0.376359	0.0888
P98177	0.362902	0.0888
P28482	0.204285	0.0902
Q9BPZ7	-0.210057	0.092
P05230	-0.44823	0.0926
P16234	0.55307	0.0928
O60258	-0.424768	0.0976
P54750	0.910597	0.0985
P31371	-0.61839	0.099
P62158	-0.207397	0.0993
P35609	-0.479725	0.101
P27986	0.181445	0.101
Q9BVC4	-0.230478	0.105
Q9GZV9	0.517895	0.105
O95267	0.279677	0.106
P10721	0.458666	0.107
Q9GZV9	0.67146	0.111
O43184	-2.96144	0.115
P98177	0.263352	0.116
P21860	-0.220564	0.116
P16220	-0.222014	0.117
Q6TCH7	0.177405	0.118
Q9Y2Q5	0.20718	0.118
P49023	0.198012	0.121
P60568	0.352004	0.122
P16234	0.48791	0.125
P01116	0.285484	0.125
P21860	-0.281039	0.128
Q6R327	1.44153	0.13
O60258	0.555107	0.135
Q12778	0.369462	0.135
O15520	0.373984	0.135
P10644	0.24691	0.137
O95267	-0.518086	0.138
P31371	-0.434244	0.14
P11362	-0.23214	0.14
P12034	0.518842	0.14
Q13557	0.340948	0.141
P27448	0.190611	0.141
P62158	-0.266623	0.142
P49023	0.204622	0.142
Q8NFM4	-0.297462	0.144
P11362	-0.494686	0.144
Q9UQM7	-0.787735	0.147
Q8IV61	0.610121	0.147
P27361	0.227253	0.148
P31371	-0.618744	0.15
Q13362	0.210124	0.151
P31749	0.194685	0.152
P67775	-0.466573	0.155
Q7Z699	-0.390679	0.162
P49840	0.17679	0.164
P12034	0.60079	0.169
P07196	-0.769287	0.17
Q9UBS0	0.186257	0.173
P08700	0.388968	0.174
P41240	-0.271205	0.176
P31946	0.151228	0.182
Q9NWQ8	-0.374884	0.183
Q14643	-0.211139	0.186
O60258	-0.327024	0.187
Q9UHA4	-0.494993	0.192
P35609	0.413116	0.192
P08700	0.394519	0.193
Q05655	0.151077	0.197
P05113	0.485517	0.197
P62158	-0.886774	0.199
P08700	0.404574	0.203
P21583	0.240934	0.204
P11362	-0.134546	0.207
P17252	-0.516734	0.207
Q16828	-0.25221	0.208
P67775	-0.233592	0.209
Q5T1C6	0.174937	0.209
P41240	0.1513	0.21
P31749	0.207038	0.211
Q16828	-0.296045	0.213
Q8N9B8	2.61963	0.214
P35609	0.41098	0.214
P21359	0.311783	0.218
P12034	0.573213	0.219
P29353	0.182127	0.227
P22694	0.219852	0.229
Q13972	-0.242524	0.233
Q02156	0.289602	0.239
Q00987	0.331204	0.239
P67775	-0.377351	0.24
P12034	-0.213607	0.241
Q00987	0.2459	0.242
P60568	0.282907	0.244
Q15121	0.166726	0.245
O15520	-0.415089	0.248
Q13362	0.133708	0.248
O95267	-0.429077	0.25
P62993	0.143235	0.25
P16220	-0.428914	0.258
Q8NFM7	-0.165449	0.261
Q9BVC4	-0.11896	0.262
Q13362	0.147038	0.263
P01127	0.188585	0.264
P49840	0.144982	0.265
Q9UHA4	0.210291	0.27
Q96B36	-0.139381	0.272
P54750	-3.13184	0.273
Q9UQM7	-0.765989	0.274
Q86YV0	0.467963	0.281
P04141	-0.149445	0.281
Q15303	-0.298681	0.283
Q9BPZ7	-0.161493	0.291
Q9H254	-0.421056	0.295
Q05586	-0.245914	0.297
O60258	-0.212835	0.299
P55211	-0.155622	0.301
O60266	-0.416749	0.308
P01127	0.197722	0.31
Q9H254	-0.188177	0.31
P29353	0.193447	0.31
Q9BVC4	-0.111013	0.311
Q16828	-0.15298	0.32
P01127	-0.251962	0.326
P01589	-0.147567	0.332
P27448	0.152074	0.335
P60568	0.464619	0.336
Q16537	0.111511	0.337
O15520	0.176817	0.337
P22694	0.126612	0.341
O95267	-0.249902	0.346
Q08462	-0.421621	0.348
P05129	0.525887	0.349
Q14123	0.264431	0.352
Q9UQM7	0.699496	0.353
Q15283	0.121266	0.355
P32927	-0.280211	0.356
Q6TCH7	-0.180771	0.357
P32927	0.224328	0.367
Q16537	-0.159692	0.37
Q5T1C6	-0.113906	0.373
P52333	-0.667892	0.374
Q6TCH7	0.109075	0.376
P35609	-0.281889	0.376
P49023	0.110033	0.376
O60258	-0.586812	0.377
P28482	-0.276545	0.378
Q12778	0.115148	0.38
P17252	0.104296	0.39
P08700	0.250516	0.4
Q86YV0	-0.16355	0.403
P55211	-0.0833065	0.404
Q14643	-0.124198	0.404
Q16828	0.147879	0.412
Q8NFM4	0.156841	0.413
Q9H254	-0.279182	0.417
Q9GZV9	0.192459	0.418
Q9NWQ8	1.42089	0.419
P01127	0.189248	0.422
Q8IV61	0.216269	0.422
Q9BPZ7	-0.113575	0.424
Q13972	0.18506	0.425
P27986	-0.0872192	0.426
P31946	-0.127445	0.435
Q00987	0.218008	0.456
P41240	-0.0797443	0.457
P27448	-0.0977205	0.463
Q00987	0.184719	0.465
Q9H254	0.161245	0.465
P60484	-0.365927	0.47
P15509	-0.253886	0.474
P16234	0.210217	0.475
Q13362	0.0872923	0.476
P09619	-0.326763	0.476
P29353	0.0718282	0.478
O15520	0.390725	0.48
Q08462	0.101996	0.482
P12034	-0.363271	0.484
Q9HCT0	0.150637	0.486
P28482	-0.285921	0.49
P11362	-0.10728	0.491
P62158	0.0966258	0.494
Q9BPZ7	0.124375	0.496
P01127	-0.315476	0.499
Q00987	-0.129179	0.499
P01112	-0.167862	0.5
Q96B36	0.0673468	0.501
O95294	-0.221396	0.501
P27986	0.105103	0.502
Q13362	-0.185331	0.505
P30086	-0.10853	0.512
P15509	-0.196531	0.515
Q06124	0.0688058	0.52
Q8IV61	0.0854651	0.52
Q9HCT0	-0.256254	0.521
Q00987	-0.12865	0.529
Q9GZV9	-0.236084	0.531
Q16537	-0.225719	0.536
P05113	0.148365	0.537
P49841	-0.141225	0.539
Q9BVC4	-0.0712469	0.541
Q9UQM7	-0.266598	0.544
Q9UBS0	-0.182818	0.547
Q08462	-0.0849943	0.55
O15520	0.155763	0.56
Q8NFM4	0.215932	0.562
Q8NFM7	0.0897109	0.564
Q06124	-0.0792173	0.574
Q13362	0.0740888	0.576
P62158	-0.0789226	0.578
P31946	0.088959	0.579
P13861	0.120031	0.581
Q14643	-0.0738496	0.582
Q9Y4G8	0.0900266	0.583
P10721	0.0844035	0.584
O15530	0.0560878	0.584
P35609	-0.162668	0.593
Q9Y2Q5	0.0562226	0.6
P27986	-0.0569366	0.602
Q9UQM7	0.0801664	0.604
O95267	-0.176146	0.605
P62158	-0.0669575	0.612
O95267	-0.132698	0.616
Q9NWQ8	-0.102391	0.621
Q7Z699	0.0735224	0.622
P22694	0.0705801	0.63
O15530	0.0580243	0.633
O15530	-0.0492756	0.634
Q14643	-0.0688246	0.637
P41240	0.0660242	0.637
P01116	0.0628265	0.641
P21860	-0.0596172	0.642
Q9GZV9	-0.119199	0.643
Q86Z14	-0.0739635	0.643
P35609	-0.0667755	0.644
P62158	-0.0925513	0.646
Q9H254	-0.100771	0.649
Q9Y4G8	-0.179792	0.649
P08700	-0.214862	0.651
Q14643	-0.074473	0.661
O95267	0.13953	0.667
Q9BPZ7	-0.0838619	0.669
O95267	-0.148671	0.677
P21359	0.0850861	0.683
P52333	-0.145263	0.694
Q8N9B8	-0.085064	0.694
P60484	0.0448163	0.694
Q9GZV9	0.132487	0.701
P41240	-0.0402326	0.704
Q9UBS0	0.0594368	0.71
P52333	0.0825804	0.71
P05129	0.167714	0.71
Q05655	-0.0544773	0.716
O15530	-0.0527054	0.721
P62158	-0.0558566	0.722
Q9BPZ7	-0.0446795	0.734
P22694	0.0397517	0.736
Q02156	0.0744024	0.738
P13861	-0.103731	0.74
P01127	-0.0489805	0.74
P23458	0.0510592	0.741
P01589	0.0821191	0.741
Q8NFM7	-0.0407614	0.745
P23458	0.0520362	0.745
P05113	-0.0446213	0.757
O60266	-0.0993889	0.761
O95267	-0.0554552	0.778
P04141	-0.0546389	0.78
Q8N9B8	0.0822205	0.781
Q15283	0.0382518	0.783
P60484	0.0440061	0.788
P67775	-0.0582363	0.79
P21359	-0.0612945	0.791
P01133	0.0856924	0.796
Q9H254	-0.0836619	0.799
P67775	-0.161209	0.806
Q7Z699	-0.0455327	0.807
P04141	0.0826395	0.812
P62158	0.033611	0.814
P01589	0.0647558	0.816
Q13362	0.028226	0.818
Q05586	-0.0726806	0.82
Q02156	0.0412052	0.822
O95267	0.114293	0.824
P01127	-0.0746418	0.828
P30086	0.0247245	0.831
P35568	0.0576747	0.838
Q00987	-0.0800974	0.841
Q9H254	-0.125755	0.842
P16220	-0.0251138	0.853
Q9H254	0.0241523	0.857
P62158	-0.0324034	0.866
O60258	0.042462	0.869
Q6TCH7	-0.0174747	0.877
P62158	-0.0151748	0.878
O60266	0.0280871	0.881
Q8NFM7	-0.0289402	0.885
P52333	-0.0533899	0.893
P15509	0.0595132	0.893
P32927	0.030183	0.9
P01127	-0.015078	0.904
Q9UQM7	0.0181366	0.905
Q9BVC4	0.0189588	0.909
Q15303	0.0502238	0.91
Q9HCT0	0.0246656	0.91
O95267	-0.0469592	0.912
Q86Z14	0.0330717	0.915
Q8NFM7	0.0202419	0.915
P27986	0.0127075	0.924
P30086	-0.0101979	0.926
Q13557	0.020264	0.93
O95267	-0.0413872	0.935
P30086	0.0152647	0.937
Q5T1C6	0.00838037	0.946
P62158	-0.00975471	0.949
Q9UHA4	-0.00684961	0.956
P62158	-0.00624529	0.957
P16220	-0.0083624	0.959
P41240	-0.00489832	0.961
P52333	0.0234526	0.962
P22694	-0.00562509	0.965
Q15283	-0.0073906	0.973
O15530	0.00403979	0.973
P10644	-0.00840262	0.974
P55211	0.00407847	0.978
Q00987	-0.00537754	0.98
P16220	-0.00752069	0.983
P01116	-0.0012952	0.992
P10721	0.00197753	0.995
P17252	0.00057678	0.998

## Sheet: MCF10A_tgfb
Gene	Foldchange	P-Value
Q13554	-4.99728	8.61e-07
P22607	-4.63873	4.31e-06
P22607	-3.20359	1.33e-05
P09038	1.86859	3.4e-05
O14511	-1.5746	4.09e-05
O14944	-1.5008	6.74e-05
Q99075	-2.19467	8.32e-05
Q15121	1.88723	8.77e-05
Q9Y4H2	1.47432	0.000106
Q9Y4H2	1.1077	0.000182
P06241	1.78797	0.000276
P05230	1.46532	0.000342
P05230	1.38945	0.000372
Q9UJF2	0.884453	0.000428
Q14643	-1.20788	0.000631
Q15172	-0.862843	0.000723
Q00987	-0.795718	0.000782
Q15172	-0.829686	0.000859
Q13557	-0.891355	0.000878
Q15173	1.38506	0.000971
Q99075	-1.44422	0.00108
P22736	-0.978464	0.00111
P31321	-0.746697	0.00153
O60346	-0.836928	0.00158
Q9NWQ8	-2.06269	0.00163
Q99956	-0.675148	0.00166
Q15172	-0.854975	0.00174
P04085	0.703902	0.00174
Q9BVC4	-0.669439	0.00194
P21583	-0.850107	0.00203
P17252	0.861375	0.00228
Q15121	1.59348	0.00239
O15020	-0.877869	0.00244
P16220	0.586378	0.00268
P01111	0.912329	0.00273
P04141	0.63168	0.00329
P12931	0.921807	0.00333
O60266	-0.770915	0.00369
Q13557	-0.783861	0.004
P21802	-0.591368	0.00421
Q5T1C6	-0.584232	0.00465
P31321	-0.624695	0.00535
P01116	0.499508	0.00546
P21860	-0.654882	0.00559
Q5VWQ8	-0.580372	0.00566
P11362	0.526472	0.00602
P12034	0.492539	0.00611
Q12778	0.525712	0.00615
Q02156	-0.594077	0.00635
Q12778	0.602045	0.00705
Q92529	0.886983	0.00707
Q01064	0.843561	0.00716
P11277	0.559928	0.00721
Q13557	-0.525595	0.00731
P22694	0.541746	0.00809
Q96RU7	-0.824565	0.0081
O14511	-0.477758	0.00859
P27986	-0.701246	0.00933
P22694	0.661669	0.00949
Q9NWQ8	-1.14519	0.0102
P22681	0.426908	0.0108
P60484	-0.506418	0.0109
P31321	-0.443459	0.0117
Q9UJF2	0.812119	0.0125
O14944	-0.62018	0.0136
O43184	0.570018	0.0139
Q16828	-0.790413	0.0142
P62714	0.425622	0.0154
P23458	0.649555	0.0159
Q7Z699	0.49419	0.0193
Q16566	0.458802	0.0199
P49023	0.363084	0.0219
Q05586	1.41738	0.0235
Q13555	0.50412	0.0244
P01116	0.334726	0.0253
P27986	-0.339443	0.0266
Q9Y4G8	0.626992	0.0266
Q02297	0.335482	0.0268
P60484	-0.519775	0.0275
P20936	0.572087	0.0345
O60674	0.300761	0.0359
P10644	0.358982	0.036
O15530	0.321876	0.0381
P51828	0.848914	0.0381
P31946	0.293306	0.0391
O43374	-0.310172	0.0393
P19174	0.41569	0.0407
Q96RU7	-0.625439	0.0436
Q5VWQ8	-0.333565	0.0527
P23458	0.4333	0.057
Q6TCH7	0.25871	0.0576
Q9Y4H2	0.318831	0.0585
O15530	0.301307	0.0591
P38936	0.724359	0.0619
P15509	0.254339	0.062
P04626	0.378962	0.0645
Q6ZVD8	0.315718	0.0662
Q02750	0.307769	0.0673
P31749	0.253586	0.0728
Q6R327	-0.280224	0.073
O43561	-0.416156	0.074
O95622	0.273203	0.0763
O15399	0.626319	0.0771
Q5T1C6	-0.356251	0.0783
Q05397	0.370687	0.0785
P62993	0.230456	0.079
P98077	0.331356	0.0805
O43561	-0.637069	0.0808
P30086	-0.426492	0.0823
Q92934	0.25449	0.0834
O15530	0.250516	0.0847
P51828	0.353725	0.0871
Q02297	0.242248	0.0874
P12034	0.221303	0.0876
P78536	-0.315301	0.0882
P11362	0.228601	0.0892
P42336	0.304396	0.0907
O95750	0.246511	0.0965
Q00987	-0.826143	0.098
Q14123	0.212972	0.0994
P10398	-0.26999	0.1
P01133	0.212472	0.102
P38936	0.564724	0.102
P53041	-0.217274	0.106
P01112	-0.294553	0.109
P21802	-0.244486	0.114
P62993	0.230105	0.116
O43524	-0.341117	0.116
Q5T1C6	-0.305646	0.118
Q7Z699	0.279495	0.119
P49840	0.206553	0.123
Q16537	0.225399	0.127
Q15389	0.195805	0.133
Q96B36	-0.230371	0.135
Q00987	-0.447367	0.142
P31946	0.232406	0.142
P78536	-0.315062	0.144
Q00987	-0.336721	0.15
P67775	-0.197498	0.152
P31323	0.233806	0.161
O43184	0.185834	0.163
P21860	0.308738	0.164
P04626	-0.221608	0.165
P27448	-0.265284	0.167
Q05586	0.476798	0.174
Q14123	0.166672	0.174
P01116	0.297833	0.18
P21781	0.197575	0.181
P01589	0.161102	0.183
P29353	-0.338324	0.189
P10644	0.208677	0.19
P07196	0.18821	0.192
O43524	-0.324688	0.192
P01116	0.170176	0.2
P40145	0.180789	0.203
Q06124	0.17674	0.204
Q14573	-0.363782	0.207
O15520	0.187892	0.208
P11362	0.202552	0.21
P12034	0.163872	0.213
P55211	-0.231336	0.215
P21359	-0.148093	0.215
Q9UHA4	0.227821	0.215
P18433	-0.216507	0.216
O14672	0.308774	0.223
P25098	-0.339616	0.226
Q99996	-0.775312	0.226
P04049	0.146736	0.228
Q13555	0.201677	0.229
Q08462	0.204451	0.231
O14511	-0.143894	0.235
Q15303	0.154466	0.238
P01589	0.149759	0.253
P54750	0.145423	0.256
Q13813	0.222198	0.256
P60568	0.137135	0.257
P16220	0.165301	0.257
P54750	0.150089	0.257
P16234	0.151717	0.259
Q13224	0.137558	0.262
Q13362	-0.149848	0.262
P29353	-0.303311	0.264
P11362	0.230327	0.269
P13861	-0.195025	0.278
P11362	0.130824	0.278
P11362	0.166568	0.286
P09038	0.133201	0.289
P35609	0.125907	0.29
P22681	0.173427	0.292
Q01344	0.14329	0.293
P49841	0.183519	0.294
Q8IVT5	0.233512	0.296
Q05397	0.201764	0.296
Q9NP95	0.159601	0.3
P55211	-0.201279	0.302
Q9UEF7	0.116522	0.318
P35568	-0.165634	0.318
P15056	-0.274964	0.319
O43306	-0.125668	0.32
Q8IVT5	0.150193	0.324
P17612	-0.131602	0.326
P55075	0.140254	0.35
P22736	0.15912	0.35
P22612	0.111238	0.357
P35070	-0.120342	0.364
Q9H254	0.10648	0.365
P49023	-0.336278	0.367
Q14957	-0.186339	0.368
P15509	-0.304384	0.372
P13591	0.105059	0.376
P42345	-0.162502	0.377
Q8NFM7	0.150428	0.38
P16220	0.109591	0.385
P62714	0.101905	0.386
O43374	-0.142909	0.387
Q8NFM7	0.098608	0.388
P21860	0.145874	0.389
Q08462	0.119969	0.395
Q7Z569	0.110626	0.396
Q12879	0.0974596	0.407
P08620	-0.207016	0.409
P16234	0.112214	0.412
P78352	0.28143	0.414
Q15389	-0.277885	0.415
Q9BPZ7	0.115842	0.424
Q14738	0.14876	0.425
P11487	0.133781	0.426
Q8IV61	0.0991191	0.432
Q6R327	-0.0893954	0.437
Q7Z698	-0.195841	0.441
P09619	0.10873	0.442
P05230	0.137715	0.443
Q12879	0.0944953	0.445
P10767	0.114585	0.445
Q8IVT5	-0.0934051	0.446
O43320	0.08788	0.448
O76093	-0.113424	0.451
P30154	0.0859469	0.457
O43559	0.145637	0.46
P02549	0.0970252	0.462
P21781	0.206403	0.462
Q14571	-0.193582	0.462
P05129	-0.158697	0.465
O60503	-0.172367	0.467
P11277	0.0841992	0.472
Q86Z14	0.0841992	0.474
P30154	0.0954326	0.477
Q9Y4G8	0.0855058	0.485
Q05655	-0.0857376	0.486
Q92529	0.133397	0.49
P27361	0.111451	0.497
P00533	-0.178777	0.498
O15111	-0.0840252	0.499
P60568	0.0932263	0.511
Q86Z14	0.0769708	0.514
P49815	0.0918021	0.514
Q01344	0.0859248	0.517
O60258	-0.151144	0.517
Q13362	0.0780928	0.518
P21781	-0.17637	0.521
Q8WWG1	0.0824322	0.523
P22455	-0.0880103	0.524
P21583	-0.156547	0.524
P62993	0.0819698	0.527
Q13480	-0.101376	0.528
P10721	0.0823622	0.533
O95622	-0.110337	0.535
Q16829	0.112084	0.537
Q9GZV9	0.0862423	0.538
Q02156	-0.0693983	0.538
Q13480	-0.0889982	0.54
P41240	-0.0696135	0.545
Q9BRX9	-0.0918846	0.547
O60346	0.0874189	0.547
P98177	-0.0694882	0.547
O95267	-0.129568	0.548
P49023	-0.175587	0.55
Q9UHA4	0.0730002	0.555
Q9NRC6	-0.0787636	0.558
P28482	0.108227	0.564
P35568	-0.125373	0.568
P21583	-0.0643457	0.575
P04626	0.0613847	0.59
Q8TDF6	0.0604304	0.592
Q8IVT5	-0.0958929	0.592
P30154	-0.0682829	0.6
Q05586	0.0733484	0.603
Q8N9B8	-0.108414	0.605
P07196	-0.0658343	0.606
P52333	-0.121316	0.607
Q15283	-0.0603365	0.613
P17612	0.0746374	0.618
P78352	-0.203359	0.626
Q13480	0.0562752	0.628
Q9HCT0	-0.0559115	0.629
P05113	0.0582512	0.629
P46527	-0.0682388	0.634
P60484	-0.133739	0.635
P21359	-0.0548214	0.645
O95750	0.0578338	0.646
Q9UBS0	-0.0551727	0.647
O60503	-0.0914094	0.653
Q8NFM4	-0.133269	0.667
P98177	0.049747	0.669
Q02297	0.0719484	0.676
P26951	0.0558361	0.676
P31371	-0.0489964	0.685
O43561	-0.0561584	0.686
P46527	0.0575122	0.688
P52333	-0.0666163	0.702
Q12879	-0.068614	0.703
P35070	0.0433775	0.708
O95267	0.0413967	0.711
Q9Y2Q5	-0.0744423	0.713
Q01344	-0.0490863	0.718
Q8N9B8	0.0436825	0.721
P98177	-0.0401331	0.725
P13861	0.0514795	0.733
Q9HCT0	-0.0691321	0.733
P11277	0.0567588	0.734
Q9UQM7	0.0486748	0.739
Q16829	0.0544495	0.751
O95294	0.0989575	0.752
P21802	-0.0354374	0.759
P21781	0.0426143	0.76
P17252	0.0601315	0.764
Q08828	0.0348733	0.766
Q96PV0	0.0390467	0.768
P32927	0.0450736	0.77
Q13480	0.0394718	0.771
P54750	0.0420229	0.78
Q13972	0.0382292	0.784
P06241	0.033948	0.785
Q7Z698	0.0316689	0.788
Q8WU20	0.0575254	0.789
Q13362	-0.0330176	0.794
O95267	0.0300843	0.796
P36507	-0.0343281	0.801
Q14957	-0.056186	0.803
P13591	-0.0293859	0.803
Q86Z14	0.0285125	0.808
Q12879	0.0285125	0.808
Q14644	0.0508884	0.815
Q08828	0.0505008	0.824
P21359	-0.0395181	0.825
Q86YV0	-0.0366651	0.838
Q6TCH7	-0.031795	0.841
P30153	-0.0233643	0.846
P67775	0.0212361	0.849
Q07889	-0.0311254	0.85
Q01082	0.05708	0.85
Q06124	0.0317233	0.852
O14827	0.0274003	0.855
P01127	0.0358888	0.871
Q06124	0.0295404	0.876
P26951	0.0219707	0.879
P27986	-0.0164938	0.88
P31785	-0.0289009	0.881
Q9H254	-0.0157166	0.886
P54750	0.0267937	0.888
P28482	0.0228514	0.891
Q9BPZ7	-0.0174049	0.898
P21802	0.0169744	0.899
P10644	0.0360405	0.904
Q06124	-0.0130902	0.909
Q02763	0.0186064	0.91
P52333	-0.0220864	0.911
Q15303	-0.0159019	0.914
P13861	-0.0131293	0.923
Q02297	-0.0181878	0.926
Q15283	-0.0134945	0.927
P08700	0.00944554	0.943
Q15389	0.00865851	0.946
Q01082	0.0111171	0.947
P11277	0.0116069	0.95
O76093	0.00599327	0.977
Q9Y2Q5	0.00609145	0.979
P14784	0.00291744	0.98
Q05397	0.00276553	0.981
Q99996	0.00324453	0.986
Q8TDF6	-0.00173052	0.991
Q13362	-0.00226548	0.994
Q15283	-0.00092024	0.995
Q13972	-0.00027809	0.998
